# Supplementary material for: Comprehensive analysis across SMN2 excludes DNA methylation as an epigenetic biomarker for spinal muscular atrophy
Source: iScience. 2025 Apr 17;28(5):112461. doi: 10.1016/j.isci.2025.112461 (PMC12084074; doi:10.1016/j.isci.2025.112461)
Supplement: Table S6. Results of all statistical tests performed for differential methylation analyses, related to Figure 1 — A.) Results for Figure 1D. B.) Results for Figure 1E. C.) Results for Figure 1F. D.) Results for Figure 1H. E.) Results for Figure 1I. F.) Results for Figure S2B. G.) Results for Figure S2C. H.) Results for Figure S2E. I.) Results for Figure S2F. J.) Results for Figure S2I. K.) Results for Figure S2J [file mmc2.xlsx]

## Sheet: ST6A
CpG site	Independent variable	Dependent variable	Sample size, excluding any samples that have missing data for any of the variables	Estimate of the coefficient (b) for the independent variable	Lower limit of 95% confidence interval for b	Upper limit of 95% confidence interval for b	Standard error	t value	P-value	R squared of model including independent variable and covariates	R squared of model including only covariates	Local effect size Cohen's f2, calculated by formula: f2 = (R2AB - R2A) / (1 - R2AB))	P-value with FDR multiple testing correction
chr5_71375512	tissue_factor	percentage	31	-2.40635	1.96826	-6.45216	1.63946	-1.22258	0.232456	0.0606814	0.00668152	0.0574883	0.590581
chr5_71375542	tissue_factor	percentage	31	-3.40187	2.10528	-7.72933	0.925598	-1.61587	0.118193	0.232745	0.155694	0.100425	0.463629
chr5_71375574	tissue_factor	percentage	31	-1.8382	1.25391	-4.41564	0.739246	-1.46598	0.154646	0.125703	0.0534364	0.0826571	0.515486
chr5_71375598	tissue_factor	percentage	31	-5.29442	3.52871	-12.5478	1.95895	-1.50038	0.145562	0.15357	0.0802837	0.0865826	0.509377
chr5_71375634	tissue_factor	percentage	31	-3.15428	2.70148	-8.70725	2.3987	-1.16761	0.253561	0.0982603	0.0509774	0.0524351	0.61443
chr5_71375694	tissue_factor	percentage	31	-3.35366	1.68784	-6.82307	0.115745	-1.98695	0.0575595	0.151525	0.0226883	0.151846	0.307273
chr5_71375719	tissue_factor	percentage	31	-0.400135	1.97037	-4.4503	3.65003	-0.203076	0.840657	0.034649	0.0331178	0.00158614	0.95649
chr5_71375849	tissue_factor	percentage	31	-6.0913	3.24871	-12.7691	0.586525	-1.87499	0.0720695	0.179055	0.0680508	0.135215	0.360347
chr5_71375938	tissue_factor	percentage	31	-7.0415	7.21424	-21.8706	7.78759	-0.976055	0.338032	0.150129	0.118988	0.0366417	0.699938
chr5_71376002	tissue_factor	percentage	31	0.47378	2.5279	-4.72238	5.66994	0.187421	0.852786	0.0288478	0.0275358	0.00135102	0.959933
chr5_71376124	tissue_factor	percentage	31	1.22321	1.56352	-1.99065	4.43706	0.782344	0.44108	0.0369421	0.0142709	0.0235409	0.789437
chr5_71376137	tissue_factor	percentage	31	-1.88305	2.65405	-7.33853	3.57242	-0.709502	0.484327	0.241213	0.226522	0.0193613	0.80491
chr5_71376303	tissue_factor	percentage	31	-5.60077	6.92232	-19.8298	8.62825	-0.809089	0.425806	0.15362	0.13231	0.0251779	0.777178
chr5_71376346	tissue_factor	percentage	31	-2.07229	1.93527	-6.05029	1.90571	-1.0708	0.294099	0.0519406	0.0101306	0.0441006	0.662889
chr5_71376394	tissue_factor	percentage	31	-2.5807	2.24922	-7.20405	2.04264	-1.14738	0.261675	0.142999	0.099606	0.0506336	0.629774
chr5_71376399	tissue_factor	percentage	31	-1.0009	2.25173	-5.62939	3.62759	-0.444505	0.660356	0.1046	0.0977956	0.0075994	0.886381
chr5_71376457	tissue_factor	percentage	31	-0.531475	2.08972	-4.82696	3.76401	-0.254328	0.801243	0.0704419	0.0681293	0.0024878	0.953411
chr5_71376496	tissue_factor	percentage	31	-2.11191	1.05273	-4.27582	0.052004	-2.00613	0.0553502	0.177922	0.0506721	0.154791	0.307273
chr5_71376551	tissue_factor	percentage	31	-5.53747	3.46663	-12.6632	1.58828	-1.59737	0.122268	0.13951	0.0550638	0.0981375	0.474299
chr5_71376575	tissue_factor	percentage	31	-1.05362	1.45918	-4.05301	1.94577	-0.722064	0.4767	0.121747	0.104136	0.0200529	0.80491
chr5_71376581	tissue_factor	percentage	31	-0.38397	0.834487	-2.09928	1.33134	-0.460126	0.64925	0.115495	0.108293	0.00814294	0.884775
chr5_71376583	tissue_factor	percentage	31	1.01114	1.00684	-1.05844	3.08072	1.00427	0.324503	0.134702	0.101136	0.0387908	0.69118
chr5_71376650	tissue_factor	percentage	31	-9.49103	4.58137	-18.9082	-0.0738815	-2.07166	0.0483555	0.164675	0.0267897	0.165068	0.289351
chr5_71376745	tissue_factor	percentage	31	-0.939645	2.23537	-5.53451	3.65522	-0.420354	0.677681	0.0380004	0.0314626	0.00679605	0.891443
chr5_71376890	tissue_factor	percentage	31	-8.74431	3.90429	-16.7697	-0.71893	-2.23967	0.0338825	0.300416	0.165447	0.192927	0.224828
chr5_71377034	tissue_factor	percentage	31	-3.52628	2.89773	-9.48264	2.43008	-1.21691	0.234569	0.0669293	0.0137846	0.0569568	0.590581
chr5_71377080	tissue_factor	percentage	31	-3.57901	3.57049	-10.9183	3.76024	-1.00239	0.325396	0.0592316	0.0228753	0.0386452	0.69118
chr5_71377097	tissue_factor	percentage	31	-1.64896	1.19751	-4.11047	0.812557	-1.37699	0.180257	0.228163	0.171876	0.0729269	0.551648
chr5_71377155	tissue_factor	percentage	31	-4.07428	1.43454	-7.02303	-1.12553	-2.84012	0.00864483	0.303202	0.0870252	0.310242	0.0757756
chr5_71377159	tissue_factor	percentage	31	-1.70297	1.02224	-3.80422	0.398271	-1.66592	0.107734	0.107002	0.0116811	0.106742	0.437449
chr5_71377167	tissue_factor	percentage	31	-2.01444	1.04862	-4.1699	0.141023	-1.92104	0.0657548	0.162332	0.0434348	0.141939	0.340773
chr5_71377295	tissue_factor	percentage	31	-2.66581	2.33627	-7.46809	2.13646	-1.14105	0.264249	0.215473	0.176186	0.0500772	0.629774
chr5_71377307	tissue_factor	percentage	31	0.396484	0.960206	-1.57725	2.37022	0.412916	0.683054	0.05497	0.0487728	0.00655768	0.893127
chr5_71377311	tissue_factor	percentage	31	-9.72093	3.00877	-15.9056	-3.5363	-3.23086	0.00333707	0.328561	0.0589921	0.401479	0.0343379
chr5_71377633	tissue_factor	percentage	31	-5.12444	3.52135	-12.3627	2.11381	-1.45525	0.157569	0.151925	0.082848	0.0814517	0.518396
chr5_71377647	tissue_factor	percentage	31	-17.9592	4.85023	-27.929	-7.98938	-3.70275	0.00101	0.366294	0.0321279	0.52732	0.0119516
chr5_71377798	tissue_factor	percentage	31	-5.38022	2.99861	-11.544	0.783515	-1.79424	0.0844131	0.18765	0.0870659	0.123819	0.389177
chr5_71377921	tissue_factor	percentage	31	-3.18636	1.5889	-6.45238	0.0796665	-2.00539	0.0554341	0.213194	0.0914937	0.154676	0.307273
chr5_71377944	tissue_factor	percentage	31	0.841675	1.63987	-2.52912	4.21247	0.513259	0.612104	0.0138042	0.003812	0.0101321	0.874435
chr5_71377961	tissue_factor	percentage	31	-2.46546	2.28023	-7.15253	2.22161	-1.08124	0.289519	0.222092	0.187114	0.0449643	0.658238
chr5_71378003	tissue_factor	percentage	31	-1.04411	1.49017	-4.1072	2.01897	-0.700669	0.489733	0.0835365	0.0662317	0.0188822	0.806753
chr5_71378006	tissue_factor	percentage	31	-0.706899	0.990286	-2.74246	1.32866	-0.713834	0.481689	0.185295	0.169328	0.0195984	0.80491
chr5_71378099	tissue_factor	percentage	31	-1.32546	1.84009	-5.10781	2.45689	-0.720323	0.477753	0.167468	0.150854	0.0199564	0.80491
chr5_71378146	tissue_factor	percentage	31	-7.37333	2.98065	-13.5001	-1.24652	-2.47373	0.0202219	0.285517	0.117357	0.23536	0.149558
chr5_71378377	tissue_factor	percentage	31	-11.9476	3.91323	-19.9914	-3.90386	-3.05313	0.00517119	0.303409	0.0536641	0.358524	0.0517119
chr5_71378668	tissue_factor	percentage	31	-12.9582	4.6435	-22.503	-3.41331	-2.7906	0.00972296	0.320865	0.117452	0.299518	0.0841866
chr5_71378846	tissue_factor	percentage	31	-8.4116	2.23252	-13.0006	-3.82259	-3.76777	0.000854173	0.429133	0.117438	0.546002	0.010279
chr5_71378889	tissue_factor	percentage	31	-3.58258	2.57799	-8.88171	1.71656	-1.38968	0.176413	0.0810818	0.0128273	0.074277	0.546957
chr5_71379140	tissue_factor	percentage	31	-0.976143	2.20706	-5.51282	3.56054	-0.442282	0.661943	0.0103172	0.00287121	0.00752359	0.886381
chr5_71379170	tissue_factor	percentage	31	-5.81992	3.58463	-13.1882	1.54839	-1.62358	0.11653	0.201131	0.120138	0.101385	0.463629
chr5_71379239	tissue_factor	percentage	31	0.722819	2.14986	-3.69627	5.14191	0.336217	0.739405	0.1204	0.116575	0.00434777	0.919401
chr5_71379341	tissue_factor	percentage	31	-3.36449	1.93556	-7.3431	0.61412	-1.73825	0.0939987	0.283638	0.200389	0.116212	0.41586
chr5_71379375	tissue_factor	percentage	31	-9.25531	7.4059	-24.4784	5.96774	-1.24972	0.222535	0.124374	0.071776	0.0600693	0.587359
chr5_71379440	tissue_factor	percentage	31	-1.39229	1.11659	-3.68748	0.902889	-1.24692	0.223544	0.232088	0.186167	0.0598001	0.587839
chr5_71379460	tissue_factor	percentage	31	-2.97498	2.32991	-7.76419	1.81422	-1.27687	0.212936	0.178079	0.126538	0.0627071	0.58148
chr5_71379483	tissue_factor	percentage	31	-1.37888	1.04141	-3.51953	0.761768	-1.32405	0.197009	0.202718	0.148959	0.0674275	0.566203
chr5_71379487	tissue_factor	percentage	31	0.0978186	2.12992	-4.2803	4.47594	0.0459259	0.96372	0.0605284	0.0604522	8.11226e-05	0.988021
chr5_71379583	tissue_factor	percentage	31	-5.68766	2.66079	-11.157	-0.218322	-2.13758	0.0421222	0.188889	0.0463434	0.175741	0.264662
chr5_71379603	tissue_factor	percentage	31	-4.21281	2.95777	-10.2926	1.86697	-1.42432	0.166246	0.19381	0.130906	0.0780266	0.529041
chr5_71379635	tissue_factor	percentage	31	-1.42102	2.2194	-5.98306	3.14101	-0.640274	0.527597	0.0446697	0.0296066	0.0157673	0.841784
chr5_71379686	tissue_factor	percentage	31	-0.691764	1.48689	-3.74811	2.36459	-0.465241	0.645632	0.0355556	0.0275266	0.00832497	0.884018
chr5_71379694	tissue_factor	percentage	31	-0.805954	2.28595	-5.50479	3.89288	-0.352568	0.727254	0.164943	0.160951	0.00478094	0.919401
chr5_71379921	tissue_factor	percentage	31	-7.85085	3.93961	-15.9488	0.247124	-1.9928	0.0568777	0.282566	0.172984	0.152741	0.307273
chr5_71380079	tissue_factor	percentage	31	-2.34734	1.45039	-5.32866	0.633974	-1.61842	0.11764	0.106739	0.0167501	0.100742	0.463629
chr5_71380111	tissue_factor	percentage	31	0.156813	2.03939	-4.0352	4.34883	0.0768921	0.939298	0.110418	0.110216	0.0002274	0.980886
chr5_71380136	tissue_factor	percentage	31	1.4467	1.39281	-1.41626	4.30966	1.03869	0.308511	0.146451	0.111032	0.0414956	0.682376
chr5_71380143	tissue_factor	percentage	31	-5.70523	2.69022	-11.2351	-0.1754	-2.12073	0.0436432	0.175566	0.0329555	0.17298	0.271813
chr5_71380211	tissue_factor	percentage	31	-9.07948	3.00989	-15.2664	-2.89256	-3.01655	0.00565348	0.26177	0.00340125	0.349983	0.0542428
chr5_71380340	tissue_factor	percentage	31	-3.37605	2.32781	-8.16092	1.40883	-1.45031	0.158929	0.222467	0.159564	0.0809004	0.519997
chr5_71380556	tissue_factor	percentage	31	-6.61457	2.78026	-12.3295	-0.899661	-2.37912	0.0249816	0.197902	0.0232847	0.2177	0.17737
chr5_71380638	tissue_factor	percentage	31	0.199174	1.81873	-3.53928	3.93763	0.109513	0.913637	0.0128495	0.0123941	0.000461271	0.972987
chr5_71380681	tissue_factor	percentage	31	-2.52519	1.40023	-5.40341	0.353033	-1.80341	0.082926	0.171039	0.0673466	0.125087	0.387352
chr5_71380686	tissue_factor	percentage	31	-1.58281	1.27773	-4.20923	1.04361	-1.23876	0.2265	0.284412	0.242178	0.0590207	0.587993
chr5_71380690	tissue_factor	percentage	31	-8.63127	2.40282	-13.5703	-3.6922	-3.59214	0.00134125	0.383304	0.0772465	0.496287	0.0156113
chr5_71380697	tissue_factor	percentage	31	-0.623778	1.09004	-2.86438	1.61683	-0.572253	0.572066	0.0608279	0.0489989	0.0125951	0.855595
chr5_71380770	tissue_factor	percentage	31	0.75474	1.21889	-1.75072	3.2602	0.619203	0.541171	0.0510323	0.0370383	0.0147466	0.848856
chr5_71380786	tissue_factor	percentage	31	0.603309	0.865167	-1.17507	2.38169	0.697332	0.491784	0.118668	0.102185	0.0187028	0.808256
chr5_71380806	tissue_factor	percentage	31	-1.55309	1.43841	-4.50979	1.40362	-1.07972	0.290181	0.111658	0.0718262	0.0448384	0.658238
chr5_71380867	tissue_factor	percentage	31	-0.506048	1.50009	-3.58953	2.57743	-0.337345	0.738565	0.149464	0.145742	0.00437699	0.919401
chr5_71380908	tissue_factor	percentage	31	-1.07963	1.92772	-5.04213	2.88286	-0.560056	0.580235	0.10852	0.0977648	0.012064	0.860056
chr5_71380940	tissue_factor	percentage	31	-1.10586	1.44045	-4.06674	1.85502	-0.767718	0.449571	0.0382312	0.016429	0.0226689	0.795999
chr5_71380986	tissue_factor	percentage	31	1.84628	1.18127	-0.581849	4.27441	1.56297	0.130152	0.184739	0.10814	0.0939563	0.48381
chr5_71380990	tissue_factor	percentage	31	1.81608	1.27712	-0.809077	4.44124	1.42201	0.166909	0.355752	0.305646	0.0777739	0.529041
chr5_71381014	tissue_factor	percentage	31	-0.20952	1.26152	-2.80261	2.38357	-0.166086	0.869374	0.0487222	0.047713	0.00106094	0.967787
chr5_71381043	tissue_factor	percentage	31	0.176268	1.4938	-2.89429	3.24682	0.118	0.906975	0.013241	0.0127126	0.000535536	0.972987
chr5_71381046	tissue_factor	percentage	31	-0.194439	1.04964	-2.352	1.96312	-0.185244	0.854475	0.0443289	0.0430676	0.00131982	0.959933
chr5_71381074	tissue_factor	percentage	31	0.384606	1.02437	-1.72102	2.49023	0.375456	0.710367	0.0349291	0.0296967	0.00542182	0.910398
chr5_71381086	tissue_factor	percentage	31	0.924177	0.986922	-1.10447	2.95283	0.936424	0.357672	0.154292	0.125769	0.0337265	0.710354
chr5_71381123	tissue_factor	percentage	31	2.26767	1.25044	-0.302647	4.83798	1.8135	0.081315	0.1845	0.0813467	0.126491	0.387352
chr5_71381132	tissue_factor	percentage	31	-0.302803	1.13455	-2.63491	2.02931	-0.266891	0.791659	0.0088829	0.00616759	0.00273965	0.947854
chr5_71381142	tissue_factor	percentage	31	-0.140148	2.4709	-5.21916	4.93886	-0.0567193	0.955202	0.0163043	0.0161826	0.000123734	0.987324
chr5_71381150	tissue_factor	percentage	31	-0.727751	2.13623	-5.11883	3.66332	-0.340671	0.736088	0.109715	0.105741	0.00446373	0.919401
chr5_71381166	tissue_factor	percentage	31	-2.00152	3.55037	-9.29942	5.29637	-0.563751	0.577754	0.0839598	0.0727625	0.0122236	0.858171
chr5_71381190	tissue_factor	percentage	31	-0.245719	2.96285	-6.33595	5.84451	-0.0829333	0.93454	0.260326	0.260131	0.000264536	0.978648
chr5_71381198	tissue_factor	percentage	31	-1.41168	1.56591	-4.63047	1.8071	-0.901507	0.375594	0.12094	0.0934618	0.0312583	0.732615
chr5_71381206	tissue_factor	percentage	31	2.47693	2.51684	-2.69652	7.65037	0.984141	0.334116	0.177004	0.146346	0.0372513	0.699772
chr5_71381446	tissue_factor	percentage	31	-5.28345	5.59053	-16.7749	6.20805	-0.945072	0.353323	0.0445855	0.0117648	0.0343523	0.708642
chr5_71381451	tissue_factor	percentage	31	-4.37075	5.02785	-14.7056	5.96414	-0.869309	0.392633	0.0838527	0.0572246	0.0290653	0.746555
chr5_71381470	tissue_factor	percentage	31	-6.27824	3.6424	-13.7653	1.20881	-1.72366	0.0966435	0.391992	0.322516	0.114269	0.41586
chr5_71381478	tissue_factor	percentage	31	-14.8911	5.07314	-25.3191	-4.46313	-2.93529	0.00688265	0.386615	0.183351	0.331381	0.0618567
chr5_71381516	tissue_factor	percentage	31	-18.516	8.13158	-35.2307	-1.80132	-2.27705	0.0312501	0.170235	0.00476261	0.199421	0.209317
chr5_71381520	tissue_factor	percentage	31	-12.8638	4.31412	-21.7316	-3.99603	-2.9818	0.00615108	0.360385	0.141658	0.341966	0.0567177
chr5_71381562	tissue_factor	percentage	31	-5.09825	6.60246	-18.6698	8.4733	-0.772174	0.446974	0.306511	0.290607	0.0229328	0.793378
chr5_71381580	tissue_factor	percentage	31	-13.5203	6.93544	-27.7763	0.735673	-1.94945	0.0621048	0.363578	0.270554	0.146168	0.324223
chr5_71381596	tissue_factor	percentage	31	-9.29996	7.02704	-23.7442	5.14433	-1.32345	0.197205	0.172428	0.116678	0.0673665	0.566203
chr5_71381602	tissue_factor	percentage	31	-5.99059	6.69409	-19.7505	7.76931	-0.894907	0.379047	0.253909	0.230928	0.0308023	0.73531
chr5_71381604	tissue_factor	percentage	31	-3.91691	6.68743	-17.6631	9.82931	-0.585712	0.563119	0.235448	0.22536	0.0131945	0.855595
chr5_71381607	tissue_factor	percentage	31	-5.41883	6.11686	-17.9922	7.15456	-0.885884	0.383801	0.311376	0.29059	0.0301843	0.738843
chr5_71381626	tissue_factor	percentage	31	1.70509	4.86595	-8.29702	11.7072	0.350413	0.728852	0.160019	0.156052	0.00472265	0.919401
chr5_71381634	tissue_factor	percentage	31	-1.74695	3.66535	-9.28119	5.78729	-0.476612	0.63762	0.116732	0.109015	0.00873688	0.881482
chr5_71381727	tissue_factor	percentage	31	0.980758	1.57677	-2.26034	4.22185	0.622005	0.539355	0.0627298	0.0487829	0.0148804	0.848856
chr5_71381746	tissue_factor	percentage	31	-0.570636	0.956543	-2.53684	1.39557	-0.596561	0.55596	0.165866	0.154449	0.0136879	0.853125
chr5_71381757	tissue_factor	percentage	31	0.905255	0.786757	-0.711947	2.52246	1.15062	0.260363	0.158617	0.115774	0.0509199	0.628768
chr5_71381766	tissue_factor	percentage	31	0.722735	1.53371	-2.42984	3.87531	0.471234	0.641404	0.0259	0.0175803	0.00854084	0.884018
chr5_71381785	tissue_factor	percentage	31	0.551744	1.11503	-1.74024	2.84373	0.494822	0.624881	0.108477	0.100081	0.00941728	0.876374
chr5_71381794	tissue_factor	percentage	31	0.463655	1.72621	-3.08463	4.01194	0.268596	0.79036	0.0155859	0.0128544	0.00277477	0.947854
chr5_71381801	tissue_factor	percentage	31	-0.345058	0.662442	-1.70673	1.01661	-0.520887	0.606854	0.031046	0.0209345	0.0104355	0.869643
chr5_71381811	tissue_factor	percentage	31	-3.22785	2.29577	-7.94687	1.49117	-1.406	0.171563	0.179795	0.117433	0.0760322	0.538981
chr5_71381826	tissue_factor	percentage	31	-1.12141	1.34691	-3.89002	1.64721	-0.832576	0.412666	0.0598319	0.0347661	0.0266609	0.763003
chr5_71381830	tissue_factor	percentage	31	0.58407	0.674295	-0.801963	1.9701	0.866194	0.394307	0.0593192	0.0321736	0.0288574	0.746555
chr5_71381833	tissue_factor	percentage	31	1.77002	1.71551	-1.75627	5.2963	1.03177	0.311682	0.112768	0.0764413	0.0409443	0.68713
chr5_71381840	tissue_factor	percentage	31	0.624266	1.14208	-1.72332	2.97185	0.546604	0.589312	0.13062	0.120629	0.0114914	0.86529
chr5_71381859	tissue_factor	percentage	31	0.648885	1.47288	-2.37866	3.67643	0.440556	0.663176	0.0828134	0.0759666	0.00746498	0.886381
chr5_71381869	tissue_factor	percentage	31	2.4422	1.90765	-1.47903	6.36344	1.28021	0.211775	0.104837	0.0484088	0.0630364	0.58054
chr5_71381874	tissue_factor	percentage	31	0.887995	0.816914	-0.791196	2.56719	1.08701	0.287007	0.0547768	0.0118203	0.0454459	0.655224
chr5_71381880	tissue_factor	percentage	31	-2.13879	0.995036	-4.18412	-0.093466	-2.14946	0.0410786	0.394282	0.286646	0.177699	0.260409
chr5_71381882	tissue_factor	percentage	31	0.507636	0.735507	-1.00422	2.01949	0.690185	0.496193	0.0773502	0.060446	0.0183213	0.809879
chr5_71381896	tissue_factor	percentage	31	0.421939	0.797194	-1.21672	2.06059	0.529281	0.601101	0.223005	0.214633	0.0107745	0.869209
chr5_71381906	tissue_factor	percentage	31	0.906275	1.35833	-1.88581	3.69836	0.667199	0.510524	0.105354	0.0900363	0.0171213	0.827562
chr5_71381909	tissue_factor	percentage	31	-1.51587	1.25872	-4.10321	1.07147	-1.20429	0.239326	0.119351	0.0702275	0.0557816	0.598314
chr5_71381921	tissue_factor	percentage	31	-0.673733	0.956607	-2.64007	1.2926	-0.704294	0.487511	0.315773	0.30272	0.0190781	0.804959
chr5_71381924	tissue_factor	percentage	31	0.543854	0.741215	-0.979734	2.06744	0.733734	0.469676	0.140361	0.122561	0.0207064	0.80491
chr5_71381929	tissue_factor	percentage	31	2.28789	1.82979	-1.47329	6.04907	1.25036	0.222306	0.369528	0.331617	0.0601305	0.587359
chr5_71381945	tissue_factor	percentage	31	-3.31247	2.41664	-8.27995	1.65501	-1.37069	0.18219	0.0763059	0.00955861	0.0722612	0.554613
chr5_71381955	tissue_factor	percentage	31	-2.14566	1.69859	-5.63716	1.34583	-1.26321	0.217726	0.097993	0.0426344	0.0613726	0.583838
chr5_71381958	tissue_factor	percentage	31	0.584898	1.16978	-1.81961	2.98941	0.500008	0.621275	0.237789	0.23046	0.00961569	0.875526
chr5_71381960	tissue_factor	percentage	31	0.245756	0.726761	-1.24812	1.73964	0.338152	0.737964	0.0784485	0.0743956	0.00439796	0.919401
chr5_71381980	tissue_factor	percentage	31	-0.774748	1.08814	-3.01145	1.46195	-0.711995	0.482808	0.411142	0.39966	0.0194976	0.80491
chr5_71382006	tissue_factor	percentage	31	1.09868	1.99949	-3.01133	5.2087	0.549482	0.587364	0.0893994	0.0788248	0.0116127	0.86529
chr5_71382026	tissue_factor	percentage	31	-1.4913	1.01243	-3.57237	0.589776	-1.47299	0.152757	0.17275	0.103716	0.0834502	0.515486
chr5_71382043	tissue_factor	percentage	31	-1.76561	0.935098	-3.68773	0.156515	-1.88815	0.0702132	0.176441	0.0635149	0.13712	0.358259
chr5_71382051	tissue_factor	percentage	31	2.62226	2.18585	-1.87081	7.11533	1.19966	0.241091	0.112015	0.0628624	0.0553529	0.600613
chr5_71382067	tissue_factor	percentage	31	1.45015	1.27258	-1.16568	4.06598	1.13953	0.264872	0.147448	0.104868	0.0499435	0.629774
chr5_71382072	tissue_factor	percentage	31	3.14638	1.20965	0.659917	5.63285	2.60107	0.0151318	0.26886	0.0786064	0.260215	0.122086
chr5_71382092	tissue_factor	percentage	31	-1.88028	0.920737	-3.77288	0.012325	-2.04214	0.0514025	0.213264	0.0870727	0.160398	0.296714
chr5_71382094	tissue_factor	percentage	31	-2.05582	1.21771	-4.55886	0.447218	-1.68827	0.103321	0.153952	0.0612046	0.109625	0.428993
chr5_71382104	tissue_factor	percentage	31	2.99066	1.19038	0.543802	5.43752	2.51236	0.0185313	0.269301	0.0919116	0.242767	0.141475
chr5_71382119	tissue_factor	percentage	31	-0.67356	1.7058	-4.17988	2.83276	-0.394864	0.696164	0.0876725	0.0822014	0.00599684	0.900321
chr5_71382128	tissue_factor	percentage	31	-0.0928724	0.714024	-1.56057	1.37482	-0.130069	0.897513	0.186268	0.185739	0.000650692	0.972987
chr5_71382139	tissue_factor	percentage	31	1.53532	0.898051	-0.310646	3.38129	1.70962	0.0992472	0.332469	0.257428	0.112415	0.416956
chr5_71382154	tissue_factor	percentage	31	-0.422163	1.08845	-2.6595	1.81518	-0.387857	0.701279	0.00966541	0.00393544	0.00578589	0.903644
chr5_71382178	tissue_factor	percentage	31	-1.01069	1.56775	-4.23324	2.21187	-0.644674	0.524786	0.0727233	0.057901	0.0159848	0.839582
chr5_71382197	tissue_factor	percentage	31	-1.57134	1.03451	-3.69782	0.55513	-1.51892	0.14085	0.262674	0.197247	0.0887352	0.509377
chr5_71382199	tissue_factor	percentage	31	-0.726954	0.796393	-2.36396	0.910055	-0.912808	0.36973	0.271774	0.248437	0.0320469	0.727171
chr5_71382375	tissue_factor	percentage	31	5.80117	2.90266	-0.165342	11.7677	1.99857	0.0562124	0.145737	0.0145007	0.153626	0.307273
chr5_71382403	tissue_factor	percentage	31	3.91838	3.47992	-3.23469	11.0715	1.126	0.270453	0.108847	0.0653903	0.0487643	0.631057
chr5_71382409	tissue_factor	percentage	31	-0.753799	3.56462	-8.08098	6.57338	-0.211467	0.834172	0.0477803	0.0461425	0.00171993	0.95649
chr5_71382611	tissue_factor	percentage	31	-1.03999	4.80764	-10.9222	8.84225	-0.216321	0.830426	0.0756597	0.0739961	0.0017998	0.95649
chr5_71382630	tissue_factor	percentage	31	6.31332	4.76137	-3.47383	16.1005	1.32594	0.19639	0.102025	0.041304	0.0676203	0.566203
chr5_71382644	tissue_factor	percentage	31	-6.64999	6.45821	-19.925	6.62504	-1.0297	0.312637	0.235125	0.203933	0.0407798	0.68713
chr5_71382646	tissue_factor	percentage	31	-3.81143	5.90779	-15.9551	8.33221	-0.645153	0.524481	0.232099	0.219806	0.0160085	0.839582
chr5_71382724	tissue_factor	percentage	31	-7.03396	7.1142	-21.6574	7.58949	-0.988721	0.331912	0.0865535	0.052209	0.0375988	0.698908
chr5_71382746	tissue_factor	percentage	31	-3.04389	5.05306	-13.4306	7.34283	-0.602386	0.552135	0.156956	0.14519	0.0139565	0.85036
chr5_71382781	tissue_factor	percentage	31	-2.30693	4.9756	-12.5344	7.92056	-0.463648	0.646758	0.255024	0.248865	0.00826807	0.884018
chr5_71382785	tissue_factor	percentage	31	-3.81847	4.88446	-13.8586	6.22168	-0.781759	0.441418	0.078623	0.0569654	0.0235057	0.789437
chr5_71382789	tissue_factor	percentage	31	-4.38496	3.26521	-11.0967	2.32678	-1.34293	0.190901	0.093042	0.0301317	0.0693641	0.562157
chr5_71382791	tissue_factor	percentage	31	-2.44169	3.68317	-10.0126	5.12918	-0.662931	0.513209	0.0478089	0.031714	0.016903	0.83002
chr5_71382829	tissue_factor	percentage	31	-1.30895	4.22284	-9.98913	7.37123	-0.309968	0.759056	0.0722127	0.0687842	0.0036954	0.930794
chr5_71382834	tissue_factor	percentage	31	4.37117	2.62971	-1.03428	9.77662	1.66223	0.108479	0.142095	0.0509261	0.106269	0.437614
chr5_71382838	tissue_factor	percentage	31	-1.29014	2.64271	-6.72231	4.14203	-0.488188	0.629508	0.139883	0.131998	0.00916646	0.876374
chr5_71382859	tissue_factor	percentage	31	-0.823259	1.95001	-4.83155	3.18504	-0.422183	0.676362	0.158353	0.152584	0.00685533	0.891443
chr5_71382879	tissue_factor	percentage	31	-6.19935	4.83215	-16.132	3.73327	-1.28294	0.210833	0.219902	0.170518	0.063305	0.580199
chr5_71382890	tissue_factor	percentage	31	-4.74947	3.66062	-12.274	2.77505	-1.29745	0.205871	0.0940853	0.0354317	0.0647451	0.57321
chr5_71382919	tissue_factor	percentage	31	-2.02588	1.33125	-4.76231	0.710545	-1.52179	0.140133	0.349087	0.29111	0.0890706	0.509377
chr5_71382923	tissue_factor	percentage	31	-0.437526	1.18009	-2.86324	1.98818	-0.370756	0.713823	0.0667344	0.0618003	0.00528694	0.911536
chr5_71382931	tissue_factor	percentage	31	1.551	1.94194	-2.44072	5.54273	0.798685	0.431709	0.173144	0.152857	0.0245345	0.783921
chr5_71382935	tissue_factor	percentage	31	-2.84962	3.43426	-9.90885	4.2096	-0.829763	0.414227	0.1015	0.0777066	0.026481	0.763898
chr5_71382955	tissue_factor	percentage	31	-10.3112	4.96392	-20.5147	-0.107735	-2.07723	0.0477981	0.223609	0.0947607	0.165958	0.289351
chr5_71382987	tissue_factor	percentage	31	0.0742206	1.39334	-2.78984	2.93828	0.053268	0.957926	0.0231045	0.0229979	0.000109134	0.987324
chr5_71382994	tissue_factor	percentage	31	1.51426	1.26738	-1.09087	4.11939	1.1948	0.242951	0.119387	0.0710361	0.0549057	0.60313
chr5_71383011	tissue_factor	percentage	31	-8.53077	4.61003	-18.0068	0.945275	-1.85048	0.0756391	0.125596	0.0104338	0.131703	0.372943
chr5_71383017	tissue_factor	percentage	31	-0.725011	1.45094	-3.70746	2.25744	-0.499684	0.6215	0.10981	0.101261	0.00960324	0.875526
chr5_71383019	tissue_factor	percentage	31	-1.30955	1.56824	-4.53312	1.91402	-0.835042	0.411302	0.11106	0.0872195	0.0268191	0.762465
chr5_71383041	tissue_factor	percentage	31	1.58804	2.77134	-4.10852	7.2846	0.573024	0.571552	0.139698	0.128833	0.0126291	0.855595
chr5_71383057	tissue_factor	percentage	31	0.826356	1.99269	-3.26967	4.92238	0.414695	0.681767	0.360916	0.356689	0.00661429	0.893127
chr5_71383102	tissue_factor	percentage	31	-6.32108	2.55428	-11.5715	-1.07068	-2.4747	0.020178	0.243164	0.064896	0.235544	0.149558
chr5_71383157	tissue_factor	percentage	31	-0.0385944	2.07044	-4.29445	4.21726	-0.0186406	0.98527	0.289475	0.289465	1.33644e-05	0.995098
chr5_71383210	tissue_factor	percentage	31	0.31277	1.68353	-3.14778	3.77332	0.185782	0.854058	0.112541	0.111363	0.0013275	0.959933
chr5_71383231	tissue_factor	percentage	31	0.837651	1.99387	-3.2608	4.9361	0.420114	0.677854	0.139549	0.133708	0.00678829	0.891443
chr5_71383248	tissue_factor	percentage	31	28.5419	2.80131	22.7837	34.3001	10.1888	1.43418e-10	0.811599	0.0593635	3.99274	4.8489e-09
chr5_71383275	tissue_factor	percentage	31	46.7147	4.27768	37.9218	55.5076	10.9206	3.28528e-11	0.831779	0.0601675	4.58689	1.22766e-09
chr5_71383418	tissue_factor	percentage	31	17.296	1.57769	14.053	20.539	10.9629	3.02298e-11	0.844991	0.128464	4.62249	1.1924e-09
chr5_71383587	tissue_factor	percentage	31	0.308169	2.71232	-5.26708	5.88341	0.113618	0.910413	0.0798239	0.079367	0.000496504	0.972987
chr5_71383665	tissue_factor	percentage	31	-0.972214	1.8469	-4.76857	2.82415	-0.526403	0.60307	0.0493764	0.0392449	0.0106577	0.869643
chr5_71383708	tissue_factor	percentage	31	-7.04225	3.95623	-15.1744	1.0899	-1.78004	0.0867609	0.166781	0.0652388	0.121867	0.397421
chr5_71383923	tissue_factor	percentage	31	13.468	5.84587	1.45163	25.4844	2.30385	0.0294789	0.180053	0.0126673	0.204143	0.200522
chr5_71384022	tissue_factor	percentage	31	-5.68422	7.6205	-21.3484	9.97994	-0.745912	0.462412	0.0423904	0.0218981	0.0213994	0.801707
chr5_71384116	tissue_factor	percentage	31	-2.469	1.88669	-6.34715	1.40916	-1.30864	0.202107	0.225042	0.173998	0.0658666	0.567529
chr5_71384120	tissue_factor	percentage	31	-0.0918168	0.864351	-1.86851	1.68488	-0.106226	0.916218	0.0154733	0.015046	0.000434002	0.972987
chr5_71384122	tissue_factor	percentage	31	0.24174	1.00104	-1.81593	2.29941	0.241489	0.811071	0.127877	0.125921	0.00224296	0.953411
chr5_71384132	tissue_factor	percentage	31	3.09411	3.35825	-3.80888	9.9971	0.921346	0.365341	0.0380613	0.00665486	0.0326491	0.720533
chr5_71384207	tissue_factor	percentage	31	-0.738144	1.55115	-3.92659	2.4503	-0.475867	0.638143	0.0540891	0.0458506	0.00870961	0.881482
chr5_71384215	tissue_factor	percentage	31	2.33399	1.72948	-1.221	5.88898	1.34954	0.188799	0.0716119	0.00658018	0.070048	0.560868
chr5_71384253	tissue_factor	percentage	31	-6.13641	6.35748	-19.2044	6.93158	-0.965227	0.343324	0.102002	0.0698241	0.0358332	0.702479
chr5_71384345	tissue_factor	percentage	31	-0.936177	1.72329	-4.47844	2.60609	-0.543251	0.591585	0.0783078	0.0678458	0.0113508	0.86529
chr5_71384353	tissue_factor	percentage	31	0.786968	1.65332	-2.61148	4.18542	0.475992	0.638055	0.0102707	0.00164605	0.00871418	0.881482
chr5_71384375	tissue_factor	percentage	31	4.36921	3.46664	-2.75656	11.495	1.26036	0.218734	0.257563	0.212202	0.0610965	0.583838
chr5_71384466	tissue_factor	percentage	31	-0.996648	1.80281	-4.70238	2.70908	-0.55283	0.585102	0.229349	0.220291	0.0117547	0.86529
chr5_71384470	tissue_factor	percentage	31	0.225174	1.17483	-2.18973	2.64008	0.191665	0.849494	0.113523	0.112271	0.0014129	0.959933
chr5_71384474	tissue_factor	percentage	31	0.174712	1.36884	-2.63898	2.98841	0.127635	0.89942	0.134812	0.13427	0.000626562	0.972987
chr5_71384514	tissue_factor	percentage	31	-3.37532	2.86419	-9.26274	2.5121	-1.17846	0.249288	0.198249	0.155424	0.0534139	0.608228
chr5_71384544	tissue_factor	percentage	31	-0.39798	1.10305	-2.66533	1.86937	-0.3608	0.721164	0.109272	0.104813	0.0050068	0.915968
chr5_71384603	tissue_factor	percentage	31	0.520547	2.13134	-3.86048	4.90158	0.244235	0.808966	0.16234	0.160418	0.00229426	0.953411
chr5_71384617	tissue_factor	percentage	31	-2.76758	2.95864	-8.84915	3.31399	-0.935422	0.358178	0.171112	0.143217	0.0336544	0.710354
chr5_71384639	tissue_factor	percentage	31	-3.40898	4.3747	-12.4013	5.58334	-0.779249	0.442869	0.0877657	0.0664605	0.0233549	0.790042
chr5_71384785	tissue_factor	percentage	31	-2.63493	1.45706	-5.62996	0.360087	-1.8084	0.0821258	0.190386	0.0885526	0.125781	0.387352
chr5_71384789	tissue_factor	percentage	31	0.693395	1.64477	-2.68748	4.07427	0.421575	0.6768	0.156178	0.15041	0.00683561	0.891443
chr5_71384797	tissue_factor	percentage	31	-1.94168	1.43188	-4.88496	1.00159	-1.35604	0.186749	0.249278	0.196184	0.0707244	0.557107
chr5_71384799	tissue_factor	percentage	31	3.28138	1.52282	0.151176	6.41158	2.1548	0.040617	0.155397	0.00456433	0.178584	0.259802
chr5_71384853	tissue_factor	percentage	31	2.52084	2.12669	-1.85063	6.89231	1.18534	0.246606	0.246834	0.206133	0.0540392	0.605849
chr5_71384860	tissue_factor	percentage	31	4.81506	1.44895	1.83671	7.79341	3.32314	0.00265047	0.300641	0.00359362	0.424742	0.027674
chr5_71384877	tissue_factor	percentage	31	-0.596743	2.43827	-5.60867	4.41518	-0.244741	0.808578	0.0162534	0.0139871	0.00230377	0.953411
chr5_71384885	tissue_factor	percentage	31	-0.393617	1.07103	-2.59516	1.80792	-0.367511	0.716212	0.234674	0.230699	0.0051948	0.912946
chr5_71384907	tissue_factor	percentage	31	-0.29899	3.21728	-6.9122	6.31422	-0.0929324	0.92667	0.0415058	0.0411874	0.00033217	0.974719
chr5_71385013	tissue_factor	percentage	31	-4.58206	3.05168	-10.8549	1.69075	-1.50149	0.145277	0.213951	0.145792	0.0867105	0.509377
chr5_71385037	tissue_factor	percentage	31	-5.1847	3.00591	-11.3634	0.994028	-1.72484	0.096427	0.196907	0.105013	0.114426	0.41586
chr5_71385043	tissue_factor	percentage	31	0.0752015	3.52176	-7.16388	7.31428	0.0213534	0.983127	0.0531711	0.0531545	1.75372e-05	0.995098
chr5_71385067	tissue_factor	percentage	31	-4.05601	2.67735	-9.55939	1.44737	-1.51493	0.141853	0.210674	0.141	0.0882701	0.509377
chr5_71385553	tissue_factor	percentage	31	33.7402	7.07742	19.1923	48.288	4.76729	6.21181e-05	0.506615	0.0753389	0.874118	0.00100236
chr5_71385618	tissue_factor	percentage	31	1.37166	3.38484	-5.58597	8.32929	0.405237	0.688619	0.137076	0.131626	0.00631602	0.89382
chr5_71385830	tissue_factor	percentage	31	8.32743	3.53509	1.06094	15.5939	2.35565	0.0263117	0.184947	0.0109938	0.213426	0.184963
chr5_71385864	tissue_factor	percentage	31	29.8364	6.01939	17.4633	42.2094	4.95671	3.76715e-05	0.523244	0.0727287	0.944959	0.000622019
chr5_71385894	tissue_factor	percentage	31	22.2238	4.75529	12.4491	31.9984	4.67348	7.95821e-05	0.487037	0.0561195	0.840056	0.00125563
chr5_71385953	tissue_factor	percentage	31	9.78109	3.67824	2.22036	17.3418	2.65918	0.0132304	0.254434	0.0516627	0.27197	0.109228
chr5_71385996	tissue_factor	percentage	31	-2.29105	1.66035	-5.70394	1.12184	-1.37986	0.179381	0.143182	0.0804359	0.0732315	0.551344
chr5_71385998	tissue_factor	percentage	31	1.70967	1.00887	-0.364088	3.78343	1.69464	0.10209	0.124245	0.027514	0.110454	0.426376
chr5_71386004	tissue_factor	percentage	31	-0.187134	1.45488	-3.17768	2.80341	-0.128626	0.898644	0.513482	0.513173	0.00063633	0.972987
chr5_71386217	tissue_factor	percentage	31	-1.58139	1.58004	-4.82921	1.66642	-1.00086	0.32612	0.17501	0.143225	0.0385275	0.69118
chr5_71386233	tissue_factor	percentage	31	-0.932793	1.06155	-3.11484	1.24925	-0.87871	0.387607	0.0300033	0.00119698	0.0296974	0.743278
chr5_71386255	tissue_factor	percentage	31	-0.348521	2.27834	-5.03172	4.33468	-0.152971	0.879602	0.131138	0.130356	0.000900007	0.971256
chr5_71386264	tissue_factor	percentage	31	0.738002	2.65441	-4.71822	6.19423	0.278028	0.78319	0.0484737	0.0456448	0.00297307	0.944083
chr5_71386280	tissue_factor	percentage	31	-0.597562	1.71223	-4.1171	2.92198	-0.348996	0.729903	0.144285	0.140276	0.00468455	0.919401
chr5_71386287	tissue_factor	percentage	31	-1.1778	1.42634	-4.10968	1.75409	-0.825749	0.41646	0.151356	0.1291	0.0262254	0.765312
chr5_71386295	tissue_factor	percentage	31	-3.02357	1.9175	-6.96506	0.917913	-1.57683	0.126926	0.163014	0.0829725	0.0956302	0.481912
chr5_71386319	tissue_factor	percentage	31	-4.28406	2.90869	-10.263	1.69484	-1.47285	0.152796	0.149411	0.0784425	0.0834339	0.515486
chr5_71386339	tissue_factor	percentage	31	0.418475	1.80827	-3.29847	4.13542	0.231423	0.818798	0.166188	0.16447	0.00205987	0.95649
chr5_71386343	tissue_factor	percentage	31	-2.02983	1.17119	-4.43726	0.37759	-1.73313	0.0949189	0.179618	0.08484	0.115529	0.41586
chr5_71386351	tissue_factor	percentage	31	-0.0214925	2.15331	-4.44768	4.4047	-0.00998115	0.992113	0.0225122	0.0225084	3.83167e-06	0.997734
chr5_71386388	tissue_factor	percentage	31	-1.36069	2.56039	-6.62365	3.90228	-0.531436	0.599628	0.260594	0.252562	0.0108625	0.869209
chr5_71386399	tissue_factor	percentage	31	1.08433	1.2844	-1.55579	3.72444	0.844231	0.406242	0.0885543	0.0635692	0.0274125	0.758575
chr5_71386440	tissue_factor	percentage	31	-0.834541	1.53917	-3.99835	2.32927	-0.542202	0.592297	0.0546501	0.043961	0.011307	0.86529
chr5_71386449	tissue_factor	percentage	31	-2.14359	1.75107	-5.74298	1.45579	-1.22416	0.23187	0.242629	0.198977	0.0576371	0.590581
chr5_71386462	tissue_factor	percentage	31	1.02041	1.28124	-1.61322	3.65405	0.796425	0.432997	0.197079	0.177491	0.0243959	0.784008
chr5_71386478	tissue_factor	percentage	31	-3.70963	2.46888	-8.78448	1.36523	-1.50256	0.145003	0.104131	0.0263391	0.0868336	0.509377
chr5_71386488	tissue_factor	percentage	31	-3.39345	1.34509	-6.15833	-0.628565	-2.52283	0.018096	0.232171	0.04421	0.244795	0.139654
chr5_71386490	tissue_factor	percentage	31	-2.38394	1.20941	-4.86993	0.10204	-1.97116	0.0594373	0.198247	0.0784328	0.149441	0.312596
chr5_71386595	tissue_factor	percentage	31	-0.826487	2.94649	-6.88308	5.2301	-0.280499	0.781314	0.158115	0.155567	0.00302615	0.943424
chr5_71386821	tissue_factor	percentage	31	0.347522	2.10328	-3.97584	4.67088	0.165228	0.870042	0.0529885	0.0519941	0.00105002	0.967787
chr5_71386833	tissue_factor	percentage	31	-6.91049	4.7047	-16.5811	2.76015	-1.46885	0.15387	0.135693	0.0639713	0.0829815	0.515486
chr5_71386846	tissue_factor	percentage	31	-4.6816	3.92977	-12.7594	3.39615	-1.19132	0.244291	0.0963451	0.0470181	0.0545861	0.603319
chr5_71386933	tissue_factor	percentage	31	-0.511293	5.41598	-11.644	10.6214	-0.0944045	0.925512	0.0839459	0.0836319	0.000342777	0.974719
chr5_71386949	tissue_factor	percentage	31	6.82595	3.7154	-0.81115	14.4631	1.83721	0.0776356	0.155371	0.0457209	0.129821	0.377543
chr5_71386953	tissue_factor	percentage	31	3.57786	2.90873	-2.40112	9.55684	1.23004	0.229696	0.0935803	0.0408336	0.0581923	0.590581
chr5_71386962	tissue_factor	percentage	31	2.43973	3.23566	-4.21127	9.09073	0.754012	0.457617	0.141317	0.12254	0.0218667	0.800266
chr5_71387235	tissue_factor	percentage	31	-22.7415	6.62873	-36.367	-9.11594	-3.43075	0.00202161	0.322939	0.0164374	0.452693	0.0227832
chr5_71387264	tissue_factor	percentage	31	-7.49084	5.51716	-18.8315	3.84984	-1.35774	0.186215	0.171416	0.112668	0.0709018	0.557107
chr5_71387356	tissue_factor	percentage	31	-2.53443	1.46958	-5.55519	0.486325	-1.7246	0.0964703	0.187923	0.0950257	0.114394	0.41586
chr5_71387461	tissue_factor	percentage	31	-0.781153	2.27598	-5.4595	3.89719	-0.343216	0.734196	0.181143	0.177433	0.00453066	0.919401
chr5_71387582	tissue_factor	percentage	31	1.02212	1.24398	-1.53491	3.57915	0.821654	0.418745	0.172716	0.151235	0.025966	0.76626
chr5_71387959	tissue_factor	percentage	31	-30.2528	5.19114	-40.9234	-19.5823	-5.82778	3.84307e-06	0.628588	0.143423	1.30627	7.37453e-05
chr5_71388107	tissue_factor	percentage	31	-1.57853	3.50959	-8.7926	5.63554	-0.449776	0.6566	0.0355057	0.0280013	0.00778071	0.886381
chr5_71388149	tissue_factor	percentage	31	-14.4718	4.23737	-23.1818	-5.76177	-3.41528	0.00210216	0.363183	0.0774939	0.448621	0.0233208
chr5_71388157	tissue_factor	percentage	31	-4.54098	3.03276	-10.7749	1.69296	-1.49731	0.146356	0.281793	0.219863	0.086228	0.509377
chr5_71388226	tissue_factor	percentage	31	-28.2108	6.21493	-40.9858	-15.4358	-4.5392	0.000113441	0.443716	0.00287519	0.792474	0.00164374
chr5_71388303	tissue_factor	percentage	31	-52.5937	5.00771	-62.8872	-42.3002	-10.5025	7.56346e-11	0.825615	0.0857972	4.24243	2.68503e-09
chr5_71388417	tissue_factor	percentage	31	-47.9433	5.7121	-59.6847	-36.2019	-8.39329	7.10907e-09	0.771344	0.151798	2.70951	1.94132e-07
chr5_71388451	tissue_factor	percentage	31	-26.0037	6.497	-39.3585	-12.6489	-4.00242	0.000464567	0.388933	0.0124368	0.616129	0.00622344
chr5_71388552	tissue_factor	percentage	31	-29.8845	5.6181	-41.4327	-18.3363	-5.31933	1.44961e-05	0.534129	0.0271317	1.08828	0.000257306
chr5_71388572	tissue_factor	percentage	31	-53.0925	6.11469	-65.6614	-40.5235	-8.68277	3.68217e-09	0.758676	0.058924	2.89963	1.04574e-07
chr5_71388646	tissue_factor	percentage	31	-6.62535	6.15911	-19.2856	6.03488	-1.0757	0.291943	0.07213	0.0308351	0.044505	0.660125
chr5_71388722	tissue_factor	percentage	31	27.4913	2.43169	22.4929	32.4897	11.3054	1.55292e-11	0.838887	0.046879	4.91586	6.48574e-10
chr5_71388845	tissue_factor	percentage	31	-34.2057	6.3046	-47.165	-21.2464	-5.42552	1.09709e-05	0.557118	0.0557018	1.13217	0.000204983
chr5_71389008	tissue_factor	percentage	31	2.0739	2.39091	-2.84068	6.98849	0.867413	0.393651	0.104728	0.0788198	0.0289387	0.746555
chr5_71389221	tissue_factor	percentage	31	2.2178	3.92895	-5.85827	10.2939	0.564477	0.577267	0.0497569	0.0381115	0.0122552	0.858171
chr5_71389239	tissue_factor	percentage	31	-12.3251	5.71608	-24.0747	-0.575539	-2.15622	0.0404956	0.185079	0.0393569	0.178818	0.259802
chr5_71389256	tissue_factor	percentage	31	-46.8847	6.80543	-60.8735	-32.896	-6.88931	2.58693e-07	0.655368	0.0262474	1.82548	5.56582e-06
chr5_71389676	tissue_factor	percentage	31	-11.101	4.08022	-19.488	-2.71399	-2.72069	0.0114624	0.263908	0.0543443	0.284698	0.0968846
chr5_71390184	tissue_factor	percentage	31	-7.29092	4.03974	-15.5947	1.01287	-1.8048	0.0827014	0.180548	0.0778859	0.125281	0.387352
chr5_71390413	tissue_factor	percentage	31	-36.9355	6.87336	-51.0639	-22.8071	-5.37372	1.25672e-05	0.549842	0.0498748	1.11065	0.000228787
chr5_71390440	tissue_factor	percentage	31	1.74709	1.09273	-0.499043	3.99323	1.59883	0.121941	0.0921668	0.00291032	0.0983182	0.474299
chr5_71390471	tissue_factor	percentage	31	-1.57259	1.04945	-3.72976	0.584575	-1.4985	0.146048	0.150832	0.0774932	0.0863652	0.509377
chr5_71390473	tissue_factor	percentage	31	0.0157979	1.43963	-2.9434	2.97499	0.0109736	0.991328	0.185076	0.185072	4.63153e-06	0.997734
chr5_71390535	tissue_factor	percentage	31	-1.43714	3.46605	-8.56171	5.68743	-0.414634	0.681811	0.0641666	0.0579785	0.00661236	0.893127
chr5_71390559	tissue_factor	percentage	31	-0.0531532	1.15918	-2.43587	2.32957	-0.0458543	0.963777	0.0354779	0.0353999	8.087e-05	0.988021
chr5_71390567	tissue_factor	percentage	31	1.6185	0.818901	-0.064772	3.30178	1.97643	0.0588042	0.232858	0.117601	0.150242	0.311575
chr5_71390571	tissue_factor	percentage	31	-1.98391	2.02873	-6.15402	2.1862	-0.977909	0.337131	0.119465	0.0870775	0.036781	0.699938
chr5_71390598	tissue_factor	percentage	31	-0.0357284	1.82629	-3.78972	3.71826	-0.0195634	0.984541	0.122902	0.122889	1.47202e-05	0.995098
chr5_71390661	tissue_factor	percentage	31	-2.39629	2.82801	-8.20935	3.41677	-0.847341	0.404538	0.0348868	0.0082353	0.0276149	0.758479
chr5_71390689	tissue_factor	percentage	31	0.370351	1.68246	-3.08799	3.82869	0.220125	0.827493	0.0466527	0.044876	0.00186366	0.95649
chr5_71390765	tissue_factor	percentage	31	0.346025	1.94465	-3.65127	4.34332	0.177937	0.860152	0.0302753	0.0290944	0.00121775	0.963262
chr5_71390804	tissue_factor	percentage	31	-3.55698	2.59871	-8.8987	1.78474	-1.36875	0.182788	0.151259	0.0901009	0.0720569	0.554613
chr5_71391104	tissue_factor	percentage	31	-3.88027	2.94941	-9.94287	2.18233	-1.31561	0.199789	0.125374	0.0671496	0.0665701	0.567529
chr5_71391265	tissue_factor	percentage	31	26.9259	2.97544	20.8098	33.042	9.04939	1.62619e-09	0.797046	0.157806	3.14967	5.01998e-08
chr5_71391281	tissue_factor	percentage	31	14.3853	4.09794	5.96181	22.8087	3.51036	0.00165214	0.415078	0.137856	0.473947	0.0189196
chr5_71391538	tissue_factor	percentage	31	-5.35874	3.55826	-12.6729	1.95538	-1.506	0.144121	0.143574	0.0688665	0.087232	0.509377
chr5_71391606	tissue_factor	percentage	31	-2.26152	1.85213	-6.06864	1.5456	-1.22104	0.23303	0.219257	0.174486	0.0573433	0.590581
chr5_71391634	tissue_factor	percentage	31	-0.416004	1.45782	-3.41259	2.58059	-0.285361	0.777629	0.148234	0.145566	0.00313195	0.942178
chr5_71391743	tissue_factor	percentage	31	-7.13352	4.39106	-16.1595	1.89244	-1.62455	0.11632	0.183004	0.100073	0.101507	0.463629
chr5_71391780	tissue_factor	percentage	31	-2.99089	2.28644	-7.69074	1.70896	-1.3081	0.202287	0.121286	0.0634554	0.0658123	0.567529
chr5_71391870	tissue_factor	percentage	31	-1.8728	4.60749	-11.3436	7.59803	-0.406468	0.687725	0.0775162	0.0716543	0.00635447	0.89382
chr5_71392000	tissue_factor	percentage	31	2.3345	1.74123	-1.24464	5.91364	1.34072	0.191608	0.137758	0.0781463	0.0691359	0.562157
chr5_71392047	tissue_factor	percentage	31	-0.541348	2.02022	-4.69397	3.61127	-0.267965	0.790841	0.253749	0.251688	0.00276175	0.947854
chr5_71392101	tissue_factor	percentage	31	-0.274797	2.54838	-5.51306	4.96346	-0.107832	0.914957	0.130568	0.130179	0.000447223	0.972987
chr5_71392231	tissue_factor	percentage	31	1.46386	3.4219	-5.56996	8.49767	0.427791	0.672326	0.0692868	0.0627358	0.00703865	0.891443
chr5_71392264	tissue_factor	percentage	31	2.92661	1.6295	-0.422881	6.27609	1.79601	0.0841232	0.353139	0.272887	0.124064	0.389177
chr5_71392334	tissue_factor	percentage	31	3.50876	3.08212	-2.82662	9.84414	1.13843	0.265324	0.102299	0.0575514	0.0498467	0.629774
chr5_71392409	tissue_factor	percentage	31	-0.523841	2.5984	-5.86492	4.81724	-0.201602	0.841797	0.0579877	0.0565151	0.0015632	0.95649
chr5_71392465	tissue_factor	percentage	31	1.57467	2.49953	-3.5632	6.71254	0.629985	0.534202	0.0175161	0.00251881	0.0152647	0.844729
chr5_71392485	tissue_factor	percentage	31	-0.756622	1.70944	-4.27043	2.75719	-0.442613	0.661706	0.029251	0.0219366	0.00753485	0.886381
chr5_71392523	tissue_factor	percentage	31	1.86459	1.97242	-2.18977	5.91895	0.945332	0.353193	0.0689118	0.0369092	0.0343712	0.708642
chr5_71392836	tissue_factor	percentage	31	5.57466	1.8861	1.69772	9.45159	2.95565	0.00655266	0.276906	0.0339498	0.335996	0.059646
chr5_71392849	tissue_factor	percentage	31	43.7888	2.97941	37.6646	49.9131	14.6972	4.1497e-14	0.906308	0.127918	8.30793	3.9534e-12
chr5_71392860	tissue_factor	percentage	31	47.3334	3.22173	40.711	53.9558	14.6919	4.18424e-14	0.907762	0.141996	8.30203	3.9534e-12
chr5_71393010	tissue_factor	percentage	31	17.0868	4.26901	8.3117	25.8619	4.00251	0.00046445	0.457073	0.122544	0.616158	0.00622344
chr5_71393027	tissue_factor	percentage	31	31.3789	2.72216	25.7834	36.9744	11.5272	1.01623e-11	0.847572	0.0685728	5.11062	4.66494e-10
chr5_71393063	tissue_factor	percentage	31	42.6691	3.06022	36.3787	48.9594	13.9431	1.40637e-13	0.896189	0.119962	7.47735	9.07749e-12
chr5_71393095	tissue_factor	percentage	31	21.3831	1.85789	17.5642	25.2021	11.5094	1.05125e-11	0.85408	0.110642	5.09482	4.66494e-10
chr5_71393099	tissue_factor	percentage	31	18.1472	2.04396	13.9457	22.3486	8.87844	2.37528e-09	0.798159	0.186219	3.03179	7.02687e-08
chr5_71393154	tissue_factor	percentage	31	5.00797	1.00114	2.9501	7.06584	5.00227	3.3404e-05	0.516275	0.0507315	0.962413	0.000564686
chr5_71393186	tissue_factor	percentage	31	-0.422451	1.9153	-4.35941	3.51451	-0.220566	0.827153	0.0298964	0.0280812	0.00187113	0.95649
chr5_71393214	tissue_factor	percentage	31	-1.71097	2.15289	-6.1363	2.71436	-0.794731	0.433965	0.0681879	0.0455521	0.0242922	0.784008
chr5_71393226	tissue_factor	percentage	31	-1.27556	0.738496	-2.79356	0.242437	-1.72725	0.0959872	0.214748	0.124645	0.114745	0.41586
chr5_71393355	tissue_factor	percentage	31	1.25666	1.24778	-1.30818	3.8215	1.00712	0.323159	0.0986258	0.0634621	0.0390112	0.69118
chr5_71393480	tissue_factor	percentage	31	0.875864	1.11168	-1.40923	3.16096	0.787873	0.437895	0.14558	0.125181	0.0238748	0.7891
chr5_71393483	tissue_factor	percentage	31	0.741516	1.01118	-1.337	2.82003	0.733315	0.469927	0.0999456	0.08133	0.0206827	0.80491
chr5_71393534	tissue_factor	percentage	31	1.83712	1.09802	-0.419898	4.09414	1.67312	0.106296	0.116361	0.0212225	0.107666	0.436244
chr5_71393688	tissue_factor	percentage	31	-1.97695	1.63172	-5.33101	1.37711	-1.21157	0.236573	0.161522	0.114183	0.056458	0.593522
chr5_71393692	tissue_factor	percentage	31	-0.894484	1.72046	-4.43094	2.64197	-0.51991	0.607525	0.0177364	0.0075244	0.0103964	0.869643
chr5_71393756	tissue_factor	percentage	31	-0.458301	1.89331	-4.35005	3.43345	-0.242064	0.81063	0.0222961	0.0200927	0.00225365	0.953411
chr5_71393818	tissue_factor	percentage	31	0.85994	1.00489	-1.20564	2.92552	0.855758	0.39995	0.111966	0.0869538	0.0281662	0.753221
chr5_71393832	tissue_factor	percentage	31	0.391278	1.04828	-1.7635	2.54605	0.373257	0.711984	0.0104121	0.00510942	0.00535848	0.910826
chr5_71393888	tissue_factor	percentage	31	-1.25565	1.203	-3.72846	1.21716	-1.04376	0.306204	0.245044	0.21341	0.0419015	0.679389
chr5_71393892	tissue_factor	percentage	31	-1.41119	1.49195	-4.47793	1.65556	-0.945866	0.352925	0.166505	0.137824	0.0344101	0.708642
chr5_71394024	tissue_factor	percentage	31	-1.12767	2.61366	-6.50013	4.2448	-0.43145	0.669698	0.128909	0.122673	0.00715959	0.891443
chr5_71394098	tissue_factor	percentage	31	1.84135	1.43116	-1.10044	4.78314	1.28661	0.209567	0.0884859	0.0304513	0.0636683	0.57896
chr5_71394128	tissue_factor	percentage	31	-3.36305	1.52907	-6.5061	-0.219998	-2.19941	0.0369406	0.268801	0.132759	0.186053	0.24285
chr5_71394130	tissue_factor	percentage	31	-0.293537	1.37784	-3.12573	2.53865	-0.213042	0.832956	0.16278	0.161319	0.00174565	0.95649
chr5_71394228	tissue_factor	percentage	31	-1.64711	3.6891	-9.23018	5.93595	-0.446481	0.658946	0.0116534	0.00407564	0.00766713	0.886381
chr5_71394287	tissue_factor	percentage	31	-0.0180936	0.97178	-2.01562	1.97943	-0.018619	0.985287	0.220025	0.220014	1.33334e-05	0.995098
chr5_71394301	tissue_factor	percentage	31	0.062855	2.97921	-6.06101	6.18672	0.0210978	0.983329	0.106913	0.106898	1.71199e-05	0.995098
chr5_71394317	tissue_factor	percentage	31	0.297841	1.21305	-2.19562	2.79131	0.24553	0.807974	0.0978979	0.0958062	0.00231866	0.953411
chr5_71394345	tissue_factor	percentage	31	3.07663	1.90388	-0.83685	6.99011	1.61598	0.11817	0.122236	0.0340752	0.100438	0.463629
chr5_71394370	tissue_factor	percentage	31	-8.42726	3.26296	-15.1344	-1.72014	-2.5827	0.0157842	0.275236	0.0892964	0.256552	0.125919
chr5_71394839	tissue_factor	percentage	31	-0.304106	1.51738	-3.42312	2.81491	-0.200416	0.842715	0.0590205	0.0575668	0.00154486	0.95649
chr5_71394843	tissue_factor	percentage	31	-0.466104	1.90354	-4.37889	3.44669	-0.244861	0.808486	0.22972	0.227943	0.00230604	0.953411
chr5_71394898	tissue_factor	percentage	31	0.353716	1.45199	-2.63089	3.33832	0.243608	0.809446	0.0128113	0.0105581	0.0022825	0.953411
chr5_71394906	tissue_factor	percentage	31	-3.03498	2.47331	-8.11894	2.04898	-1.22709	0.230783	0.102907	0.0509525	0.0579137	0.590581
chr5_71394993	tissue_factor	percentage	31	4.93645	10.7786	-17.2193	27.0922	0.457986	0.650767	0.135525	0.128551	0.00806736	0.885143
chr5_71395088	tissue_factor	percentage	31	40.2951	5.25221	29.499	51.0912	7.67202	3.84259e-08	0.70186	0.0269198	2.26384	9.0306e-07
chr5_71395295	tissue_factor	percentage	31	-4.2978	4.08248	-12.6895	4.09385	-1.05274	0.302144	0.134228	0.0973235	0.0426257	0.678598
chr5_71395633	tissue_factor	percentage	31	-1.55008	3.04756	-7.81444	4.71427	-0.508631	0.6153	0.128811	0.120142	0.0099502	0.875477
chr5_71395723	tissue_factor	percentage	31	-3.32485	3.3685	-10.2489	3.59921	-0.987041	0.332719	0.0972383	0.0634107	0.0374712	0.698908
chr5_71395739	tissue_factor	percentage	31	-8.44862	3.37224	-15.3804	-1.51687	-2.50534	0.0188285	0.280049	0.106244	0.241413	0.142215
chr5_71395771	tissue_factor	percentage	31	-1.93519	3.65535	-9.44887	5.57849	-0.529414	0.60101	0.0823666	0.0724746	0.01078	0.869209
chr5_71395983	tissue_factor	percentage	31	-2.31187	2.04189	-6.50904	1.8853	-1.13222	0.267876	0.163584	0.122344	0.0493048	0.629774
chr5_71396041	tissue_factor	percentage	31	0.00132534	2.46738	-5.07044	5.0731	0.000537144	0.999576	0.0466511	0.0466511	1.10971e-08	0.999576
chr5_71396083	tissue_factor	percentage	31	-1.81482	3.18423	-8.36009	4.73045	-0.569941	0.57361	0.0988173	0.0875583	0.0124936	0.855595
chr5_71396184	tissue_factor	percentage	31	2.89889	1.53857	-0.263693	6.06146	1.88414	0.0707742	0.280522	0.182286	0.136538	0.358259
chr5_71396408	tissue_factor	percentage	31	-2.71538	3.00063	-8.88326	3.4525	-0.904937	0.373808	0.137641	0.11048	0.0314966	0.732615
chr5_71396853	tissue_factor	percentage	31	-0.528877	0.911987	-2.40349	1.34574	-0.579917	0.566963	0.0223906	0.00974546	0.0129347	0.855595
chr5_71397003	tissue_factor	percentage	31	1.30137	1.3105	-1.3924	3.99515	0.993037	0.329845	0.0873171	0.0527011	0.0379278	0.696993
chr5_71397039	tissue_factor	percentage	31	0.10636	2.00604	-4.01712	4.22984	0.0530198	0.958121	0.0167637	0.0166574	0.000108119	0.987324
chr5_71397088	tissue_factor	percentage	31	-4.49195	3.25044	-11.1733	2.18943	-1.38195	0.178746	0.189343	0.129798	0.0734534	0.551344
chr5_71397137	tissue_factor	percentage	31	-0.311302	2.87301	-6.21685	5.59425	-0.108354	0.914547	0.0982894	0.0978822	0.000451562	0.972987
chr5_71397189	tissue_factor	percentage	31	2.15748	2.48257	-2.94552	7.26049	0.869052	0.392771	0.201549	0.178355	0.0290481	0.746555
chr5_71397264	tissue_factor	percentage	31	4.76492	3.17765	-1.76683	11.2967	1.49951	0.145787	0.114447	0.0378624	0.0864821	0.509377
chr5_71397489	tissue_factor	percentage	31	-0.795865	1.34195	-3.55428	1.96255	-0.593067	0.55826	0.106591	0.094505	0.013528	0.854234
chr5_71397493	tissue_factor	percentage	31	-0.152034	0.738217	-1.66946	1.36539	-0.205947	0.838436	0.0296545	0.0280716	0.00163132	0.95649
chr5_71397495	tissue_factor	percentage	31	0.161769	0.997102	-1.8878	2.21134	0.162239	0.872372	0.0578326	0.0568788	0.00101237	0.967787
chr5_71397505	tissue_factor	percentage	31	-2.96861	2.2224	-7.53682	1.59959	-1.33577	0.1932	0.144814	0.0861256	0.0686262	0.564494
chr5_71397538	tissue_factor	percentage	31	-1.34128	1.19457	-3.79675	1.11419	-1.12281	0.271778	0.156641	0.115748	0.0484889	0.631057
chr5_71397549	tissue_factor	percentage	31	0.171384	2.01162	-3.96355	4.30632	0.0851971	0.932757	0.187296	0.187069	0.000279175	0.978224
chr5_71397594	tissue_factor	percentage	31	-5.32521	3.39302	-12.2997	1.64923	-1.56946	0.128631	0.19453	0.11822	0.0947391	0.483219
chr5_71397638	tissue_factor	percentage	31	-0.569549	1.17374	-2.9822	1.84311	-0.485243	0.631568	0.0759701	0.0676019	0.00905619	0.87752
chr5_71397658	tissue_factor	percentage	31	-1.72085	2.27008	-6.38707	2.94537	-0.758057	0.455234	0.0286595	0.00719106	0.0221019	0.80004
chr5_71397680	tissue_factor	percentage	31	-1.5517	1.63974	-4.92224	1.81884	-0.946307	0.352704	0.0809076	0.049252	0.0344422	0.708642
chr5_71397741	tissue_factor	percentage	31	0.896964	1.92597	-3.06193	4.85586	0.46572	0.645294	0.0892973	0.0817001	0.00834211	0.884018
chr5_71397793	tissue_factor	percentage	31	-10.4744	3.44395	-17.5535	-3.39526	-3.04139	0.00532154	0.453885	0.259592	0.355772	0.0523379
chr5_71397869	tissue_factor	percentage	31	-8.36529	6.65721	-22.0494	5.3188	-1.25658	0.22008	0.163306	0.112493	0.0607301	0.585232
chr5_71398080	tissue_factor	percentage	31	1.93537	3.12887	-4.49613	8.36686	0.618551	0.541594	0.176624	0.164507	0.0147156	0.848856
chr5_71398121	tissue_factor	percentage	31	15.2077	3.41441	8.18931	22.2262	4.45398	0.00014203	0.55615	0.217493	0.762999	0.00197728
chr5_71398176	tissue_factor	percentage	31	21.406	2.22376	16.8349	25.977	9.626	4.66046e-10	0.784448	0.016256	3.56384	1.50406e-08
chr5_71398215	tissue_factor	percentage	31	19.3769	4.25818	10.6241	28.1297	4.55052	0.000110102	0.534122	0.163082	0.796432	0.00164374
chr5_71398562	tissue_factor	percentage	31	-10.9946	5.45776	-22.2132	0.223953	-2.0145	0.0544101	0.234999	0.115594	0.156084	0.307273
chr5_71398586	tissue_factor	percentage	31	-1.29377	2.04505	-5.49744	2.9099	-0.632632	0.532499	0.146443	0.133304	0.0153932	0.844729
chr5_71398851	tissue_factor	percentage	31	-0.320148	1.91302	-4.25242	3.61212	-0.167352	0.868388	0.0240277	0.0229764	0.00107718	0.967787
chr5_71398869	tissue_factor	percentage	31	-0.409614	2.05193	-4.62742	3.80819	-0.199624	0.843328	0.0606028	0.059163	0.00153268	0.95649
chr5_71399084	tissue_factor	percentage	31	-16.6766	6.17575	-29.3711	-3.98218	-2.70034	0.0120212	0.337156	0.151258	0.280455	0.100412
chr5_71399191	tissue_factor	percentage	31	-8.09146	5.81618	-20.0468	3.86386	-1.3912	0.175956	0.225048	0.16736	0.0744398	0.546957
chr5_71399293	tissue_factor	percentage	31	0.478245	2.17895	-4.00064	4.95713	0.219484	0.827987	0.129207	0.127593	0.00185282	0.95649
chr5_71399444	tissue_factor	percentage	31	-1.29362	2.79598	-7.04084	4.45361	-0.46267	0.64745	0.0753137	0.0677005	0.00823321	0.884018
chr5_71399703	tissue_factor	percentage	31	-7.52378	4.35404	-16.4736	1.42607	-1.728	0.0958496	0.239736	0.152423	0.114846	0.41586
chr5_71399956	tissue_factor	percentage	31	-0.635706	1.87616	-4.4922	3.22079	-0.338834	0.737456	0.0756311	0.0715494	0.00441571	0.919401
chr5_71399959	tissue_factor	percentage	31	-0.706606	0.844874	-2.44327	1.03006	-0.836345	0.410582	0.125495	0.101968	0.0269028	0.762465
chr5_71399963	tissue_factor	percentage	31	-2.35224	1.12033	-4.65512	-0.0493614	-2.09959	0.0456205	0.191022	0.0538611	0.169549	0.279229
chr5_71399965	tissue_factor	percentage	31	0.769817	1.0702	-1.43002	2.96965	0.719319	0.478361	0.0674035	0.0488441	0.0199008	0.80491
chr5_71399975	tissue_factor	percentage	31	-1.92691	2.03151	-6.10274	2.24893	-0.948509	0.351604	0.205632	0.178145	0.0346026	0.708642
chr5_71400012	tissue_factor	percentage	31	0.727691	1.38828	-2.12595	3.58133	0.524169	0.604601	0.182841	0.174206	0.0105674	0.869643
chr5_71400033	tissue_factor	percentage	31	-0.56336	1.11257	-2.85028	1.72356	-0.50636	0.616871	0.101218	0.0923544	0.00986155	0.875526
chr5_71400053	tissue_factor	percentage	31	-1.52763	2.56318	-6.79632	3.74105	-0.595992	0.556334	0.144017	0.132323	0.0136618	0.853125
chr5_71400094	tissue_factor	percentage	31	-0.532996	1.66945	-3.9646	2.89861	-0.319264	0.752077	0.051713	0.0479954	0.00392037	0.928249
chr5_71400098	tissue_factor	percentage	31	0.020611	1.35953	-2.77395	2.81517	0.0151603	0.98802	0.0505686	0.0505602	8.83984e-06	0.996441
chr5_71400106	tissue_factor	percentage	31	4.97626	8.65115	-12.8064	22.759	0.575213	0.570092	0.312016	0.303261	0.0127258	0.855595
chr5_71400130	tissue_factor	percentage	31	-2.28308	2.1735	-6.75078	2.18461	-1.05042	0.303192	0.100025	0.0618324	0.0424377	0.678598
chr5_71400163	tissue_factor	percentage	31	-3.4321	3.64903	-10.9328	4.06858	-0.940553	0.355591	0.0900861	0.0591267	0.0340246	0.710354
chr5_71400192	tissue_factor	percentage	31	0.529668	2.81046	-5.24732	6.30665	0.188463	0.851977	0.0260128	0.0246822	0.00136609	0.959933
chr5_71400216	tissue_factor	percentage	31	-0.182505	1.46313	-3.19001	2.825	-0.124736	0.901692	0.332885	0.332486	0.000598424	0.972987
chr5_71400384	tissue_factor	percentage	31	2.24241	1.33171	-0.494967	4.97978	1.68385	0.10418	0.1589	0.0671757	0.109052	0.430047
chr5_71400546	tissue_factor	percentage	31	-0.205771	1.34161	-2.96348	2.55194	-0.153377	0.879285	0.236769	0.236078	0.000904788	0.971256
chr5_71400597	tissue_factor	percentage	31	-1.72411	2.80241	-7.48455	4.03633	-0.615224	0.543754	0.0697545	0.0562122	0.0145577	0.85036
chr5_71400618	tissue_factor	percentage	31	0.164738	1.25778	-2.42067	2.75015	0.130975	0.896803	0.199794	0.199266	0.00065979	0.972987
chr5_71400728	tissue_factor	percentage	31	-0.68416	1.74604	-4.2732	2.90488	-0.391835	0.698373	0.0287134	0.0229778	0.00590519	0.901536
chr5_71400740	tissue_factor	percentage	31	-3.72816	2.17518	-8.1993	0.742975	-1.71396	0.0984358	0.205405	0.115626	0.112987	0.416956
chr5_71400858	tissue_factor	percentage	31	2.4314	1.67137	-1.00414	5.86695	1.45474	0.157709	0.0948758	0.0212034	0.0813948	0.518396
chr5_71401477	tissue_factor	percentage	31	0.553328	1.74443	-3.03239	4.13905	0.317198	0.753627	0.020342	0.016551	0.00386979	0.928249
chr5_71401483	tissue_factor	percentage	31	-1.6298	1.43301	-4.5754	1.3158	-1.13733	0.265775	0.0751357	0.0291233	0.0497504	0.629774
chr5_71402005	tissue_factor	percentage	31	-0.497684	1.0913	-2.74088	1.74552	-0.456047	0.652143	0.0871208	0.0798185	0.00799919	0.885318
chr5_71402033	tissue_factor	percentage	31	-5.83441	5.15299	-16.4265	4.75771	-1.13224	0.267869	0.0632889	0.0171032	0.0493063	0.629774
chr5_71402061	tissue_factor	percentage	31	0.0594122	1.10558	-2.21314	2.33196	0.0537385	0.957554	0.0632251	0.063121	0.00011107	0.987324
chr5_71402077	tissue_factor	percentage	31	-5.5986	3.27163	-12.3235	1.12634	-1.71125	0.0989408	0.202203	0.112347	0.11263	0.416956
chr5_71402163	tissue_factor	percentage	31	0.100228	1.52677	-3.03809	3.23855	0.065647	0.948161	0.0394339	0.0392747	0.000165751	0.987088
chr5_71402181	tissue_factor	percentage	31	-3.12148	1.81575	-6.85381	0.610856	-1.71911	0.0974804	0.138806	0.0409169	0.113667	0.416934
chr5_71402196	tissue_factor	percentage	31	-0.248316	1.47081	-3.27161	2.77497	-0.168829	0.867237	0.209118	0.208251	0.00109628	0.967787
chr5_71402206	tissue_factor	percentage	31	0.853321	1.71812	-2.67832	4.38496	0.496661	0.623602	0.0908552	0.0822298	0.00948738	0.876374
chr5_71402340	tissue_factor	percentage	31	-2.62289	2.00853	-6.75149	1.50571	-1.30588	0.203032	0.0709814	0.0100481	0.0655889	0.567529
chr5_71402346	tissue_factor	percentage	31	-0.24166	1.18009	-2.66736	2.18404	-0.204782	0.839337	0.382308	0.381312	0.00161291	0.95649
chr5_71402512	tissue_factor	percentage	31	-2.27447	1.73018	-5.83091	1.28198	-1.31458	0.200129	0.175662	0.120871	0.0664663	0.567529
chr5_71402518	tissue_factor	percentage	31	-0.130331	2.45069	-5.1678	4.90714	-0.0531814	0.957994	0.0380467	0.037942	0.000108779	0.987324
chr5_71402626	tissue_factor	percentage	31	-2.18998	2.54466	-7.42061	3.04065	-0.860618	0.397315	0.0916888	0.0658137	0.0284871	0.75025
chr5_71402705	tissue_factor	percentage	31	-7.18068	5.10692	-17.6781	3.31674	-1.40607	0.171543	0.115419	0.0481563	0.0760396	0.538981
chr5_71403328	tissue_factor	percentage	31	-1.94828	2.71687	-7.53288	3.63632	-0.717106	0.479702	0.112633	0.0950826	0.0197785	0.80491
chr5_71403366	tissue_factor	percentage	31	-8.37616	2.80287	-14.1375	-2.61478	-2.98842	0.00605309	0.367695	0.150506	0.343488	0.0565486
chr5_71403406	tissue_factor	percentage	31	-1.4932	1.59405	-4.76982	1.78342	-0.936734	0.357516	0.134121	0.104898	0.0337488	0.710354
chr5_71403462	tissue_factor	percentage	31	-0.361336	1.04992	-2.51947	1.7968	-0.344157	0.733496	0.0197981	0.0153327	0.00455553	0.919401
chr5_71403541	tissue_factor	percentage	31	-1.05757	1.44711	-4.03215	1.917	-0.730819	0.471425	0.041991	0.0223114	0.0205422	0.80491
chr5_71403552	tissue_factor	percentage	31	-1.06321	0.960121	-3.03677	0.91035	-1.10737	0.278275	0.115485	0.0737675	0.047164	0.641478
chr5_71403557	tissue_factor	percentage	31	0.170117	1.50305	-2.91945	3.25969	0.113181	0.910756	0.193472	0.193074	0.000492691	0.972987
chr5_71403660	tissue_factor	percentage	31	0.612931	1.12771	-1.70511	2.93098	0.543518	0.591404	0.260738	0.252338	0.011362	0.86529
chr5_71403673	tissue_factor	percentage	31	-2.08734	1.57925	-5.33354	1.15886	-1.32172	0.197772	0.152657	0.095723	0.0671906	0.566203
chr5_71403750	tissue_factor	percentage	31	-1.38685	2.1853	-5.87879	3.10509	-0.634627	0.531217	0.138658	0.125315	0.0154904	0.844729
chr5_71403758	tissue_factor	percentage	31	-0.314926	1.48823	-3.37402	2.74417	-0.211611	0.834061	0.0893107	0.0877422	0.00172228	0.95649
chr5_71403788	tissue_factor	percentage	31	-0.369233	1.24785	-2.93422	2.19575	-0.295896	0.76966	0.0304304	0.0271654	0.00336749	0.937321
chr5_71403796	tissue_factor	percentage	31	-2.54496	1.27997	-5.17598	0.0860613	-1.98829	0.0574028	0.235872	0.119686	0.15205	0.307273
chr5_71403813	tissue_factor	percentage	31	0.399359	1.36922	-2.41511	3.21383	0.291669	0.772854	0.0528056	0.0497064	0.00327195	0.937994
chr5_71403820	tissue_factor	percentage	31	-3.84273	1.13829	-6.18251	-1.50295	-3.37589	0.0023216	0.382871	0.112363	0.438333	0.025359
chr5_71403828	tissue_factor	percentage	31	0.218662	1.78357	-3.44752	3.88485	0.122598	0.903368	0.0179767	0.017409	0.000578086	0.972987
chr5_71403853	tissue_factor	percentage	31	-0.3998	2.83536	-6.22796	5.42836	-0.141005	0.888953	0.0699829	0.0692718	0.00076471	0.972987
chr5_71403873	tissue_factor	percentage	31	-0.989623	1.59357	-4.26525	2.286	-0.621011	0.539999	0.0941309	0.0806942	0.0148329	0.848856
chr5_71403877	tissue_factor	percentage	31	0.137327	1.17901	-2.28617	2.56082	0.116476	0.90817	0.0156168	0.0151032	0.000521798	0.972987
chr5_71403885	tissue_factor	percentage	31	1.37568	1.24698	-1.18751	3.93888	1.10321	0.280041	0.0881558	0.0454716	0.0468108	0.64346
chr5_71403889	tissue_factor	percentage	31	1.93734	1.42107	-0.983705	4.85838	1.3633	0.184478	0.0772497	0.0112878	0.071484	0.554998
chr5_71403919	tissue_factor	percentage	31	-3.49413	3.18561	-10.0423	3.05399	-1.09685	0.282763	0.0757322	0.0329644	0.0462721	0.64762
chr5_71403930	tissue_factor	percentage	31	-0.22881	1.06475	-2.41745	1.95982	-0.214895	0.831526	0.147577	0.146063	0.00177615	0.95649
chr5_71403938	tissue_factor	percentage	31	-2.23447	2.39447	-7.15636	2.68743	-0.93318	0.359313	0.185604	0.158327	0.0334933	0.710618
chr5_71403952	tissue_factor	percentage	31	-3.14649	1.80563	-6.85801	0.565036	-1.7426	0.0932219	0.213416	0.121548	0.116794	0.41586
chr5_71403963	tissue_factor	percentage	31	-0.572403	0.976639	-2.57991	1.43511	-0.586095	0.562866	0.111295	0.0995537	0.0132118	0.855595
chr5_71403968	tissue_factor	percentage	31	-1.41111	1.08999	-3.65161	0.829393	-1.29461	0.206835	0.213516	0.162817	0.0644621	0.573644
chr5_71403996	tissue_factor	percentage	31	0.414276	1.245	-2.14485	2.9734	0.332753	0.741989	0.0547053	0.0506796	0.00425865	0.920417
chr5_71404006	tissue_factor	percentage	31	1.11122	0.733914	-0.397365	2.6198	1.5141	0.142064	0.181808	0.109665	0.0881728	0.509377
chr5_71404008	tissue_factor	percentage	31	-0.206006	0.50458	-1.24319	0.831174	-0.408271	0.686417	0.130422	0.124847	0.00641098	0.89382
chr5_71404012	tissue_factor	percentage	31	-0.586412	1.43822	-3.54272	2.3699	-0.407733	0.686807	0.0995126	0.0937548	0.0063941	0.89382
chr5_71404235	tissue_factor	percentage	31	1.88662	1.79888	-1.81104	5.58428	1.04877	0.303935	0.413402	0.388587	0.0423046	0.678598
chr5_71404358	tissue_factor	percentage	31	6.12	3.27781	-0.61763	12.8576	1.8671	0.073202	0.189365	0.0806751	0.13408	0.363451
chr5_71404497	tissue_factor	percentage	31	0.207381	2.01821	-3.94111	4.35588	0.102755	0.918946	0.0517855	0.0514004	0.000406099	0.972987
chr5_71404634	tissue_factor	percentage	31	-2.52642	1.59543	-5.80589	0.753039	-1.58353	0.12539	0.245993	0.173273	0.0964453	0.478638
chr5_71404714	tissue_factor	percentage	31	0.283242	11.4958	-23.3466	23.9131	0.0246388	0.980531	0.0796629	0.0796414	2.33489e-05	0.995098
chr5_71404725	tissue_factor	percentage	31	-0.125344	1.33535	-2.87019	2.61951	-0.0938661	0.925935	0.0913723	0.0910644	0.000338879	0.974719
chr5_71404762	tissue_factor	percentage	31	-0.00716642	2.89736	-5.96277	5.94844	-0.00247343	0.998045	0.0679909	0.0679907	2.35303e-07	0.999453
chr5_71404781	tissue_factor	percentage	31	0.805209	1.59676	-2.47698	4.08739	0.504277	0.618314	0.0491762	0.0398766	0.00978058	0.875526
chr5_71405073	tissue_factor	percentage	31	0.428329	1.06168	-1.75399	2.61065	0.403444	0.689921	0.110533	0.104965	0.00626027	0.893875
chr5_71405117	tissue_factor	percentage	31	-1.04153	2.70537	-6.60249	4.51943	-0.384987	0.703379	0.260401	0.256185	0.00570057	0.904708
chr5_71405131	tissue_factor	percentage	31	5.0071	2.0998	0.69089	9.3233	2.38456	0.0246824	0.22384	0.0540965	0.218696	0.177015
chr5_71405162	tissue_factor	percentage	31	1.62886	3.03705	-4.61388	7.8716	0.536329	0.596291	0.0786717	0.0684786	0.0110634	0.869209
chr5_71405194	tissue_factor	percentage	31	-1.21237	2.75363	-6.87254	4.44781	-0.440279	0.663374	0.0963522	0.089615	0.00745559	0.886381
chr5_71405206	tissue_factor	percentage	31	-2.16381	2.14657	-6.57615	2.24854	-1.00803	0.322731	0.179969	0.147921	0.0390815	0.69118
chr5_71405230	tissue_factor	percentage	31	-1.31619	4.0543	-9.64992	7.01754	-0.32464	0.748051	0.0715988	0.0678356	0.00405351	0.92529
chr5_71405254	tissue_factor	percentage	31	6.09919	1.36333	3.29683	8.90155	4.47375	0.000134819	0.474447	0.0698841	0.769785	0.00191443
chr5_71405286	tissue_factor	percentage	31	9.55662	2.46641	4.48684	14.6264	3.8747	0.000647648	0.484494	0.186823	0.577436	0.0080672
chr5_71405316	tissue_factor	percentage	31	24.0628	3.54099	16.7842	31.3414	6.79549	3.26764e-07	0.656027	0.0450961	1.77611	6.82361e-06
chr5_71405324	tissue_factor	percentage	31	27.0388	2.1969	22.523	31.5546	12.3077	2.38653e-12	0.868042	0.0992387	5.82615	1.21031e-10
chr5_71405528	tissue_factor	percentage	31	-7.95346	4.99254	-18.2158	2.30884	-1.59307	0.123231	0.143087	0.0594429	0.0976105	0.474299
chr5_71405538	tissue_factor	percentage	31	1.4449	2.08656	-2.8441	5.73389	0.692476	0.494777	0.140687	0.124839	0.0184432	0.809428
chr5_71405747	tissue_factor	percentage	31	-13.2231	5.38725	-24.2967	-2.14943	-2.45451	0.0211152	0.215649	0.0339017	0.231717	0.154555
chr5_71405879	tissue_factor	percentage	31	-5.84936	3.95807	-13.9853	2.28657	-1.47783	0.151465	0.197577	0.130174	0.0839995	0.515486
chr5_71405908	tissue_factor	percentage	31	-1.42505	1.92986	-5.39194	2.54184	-0.738421	0.466872	0.128253	0.109971	0.0209718	0.80491
chr5_71405931	tissue_factor	percentage	31	-3.97852	1.93157	-7.94892	-0.00812553	-2.05974	0.0495663	0.156286	0.0186142	0.163174	0.293267
chr5_71405947	tissue_factor	percentage	31	-0.969861	1.93452	-4.94632	3.0066	-0.501344	0.620347	0.163755	0.155671	0.00966716	0.875526
chr5_71405987	tissue_factor	percentage	31	-0.485953	1.5453	-3.66236	2.69046	-0.314471	0.755673	0.101553	0.098136	0.00380354	0.928249
chr5_71406007	tissue_factor	percentage	31	-1.0646	3.76734	-8.80847	6.67928	-0.282586	0.779732	0.114929	0.11221	0.00307134	0.943117
chr5_71406021	tissue_factor	percentage	31	-0.165207	2.86747	-6.05937	5.72896	-0.0576143	0.954496	0.044078	0.043956	0.00012767	0.987324
chr5_71406065	tissue_factor	percentage	31	-4.05526	2.82293	-9.85787	1.74736	-1.43654	0.162773	0.0997805	0.028329	0.0793713	0.527711
chr5_71406102	tissue_factor	percentage	31	-0.265026	2.93718	-6.30248	5.77242	-0.0902315	0.928795	0.0881633	0.0878777	0.000313143	0.975509
chr5_71406151	tissue_factor	percentage	31	-4.6467	3.7487	-12.3523	3.05887	-1.23955	0.226214	0.157944	0.108182	0.0590955	0.587993
chr5_71406309	tissue_factor	percentage	31	4.21211	1.38701	1.36106	7.06316	3.03682	0.00538122	0.424991	0.221033	0.354702	0.0523379
chr5_71406578	tissue_factor	percentage	31	1.42492	2.00915	-2.70494	5.55478	0.709216	0.484502	0.316341	0.303115	0.0193457	0.80491
chr5_71406584	tissue_factor	percentage	31	-1.48831	2.31001	-6.2366	3.25999	-0.644285	0.525034	0.0979241	0.083522	0.0159655	0.839582
chr5_71406622	tissue_factor	percentage	31	-1.54893	1.59343	-4.82427	1.72642	-0.972071	0.339973	0.123145	0.0912777	0.0363431	0.699938
chr5_71406631	tissue_factor	percentage	31	1.42057	1.72293	-2.12095	4.9621	0.824512	0.417149	0.0458087	0.0208596	0.0261469	0.765312
chr5_71406646	tissue_factor	percentage	31	-4.85588	2.37084	-9.7292	0.0174459	-2.04817	0.0507667	0.164792	0.0300344	0.161346	0.296714
chr5_71406682	tissue_factor	percentage	31	-1.20222	1.77591	-4.85266	2.44821	-0.676963	0.504409	0.127023	0.111636	0.0176261	0.8214
chr5_71406712	tissue_factor	percentage	31	-4.34307	2.37323	-9.22131	0.535165	-1.83003	0.0787343	0.192136	0.0880771	0.128808	0.380281
chr5_71406716	tissue_factor	percentage	31	-0.249775	1.05768	-2.42387	1.92432	-0.236153	0.815165	0.0485825	0.0465418	0.00214493	0.95649
chr5_71406796	tissue_factor	percentage	31	-0.0962223	0.959132	-2.06775	1.8753	-0.100322	0.920858	0.0339744	0.0336005	0.000387098	0.972987
chr5_71406804	tissue_factor	percentage	31	0.075195	1.69152	-3.40177	3.55216	0.0444541	0.964882	0.0644764	0.0644053	7.60065e-05	0.988021
chr5_71406881	tissue_factor	percentage	31	-1.52559	2.01891	-5.67553	2.62435	-0.755647	0.456653	0.0717621	0.0513765	0.0219616	0.800266
chr5_71406931	tissue_factor	percentage	31	1.02554	1.00814	-1.04672	3.09779	1.01726	0.318403	0.137027	0.10268	0.0398008	0.68713
chr5_71406943	tissue_factor	percentage	31	0.721714	1.02106	-1.3771	2.82053	0.70683	0.485959	0.0381929	0.0197111	0.0192157	0.80491
chr5_71406946	tissue_factor	percentage	31	0.996956	1.32712	-1.73097	3.72488	0.751219	0.459267	0.0803857	0.0604254	0.021705	0.801178
chr5_71406976	tissue_factor	percentage	31	2.00083	12.3021	-23.2865	27.2882	0.162641	0.872059	0.0233064	0.0223127	0.00101739	0.967787
chr5_71406995	tissue_factor	percentage	31	-0.534323	1.74517	-4.12157	3.05293	-0.306172	0.761912	0.124111	0.120953	0.00360544	0.932685
chr5_71407061	tissue_factor	percentage	31	11.0042	2.86952	5.10581	16.9026	3.83485	0.000718133	0.368063	0.0106267	0.565619	0.00879093
chr5_71407073	tissue_factor	percentage	31	4.91069	1.90516	0.99459	8.8268	2.57758	0.0159706	0.217184	0.0171465	0.255536	0.12599
chr5_71407128	tissue_factor	percentage	31	29.0166	6.38865	15.8845	42.1486	4.54189	0.000112638	0.484382	0.0752839	0.793414	0.00164374
chr5_71407145	tissue_factor	percentage	31	21.8284	3.57177	14.4866	29.1703	6.11138	1.84848e-06	0.649565	0.146166	1.4365	3.74977e-05
chr5_71407192	tissue_factor	percentage	31	37.2909	2.97885	31.1678	43.414	12.5186	1.63185e-12	0.874407	0.117399	6.02748	8.9124e-11
chr5_71407200	tissue_factor	percentage	31	47.9356	2.40808	42.9858	52.8855	19.9062	2.91908e-17	0.946312	0.12808	15.2406	2.07255e-14
chr5_71407280	tissue_factor	percentage	31	7.41847	11.7623	-16.7594	31.5963	0.630697	0.533744	0.0434513	0.0288169	0.0152992	0.844729
chr5_71407310	tissue_factor	percentage	31	7.8892	2.77166	2.19196	13.5864	2.84638	0.00851703	0.283372	0.0600633	0.31161	0.0755886
chr5_71407327	tissue_factor	percentage	31	12.5701	2.44485	7.54468	17.5956	5.14148	2.31429e-05	0.578585	0.150121	1.01672	0.000400767
chr5_71407366	tissue_factor	percentage	31	10.4173	3.11498	4.01432	16.8202	3.34424	0.00251385	0.33546	0.0496063	0.430152	0.0268091
chr5_71407398	tissue_factor	percentage	31	6.93444	1.77264	3.29073	10.5781	3.91193	0.00058797	0.387866	0.0275733	0.588586	0.00745461
chr5_71407484	tissue_factor	percentage	31	0.178397	1.69248	-3.30054	3.65733	0.105406	0.916863	0.010685	0.0102623	0.000427325	0.972987
chr5_71407487	tissue_factor	percentage	31	2.03363	0.982312	0.0144611	4.0528	2.07025	0.0484968	0.205416	0.0744335	0.164844	0.289351
chr5_71407489	tissue_factor	percentage	31	2.37744	1.0292	0.261886	4.493	2.30998	0.0290863	0.242519	0.0870598	0.205232	0.200498
chr5_71407551	tissue_factor	percentage	31	1.76098	2.27166	-2.90849	6.43045	0.775195	0.445218	0.0438006	0.0217003	0.0231126	0.792243
chr5_71407575	tissue_factor	percentage	31	0.426007	1.11208	-1.8599	2.71191	0.383074	0.704779	0.020238	0.0147081	0.00564406	0.90487
chr5_71407587	tissue_factor	percentage	31	-1.59118	1.79483	-5.2805	2.09814	-0.886537	0.383455	0.330697	0.310465	0.0302287	0.738843
chr5_71407648	tissue_factor	percentage	31	0.649466	0.935549	-1.27358	2.57252	0.694208	0.493708	0.135231	0.119202	0.0185356	0.809428
chr5_71407673	tissue_factor	percentage	31	-1.00127	1.66082	-4.41513	2.41259	-0.602878	0.551812	0.105155	0.0926458	0.0139793	0.85036
chr5_71407706	tissue_factor	percentage	31	-0.405776	1.20685	-2.88649	2.07493	-0.336228	0.739397	0.170365	0.166757	0.00434805	0.919401
chr5_71407722	tissue_factor	percentage	31	-2.74996	2.07984	-7.02514	1.52521	-1.3222	0.197616	0.39094	0.349988	0.0672389	0.566203
chr5_71407750	tissue_factor	percentage	31	-0.594258	2.72225	-6.18992	5.00141	-0.218297	0.828902	0.0306964	0.0289198	0.00183282	0.95649
chr5_71407788	tissue_factor	percentage	31	0.0142307	3.77038	-7.73589	7.76435	0.00377435	0.997017	0.0290065	0.0290059	5.47913e-07	0.999453
chr5_71407803	tissue_factor	percentage	31	1.08796	1.291	-1.56573	3.74165	0.842729	0.407066	0.0387747	0.0125188	0.0273151	0.758575
chr5_71407807	tissue_factor	percentage	31	1.20186	0.841045	-0.526934	2.93065	1.42901	0.164908	0.107278	0.0371626	0.0785407	0.529041
chr5_71407857	tissue_factor	percentage	31	-4.68309	1.70319	-8.18404	-1.18214	-2.7496	0.0107102	0.247888	0.0291874	0.290782	0.0916172
chr5_71408006	tissue_factor	percentage	31	0.625354	2.13913	-3.77169	5.0224	0.292341	0.772346	0.0490856	0.0459599	0.00328704	0.937994
chr5_71408147	tissue_factor	percentage	31	4.31825	1.44355	1.35099	7.2855	2.99141	0.00600938	0.271225	0.0203986	0.344175	0.0565486
chr5_71408282	tissue_factor	percentage	31	0.780478	1.59395	-2.49594	4.0569	0.489649	0.628488	0.133505	0.125515	0.0092214	0.876374
chr5_71408314	tissue_factor	percentage	31	1.35258	1.06338	-0.83323	3.53838	1.27196	0.214647	0.115709	0.0606831	0.0622263	0.5831
chr5_71408342	tissue_factor	percentage	31	0.878876	1.09229	-1.36635	3.12411	0.804619	0.428336	0.0344825	0.0104407	0.0249005	0.779791
chr5_71408373	tissue_factor	percentage	31	-1.19961	1.64078	-4.57229	2.17307	-0.731121	0.471243	0.221445	0.205439	0.0205592	0.80491
chr5_71408376	tissue_factor	percentage	31	-1.84212	1.63234	-5.19744	1.51321	-1.12851	0.26941	0.114579	0.0712096	0.0489822	0.631057
chr5_71408469	tissue_factor	percentage	31	7.09555	2.22973	2.51227	11.6788	3.18224	0.00376472	0.299517	0.0266882	0.389487	0.0381851
chr5_71409194	tissue_factor	percentage	31	42.928	5.3685	31.8929	53.9631	7.99628	1.78442e-08	0.735035	0.0834214	2.45925	4.36875e-07
chr5_71409272	tissue_factor	percentage	31	12.8942	7.13815	-1.7785	27.5669	1.80638	0.082449	0.198931	0.0983969	0.1255	0.387352
chr5_71409298	tissue_factor	percentage	31	53.2095	3.40086	46.2189	60.2	15.6459	9.56991e-15	0.912518	0.0888628	9.41516	1.69866e-12
chr5_71409485	tissue_factor	percentage	31	49.3313	5.91444	37.174	61.4886	8.34082	8.01895e-09	0.762511	0.127053	2.67574	2.10869e-07
chr5_71409684	tissue_factor	percentage	31	44.0478	3.00084	37.8795	50.2162	14.6785	4.27429e-14	0.903483	0.10366	8.28687	3.9534e-12
chr5_71409976	tissue_factor	percentage	31	55.2053	3.23962	48.5462	61.8645	17.0407	1.25705e-15	0.925184	0.0895884	11.1687	2.97503e-13
chr5_71409990	tissue_factor	percentage	31	49.6461	3.48528	42.482	56.8102	14.2445	8.58221e-14	0.897678	0.0991448	7.80408	6.77041e-12
chr5_71410038	tissue_factor	percentage	31	49.1547	3.3547	42.2591	56.0504	14.6525	4.45453e-14	0.899077	0.0657037	8.25753	3.9534e-12
chr5_71410048	tissue_factor	percentage	31	48.4557	12.2493	23.277	73.6345	3.9558	0.000524569	0.409384	0.0539154	0.60186	0.0067717
chr5_71410055	tissue_factor	percentage	31	55.7714	3.22923	49.1337	62.4092	17.2708	9.11508e-16	0.92717	0.0916384	11.4723	2.97503e-13
chr5_71410068	tissue_factor	percentage	31	47.9837	3.4165	40.961	55.0064	14.0447	1.18966e-13	0.89599	0.106901	7.58667	8.44656e-12
chr5_71410188	tissue_factor	percentage	31	0.100436	3.63231	-7.36589	7.56677	0.0276507	0.978152	0.0713182	0.0712909	2.94062e-05	0.995098
chr5_71410225	tissue_factor	percentage	31	-1.69509	2.40031	-6.629	3.23882	-0.706196	0.486347	0.0864996	0.0689775	0.0191813	0.80491
chr5_71410235	tissue_factor	percentage	31	1.36203	1.5381	-1.79958	4.52363	0.885526	0.38399	0.0608181	0.0324925	0.0301598	0.738843
chr5_71410241	tissue_factor	percentage	31	-5.03471	2.46358	-10.0987	0.029254	-2.04365	0.0512424	0.170346	0.0370736	0.160636	0.296714
chr5_71410391	tissue_factor	percentage	31	0.472506	1.90172	-3.43653	4.38154	0.248463	0.805728	0.0291641	0.026859	0.00237438	0.953411
chr5_71410488	tissue_factor	percentage	31	2.43025	2.18169	-2.05428	6.91479	1.11393	0.275501	0.0718388	0.0275426	0.0477247	0.637152
chr5_71410632	tissue_factor	percentage	31	-2.2868	4.30185	-11.1294	6.55578	-0.531586	0.599526	0.0344921	0.0239983	0.0108686	0.869209
chr5_71411017	tissue_factor	percentage	31	2.17951	1.08518	-0.0511095	4.41013	2.00843	0.0550901	0.166839	0.0375777	0.155146	0.307273
chr5_71411081	tissue_factor	percentage	31	20.4222	5.11571	9.90671	30.9377	3.99206	0.00047729	0.430297	0.0811023	0.612942	0.00627549
chr5_71411148	tissue_factor	percentage	31	2.98218	2.03298	-1.19668	7.16103	1.4669	0.154397	0.121076	0.0483351	0.082761	0.515486
chr5_71411156	tissue_factor	percentage	31	-1.6108	1.6957	-5.09636	1.87477	-0.949929	0.350896	0.0712408	0.0390069	0.0347063	0.708642
chr5_71411161	tissue_factor	percentage	31	1.50568	3.07566	-4.81642	7.82779	0.489548	0.628559	0.261355	0.254546	0.00921759	0.876374
chr5_71411211	tissue_factor	percentage	31	0.00678905	1.88184	-3.86138	3.87496	0.00360767	0.997149	0.0926158	0.0926153	5.00589e-07	0.999453
chr5_71411251	tissue_factor	percentage	31	0.193219	0.843608	-1.54084	1.92728	0.229039	0.820631	0.164363	0.162677	0.00201765	0.95649
chr5_71411367	tissue_factor	percentage	31	-0.138977	1.18701	-2.57892	2.30096	-0.117081	0.907696	0.0266847	0.0261715	0.00052723	0.972987
chr5_71411369	tissue_factor	percentage	31	1.31213	1.34753	-1.45775	4.08202	0.973734	0.339161	0.0700922	0.0361807	0.0364676	0.699938
chr5_71411407	tissue_factor	percentage	31	-0.377807	1.48138	-3.42282	2.66721	-0.255038	0.800701	0.033065	0.030646	0.0025017	0.953411
chr5_71411412	tissue_factor	percentage	31	0.0652571	1.21289	-2.42787	2.55839	0.053803	0.957503	0.281578	0.281498	0.000111337	0.987324
chr5_71411499	tissue_factor	percentage	31	1.9412	1.90687	-1.97842	5.86083	1.01801	0.318055	0.216408	0.185174	0.0398591	0.68713
chr5_71411512	tissue_factor	percentage	31	1.94391	1.25744	-0.640791	4.52862	1.54593	0.134208	0.0952118	0.0120444	0.0919192	0.493718
chr5_71411565	tissue_factor	percentage	31	3.04293	1.82705	-0.712635	6.79849	1.66548	0.107822	0.404574	0.341051	0.106686	0.437449
chr5_71411589	tissue_factor	percentage	31	0.195792	1.31703	-2.5114	2.90299	0.148662	0.882967	0.129152	0.128411	0.000850015	0.972987
chr5_71411600	tissue_factor	percentage	31	10.4617	14.7392	-19.8351	40.7585	0.709788	0.484153	0.107219	0.0899199	0.0193769	0.80491
chr5_71411627	tissue_factor	percentage	31	-0.817789	1.14065	-3.16243	1.52685	-0.71695	0.479796	0.294836	0.280895	0.0197699	0.80491
chr5_71411635	tissue_factor	percentage	31	-1.60147	1.64493	-4.98267	1.77973	-0.973581	0.339236	0.122036	0.0900291	0.0364562	0.699938
chr5_71411662	tissue_factor	percentage	31	1.48853	1.4611	-1.5148	4.49185	1.01878	0.317696	0.127345	0.0925091	0.0399194	0.68713
chr5_71411691	tissue_factor	percentage	31	0.119335	0.86292	-1.65442	1.89309	0.138292	0.891075	0.26671	0.266171	0.000735565	0.972987
chr5_71411729	tissue_factor	percentage	31	0.385172	1.16139	-2.00211	2.77245	0.331646	0.742815	0.0653081	0.061354	0.00423035	0.920417
chr5_71411738	tissue_factor	percentage	31	-3.63344	1.39645	-6.50387	-0.763004	-2.60192	0.0151024	0.307402	0.127061	0.260384	0.122086
chr5_71411782	tissue_factor	percentage	31	-1.29868	1.70652	-4.80649	2.20913	-0.761011	0.453498	0.145912	0.126888	0.0222745	0.798967
chr5_71411915	tissue_factor	percentage	31	-3.47629	4.1056	-11.9155	4.96289	-0.846719	0.404878	0.182132	0.15958	0.0275743	0.758479
chr5_71412078	tissue_factor	percentage	31	-0.0984505	1.40383	-2.98406	2.78716	-0.0701299	0.944627	0.0375818	0.0373998	0.000189162	0.984853
chr5_71412110	tissue_factor	percentage	31	-0.532536	1.74963	-4.12895	3.06388	-0.304371	0.763268	0.0383604	0.0349339	0.00356314	0.932737
chr5_71412321	tissue_factor	percentage	31	2.4941	1.85544	-1.31982	6.30802	1.34421	0.190493	0.193652	0.137614	0.069496	0.562157
chr5_71412329	tissue_factor	percentage	31	-0.154832	1.4319	-3.09814	2.78847	-0.108131	0.914722	0.134575	0.134186	0.000449701	0.972987
chr5_71412395	tissue_factor	percentage	31	-0.102877	2.07418	-4.36642	4.16066	-0.0495989	0.960821	0.0384998	0.0384088	9.46174e-05	0.988021
chr5_71412410	tissue_factor	percentage	31	-0.829459	1.11338	-3.11804	1.45912	-0.744993	0.462957	0.18387	0.166448	0.0213467	0.801707
chr5_71412469	tissue_factor	percentage	31	-0.919082	1.41373	-3.82505	1.98689	-0.650111	0.521324	0.0872542	0.0724171	0.0162555	0.839582
chr5_71412736	tissue_factor	percentage	31	44.7859	3.28472	38.034	51.5377	13.6346	2.35206e-13	0.887754	0.0851857	7.15009	1.39164e-11
chr5_71412902	tissue_factor	percentage	31	-1.38147	0.782014	-2.98892	0.225983	-1.76655	0.0890428	0.147729	0.0454329	0.120027	0.405259
chr5_71412955	tissue_factor	percentage	31	6.02018	9.89503	-14.3193	26.3597	0.608404	0.548198	0.0504324	0.0369136	0.0142368	0.85036
chr5_71413393	tissue_factor	percentage	31	-0.138011	1.28004	-2.76918	2.49315	-0.107817	0.914968	0.104333	0.103932	0.000447098	0.972987
chr5_71413396	tissue_factor	percentage	31	0.569725	0.980308	-1.44533	2.58478	0.58117	0.566131	0.0732262	0.0611868	0.0129907	0.855595
chr5_71413507	tissue_factor	percentage	31	0.238704	0.883324	-1.57699	2.0544	0.270234	0.789114	0.315823	0.313902	0.0028087	0.947854
chr5_71413551	tissue_factor	percentage	31	-0.872932	0.63987	-2.1882	0.44234	-1.36423	0.184188	0.465464	0.427201	0.0715819	0.554998
chr5_71413556	tissue_factor	percentage	31	1.18846	0.962076	-0.789112	3.16604	1.23531	0.227761	0.301305	0.260298	0.0586921	0.588037
chr5_71414062	tissue_factor	percentage	31	5.12705	3.27782	-1.61061	11.8647	1.56416	0.12987	0.241372	0.169984	0.0941003	0.48381
chr5_71414153	tissue_factor	percentage	31	0.958143	1.66285	-2.45989	4.37618	0.576206	0.569431	0.0853407	0.0736607	0.0127697	0.855595
chr5_71414245	tissue_factor	percentage	31	0.180699	1.24357	-2.37549	2.73689	0.145306	0.88559	0.0564933	0.0557271	0.000812075	0.972987
chr5_71414390	tissue_factor	percentage	31	1.14611	1.13841	-1.19394	3.48615	1.00676	0.323329	0.180154	0.148193	0.0389831	0.69118
chr5_71414471	tissue_factor	percentage	31	-0.238784	1.55415	-3.43338	2.95581	-0.153643	0.879078	0.420135	0.419609	0.000907928	0.971256
chr5_71414685	tissue_factor	percentage	31	-0.417716	2.21141	-4.96333	4.1279	-0.188892	0.851645	0.0182712	0.0169239	0.00137231	0.959933
chr5_71414820	tissue_factor	percentage	31	-0.126196	1.2154	-2.62449	2.3721	-0.103831	0.9181	0.368789	0.368527	0.000414647	0.972987
chr5_71414862	tissue_factor	percentage	31	-0.587686	1.26158	-3.1809	2.00553	-0.465833	0.645214	0.0911653	0.08358	0.00834618	0.884018
chr5_71414913	tissue_factor	percentage	31	-0.80457	1.39061	-3.66301	2.05387	-0.578574	0.567855	0.0601402	0.0480396	0.0128749	0.855595
chr5_71414946	tissue_factor	percentage	31	-0.474413	0.907329	-2.33945	1.39063	-0.522867	0.605494	0.168401	0.159657	0.010515	0.869643
chr5_71414992	tissue_factor	percentage	31	-0.309116	1.45393	-3.2977	2.67947	-0.212608	0.833291	0.119596	0.118065	0.00173854	0.95649
chr5_71415284	tissue_factor	percentage	31	-4.74932	2.34297	-9.56537	0.0667366	-2.02705	0.0530261	0.196238	0.0692157	0.158035	0.303617
chr5_71415323	tissue_factor	percentage	31	1.13778	1.49395	-1.93308	4.20863	0.761591	0.453157	0.0284156	0.00674102	0.0223085	0.798967
chr5_71415466	tissue_factor	percentage	31	-3.31097	2.62686	-8.71055	2.08862	-1.26043	0.21871	0.067321	0.0103315	0.061103	0.583838
chr5_71415716	tissue_factor	percentage	31	1.27815	2.50206	-3.86492	6.42121	0.510838	0.613775	0.192361	0.184255	0.0100367	0.875061
chr5_71415729	tissue_factor	percentage	31	-1.00996	1.55853	-4.21357	2.19365	-0.648019	0.522655	0.0866206	0.0718685	0.0161511	0.839582
chr5_71415760	tissue_factor	percentage	31	9.24181	8.83712	-8.92315	27.4068	1.04579	0.305282	0.144636	0.108655	0.0420649	0.679389
chr5_71415909	tissue_factor	percentage	31	-0.413441	1.31392	-3.11424	2.28736	-0.314662	0.755529	0.0424773	0.0388309	0.00380817	0.928249
chr5_71415932	tissue_factor	percentage	31	0.148597	1.24118	-2.40268	2.69987	0.119723	0.905623	0.143528	0.143056	0.000551288	0.972987
chr5_71416072	tissue_factor	percentage	31	12.0009	10.2222	-9.01117	33.013	1.174	0.251036	0.136253	0.0904651	0.0530108	0.610396
chr5_71416263	tissue_factor	percentage	31	-1.81785	2.01585	-5.96149	2.32578	-0.901781	0.375451	0.244825	0.221205	0.0312773	0.732615
chr5_71416422	tissue_factor	percentage	31	-0.0536588	1.66848	-3.48327	3.37596	-0.0321603	0.97459	0.0539516	0.053914	3.97801e-05	0.994194
chr5_71416460	tissue_factor	percentage	31	-0.138724	1.38373	-2.98302	2.70558	-0.100254	0.920912	0.108999	0.108654	0.000386569	0.972987
chr5_71416476	tissue_factor	percentage	31	1.58152	1.0219	-0.519015	3.68206	1.54763	0.133798	0.13167	0.0516772	0.092122	0.493718
chr5_71416485	tissue_factor	percentage	31	1.9553	1.57988	-1.29219	5.20279	1.23763	0.226916	0.113212	0.0609699	0.0589122	0.587993
chr5_71416548	tissue_factor	percentage	31	-0.41744	1.40838	-3.3124	2.47752	-0.296398	0.769281	0.11655	0.113565	0.00337892	0.937321
chr5_71416560	tissue_factor	percentage	31	-2.79504	2.20003	-7.31726	1.72717	-1.27046	0.215172	0.138655	0.0851831	0.0620796	0.5831
chr5_71416590	tissue_factor	percentage	31	-2.44827	1.69926	-5.94115	1.04461	-1.44078	0.161581	0.0895477	0.0168565	0.0798407	0.52625
chr5_71416646	tissue_factor	percentage	31	1.4291	1.39901	-1.4466	4.3048	1.02151	0.316424	0.0684268	0.0310391	0.040134	0.68713
chr5_71416689	tissue_factor	percentage	31	-1.19192	2.19052	-5.69459	3.31075	-0.544127	0.59099	0.0948637	0.0845564	0.0113875	0.86529
chr5_71416695	tissue_factor	percentage	31	-2.2651	2.01819	-6.41355	1.88336	-1.12234	0.271977	0.117291	0.0745261	0.0484478	0.631057
chr5_71416941	tissue_factor	percentage	31	12.8366	9.00573	-5.67493	31.3482	1.42538	0.165942	0.19051	0.127254	0.0781429	0.529041
chr5_71417227	tissue_factor	percentage	31	-5.01811	8.77973	-23.0651	13.0289	-0.571556	0.572531	0.104689	0.0934403	0.0125645	0.855595
chr5_71417351	tissue_factor	percentage	31	-18.699	5.59564	-30.201	-7.19701	-3.34171	0.00252988	0.460928	0.229396	0.429501	0.0268091
chr5_71417523	tissue_factor	percentage	31	-1.43865	1.10147	-3.70276	0.825452	-1.30612	0.20295	0.180671	0.126911	0.0656134	0.567529
chr5_71417547	tissue_factor	percentage	31	-0.888532	2.11599	-5.23801	3.46095	-0.419913	0.677999	0.0778406	0.0715867	0.00678182	0.891443
chr5_71417557	tissue_factor	percentage	31	0.451601	2.26186	-4.19771	5.10091	0.19966	0.8433	0.00586523	0.004341	0.00153323	0.95649
chr5_71417603	tissue_factor	percentage	31	-2.51435	2.06585	-6.76076	1.73206	-1.2171	0.234497	0.221902	0.177571	0.0569746	0.590581
chr5_71417809	tissue_factor	percentage	31	-4.17345	1.97322	-8.22945	-0.117441	-2.11505	0.044167	0.300159	0.179748	0.172055	0.272683
chr5_71417903	tissue_factor	percentage	31	-1.24827	1.8539	-5.05901	2.56247	-0.673323	0.506684	0.131741	0.116601	0.0174371	0.823216
chr5_71418177	tissue_factor	percentage	31	-4.15918	2.98575	-10.2965	1.97811	-1.39301	0.175413	0.21713	0.158702	0.0746339	0.546957
chr5_71418379	tissue_factor	percentage	31	-4.43026	3.50714	-11.6393	2.77877	-1.26321	0.217724	0.113712	0.0593173	0.0613732	0.583838
chr5_71418672	tissue_factor	percentage	31	0.938874	1.55681	-2.26119	4.13894	0.603076	0.551683	0.211419	0.200388	0.0139885	0.85036
chr5_71418709	tissue_factor	percentage	31	0.575014	1.36179	-2.22419	3.37422	0.422248	0.676315	0.0427103	0.0361458	0.00685744	0.891443
chr5_71418831	tissue_factor	percentage	31	0.558618	2.41768	-4.411	5.52824	0.231055	0.819081	0.247555	0.24601	0.00205333	0.95649
chr5_71418911	tissue_factor	percentage	31	1.61447	2.65797	-3.84906	7.078	0.607407	0.54885	0.0791794	0.0661128	0.0141901	0.85036
chr5_71419186	tissue_factor	percentage	31	-41.7332	5.12229	-52.2622	-31.2042	-8.14737	1.25406e-08	0.7348	0.0577272	2.55307	3.17993e-07
chr5_71419454	tissue_factor	percentage	31	-4.81391	2.74599	-10.4584	0.830558	-1.75307	0.0913755	0.183182	0.0866322	0.118202	0.413227
chr5_71419945	tissue_factor	percentage	31	-0.812977	2.23047	-5.39777	3.77181	-0.364487	0.718442	0.0125469	0.00750138	0.00510965	0.914147
chr5_71420082	tissue_factor	percentage	31	-1.0449	1.19112	-3.49329	1.40348	-0.877243	0.388389	0.100985	0.0743759	0.0295983	0.743278
chr5_71420271	tissue_factor	percentage	31	-0.26157	2.02188	-4.4176	3.89446	-0.12937	0.898061	0.0957225	0.0951404	0.000643714	0.972987
chr5_71420509	tissue_factor	percentage	31	-1.78388	2.48351	-6.88882	3.32105	-0.718291	0.478984	0.0229695	0.00358144	0.0198439	0.80491
chr5_71420673	tissue_factor	percentage	31	0.46114	1.35703	-2.32826	3.25055	0.339817	0.736724	0.0340926	0.0298027	0.00444137	0.919401
chr5_71420689	tissue_factor	percentage	31	-1.59091	2.13471	-5.97888	2.79705	-0.745259	0.4628	0.134419	0.115929	0.0213619	0.801707
chr5_71420711	tissue_factor	percentage	31	-0.354516	1.53842	-3.51679	2.80776	-0.230441	0.819552	0.204931	0.203307	0.00204243	0.95649
chr5_71420743	tissue_factor	percentage	31	-5.45585	2.89473	-11.4061	0.494357	-1.88475	0.0706886	0.476026	0.404437	0.136626	0.358259
chr5_71420871	tissue_factor	percentage	31	2.15696	1.73443	-1.40821	5.72214	1.24361	0.224739	0.10644	0.0532877	0.0594836	0.587993
chr5_71420903	tissue_factor	percentage	31	-10.854	4.66849	-20.4503	-1.2578	-2.32495	0.0281487	0.237892	0.0794495	0.2079	0.195937
chr5_71420931	tissue_factor	percentage	31	-4.73222	3.20102	-11.312	1.84757	-1.47835	0.151328	0.154012	0.0829001	0.0840581	0.515486
chr5_71420947	tissue_factor	percentage	31	-3.96266	4.18332	-12.5616	4.63628	-0.947252	0.352232	0.101849	0.0708527	0.034511	0.708642
chr5_71421050	tissue_factor	percentage	31	-26.5337	5.7237	-38.299	-14.7685	-4.63577	8.79158e-05	0.552153	0.181985	0.826552	0.00135696
chr5_71421082	tissue_factor	percentage	31	-31.8328	5.28967	-42.7059	-20.9598	-6.01792	2.35082e-06	0.663633	0.195107	1.3929	4.63634e-05
chr5_71421167	tissue_factor	percentage	31	-4.10784	2.58112	-9.41342	1.19773	-1.5915	0.123585	0.150024	0.0672214	0.0974176	0.474299
chr5_71421840	tissue_factor	percentage	31	8.12683	13.9451	-20.5377	36.7914	0.582773	0.565066	0.0921952	0.080337	0.0130625	0.855595
chr5_71421872	tissue_factor	percentage	31	-6.93163	3.20257	-13.5146	-0.348646	-2.16439	0.0397999	0.161092	0.00994032	0.180177	0.259247
chr5_71422075	tissue_factor	percentage	31	-4.21022	3.5666	-11.5415	3.12103	-1.18046	0.248506	0.27279	0.233815	0.0535954	0.608228
chr5_71422344	tissue_factor	percentage	31	-0.0656107	1.81827	-3.80313	3.6719	-0.0360841	0.971491	0.0383585	0.0383104	5.00792e-05	0.992458
chr5_71422465	tissue_factor	percentage	31	-9.64428	3.7876	-17.4298	-1.85876	-2.54628	0.0171555	0.318285	0.148288	0.249367	0.133851
chr5_71422559	tissue_factor	percentage	31	-2.61818	2.91169	-8.60324	3.36689	-0.899194	0.376802	0.187352	0.16208	0.0310981	0.732957
chr5_71422606	tissue_factor	percentage	31	6.17999	10.1625	-14.7093	27.0692	0.608118	0.548385	0.110726	0.0980779	0.0142234	0.85036
chr5_71422698	tissue_factor	percentage	31	34.7431	4.96233	24.5429	44.9434	7.00138	1.9597e-07	0.692809	0.113645	1.88536	4.34808e-06
chr5_71422741	tissue_factor	percentage	31	34.7117	4.53083	25.3984	44.0249	7.66122	3.94294e-08	0.738674	0.148738	2.25747	9.0306e-07
chr5_71423100	tissue_factor	percentage	31	-3.49158	1.89591	-7.38868	0.405527	-1.84163	0.0769649	0.153517	0.0430962	0.130447	0.376863
chr5_71423116	tissue_factor	percentage	31	-0.451915	1.029	-2.56706	1.66323	-0.439177	0.664162	0.0546438	0.0476308	0.00741832	0.886381
chr5_71423229	tissue_factor	percentage	31	1.37734	1.41777	-1.53693	4.29161	0.971481	0.34026	0.117774	0.0857499	0.0362991	0.699938
chr5_71423231	tissue_factor	percentage	31	-1.29291	1.33321	-4.03337	1.44755	-0.969771	0.341096	0.243106	0.215728	0.0361714	0.699938
chr5_71423254	tissue_factor	percentage	31	-0.374018	2.07392	-4.63701	3.88898	-0.180344	0.858281	0.10854	0.107425	0.00125092	0.962685
chr5_71423293	tissue_factor	percentage	31	-4.90764	2.13272	-9.2915	-0.523782	-2.30112	0.0296547	0.272767	0.124659	0.20366	0.200522
chr5_71423327	tissue_factor	percentage	31	-1.26034	1.75022	-4.85796	2.33729	-0.720103	0.477886	0.199358	0.18339	0.0199442	0.80491
chr5_71423387	tissue_factor	percentage	31	-0.94876	1.54677	-4.12819	2.23067	-0.613382	0.544953	0.35891	0.349633	0.0144707	0.85036
chr5_71423414	tissue_factor	percentage	31	-1.20206	1.00997	-3.27809	0.873973	-1.19019	0.244727	0.227239	0.185137	0.0544826	0.603319
chr5_71423419	tissue_factor	percentage	31	-3.10256	1.55739	-6.30382	0.0986979	-1.99216	0.0569527	0.423688	0.335719	0.152642	0.307273
chr5_71423447	tissue_factor	percentage	31	-2.55233	1.7879	-6.2274	1.12275	-1.42756	0.165321	0.382914	0.334546	0.0783816	0.529041
chr5_71423659	tissue_factor	percentage	31	-3.52454	2.41647	-8.49168	1.44259	-1.45855	0.156665	0.260472	0.199962	0.0818216	0.518396
chr5_71423860	tissue_factor	percentage	31	0.132681	3.06086	-6.159	6.42436	0.0433475	0.965756	0.311358	0.311308	7.22694e-05	0.988021
chr5_71424000	tissue_factor	percentage	31	-4.60285	2.92854	-10.6226	1.41686	-1.57172	0.128107	0.389807	0.331831	0.0950116	0.483219
chr5_71424024	tissue_factor	percentage	31	-0.791742	1.74373	-4.37604	2.79255	-0.45405	0.653561	0.0464248	0.0388637	0.00792928	0.88555
chr5_71424060	tissue_factor	percentage	31	0.426006	1.71269	-3.09448	3.9465	0.248734	0.805521	0.16569	0.163705	0.00237957	0.953411
chr5_71424202	tissue_factor	percentage	31	-7.36797	3.91603	-15.4175	0.681543	-1.88149	0.0711473	0.14193	0.0251002	0.136154	0.358259
chr5_71424221	tissue_factor	percentage	31	-2.77317	2.70026	-8.32363	2.77729	-1.027	0.31388	0.267322	0.2376	0.0405667	0.68713
chr5_71424287	tissue_factor	percentage	31	-2.57064	3.28293	-9.3188	4.17752	-0.783032	0.440683	0.121156	0.100431	0.0235822	0.789437
chr5_71424369	tissue_factor	percentage	31	3.23385	2.20439	-1.29733	7.76503	1.46701	0.154367	0.212214	0.147007	0.0827733	0.515486
chr5_71424437	tissue_factor	percentage	31	-2.15018	1.89457	-6.04452	1.74415	-1.13492	0.266764	0.162256	0.120754	0.0495402	0.629774
chr5_71424472	tissue_factor	percentage	31	-5.35058	2.20803	-9.88924	-0.811915	-2.42324	0.0226468	0.279212	0.116423	0.22585	0.164074
chr5_71424514	tissue_factor	percentage	31	-0.340843	2.58717	-5.65885	4.97717	-0.131744	0.896201	0.117137	0.116547	0.000667553	0.972987
chr5_71424597	tissue_factor	percentage	31	-1.79907	1.75811	-5.41291	1.81477	-1.0233	0.315593	0.145249	0.110824	0.0402747	0.68713
chr5_71424622	tissue_factor	percentage	31	0.649356	1.31658	-2.05692	3.35563	0.493213	0.626002	0.163175	0.155345	0.00935613	0.876374
chr5_71424801	tissue_factor	percentage	31	-2.09168	1.40548	-4.98069	0.79733	-1.48823	0.14872	0.408412	0.358017	0.0851856	0.515079
chr5_71424976	tissue_factor	percentage	31	0.142919	1.86306	-3.68666	3.97249	0.0767118	0.93944	0.128148	0.12795	0.000226334	0.980886

## Sheet: ST6B
CpG site	Independent variable	Dependent variable	Sample size, excluding any samples that have missing data for any of the variables	Estimate of the coefficient (b) for the independent variable	Lower limit of 95% confidence interval for b	Upper limit of 95% confidence interval for b	Standard error	t value	P-value	R squared of model including independent variable and covariates	R squared of model including only covariates	Local effect size Cohen's f2, calculated by formula: f2 = (R2AB - R2A) / (1 - R2AB))	P-value with FDR multiple testing correction
chr5_71375512	concordance_binary_factor	percentage	10	0.937074	1.99782	-4.19849	6.07263	0.469048	0.658775	0.106018	0.0666822	0.0440012	0.987601
chr5_71375542	concordance_binary_factor	percentage	10	-2.75472	1.26813	-6.01456	0.505122	-2.17226	0.0819088	0.717835	0.451543	0.943745	0.987601
chr5_71375574	concordance_binary_factor	percentage	10	-1.79784	0.908806	-4.134	0.538324	-1.97824	0.104814	0.840571	0.715788	0.782687	0.987601
chr5_71375598	concordance_binary_factor	percentage	10	-1.75121	4.13544	-12.3817	8.87928	-0.423464	0.689555	0.280071	0.254251	0.0358644	0.987601
chr5_71375634	concordance_binary_factor	percentage	10	0.71394	3.20247	-7.51828	8.94616	0.222934	0.832408	0.146929	0.13845	0.00993991	0.987601
chr5_71375694	concordance_binary_factor	percentage	10	2.05658	1.75587	-2.45702	6.57018	1.17126	0.294267	0.407391	0.244797	0.274371	0.987601
chr5_71375719	concordance_binary_factor	percentage	10	-0.0997213	4.06587	-10.5514	10.3519	-0.0245264	0.981381	0.0452026	0.0450877	0.000120309	0.998253
chr5_71375849	concordance_binary_factor	percentage	10	-3.25731	1.85105	-8.01557	1.50096	-1.75971	0.138775	0.800546	0.67702	0.619316	0.987601
chr5_71375938	concordance_binary_factor	percentage	10	3.13912	6.46565	-13.4814	19.7596	0.485508	0.647843	0.155671	0.115866	0.0471435	0.987601
chr5_71376002	concordance_binary_factor	percentage	10	-7.33833	4.17813	-18.0785	3.40188	-1.75637	0.139374	0.493948	0.181731	0.616966	0.987601
chr5_71376124	concordance_binary_factor	percentage	10	-2.34124	3.22477	-10.6308	5.9483	-0.726018	0.500376	0.353763	0.285636	0.10542	0.987601
chr5_71376137	concordance_binary_factor	percentage	10	-4.68812	2.2481	-10.467	1.0908	-2.08537	0.0914357	0.621481	0.292262	0.869755	0.987601
chr5_71376303	concordance_binary_factor	percentage	10	-0.384693	3.671	-9.82131	9.05192	-0.104792	0.920615	0.557714	0.556743	0.00219629	0.987601
chr5_71376346	concordance_binary_factor	percentage	10	-0.792072	3.41419	-9.56852	7.98437	-0.231994	0.825739	0.0374012	0.0270395	0.0107643	0.987601
chr5_71376394	concordance_binary_factor	percentage	10	-0.261575	2.00091	-5.40509	4.88194	-0.130728	0.901088	0.216488	0.21381	0.00341794	0.987601
chr5_71376399	concordance_binary_factor	percentage	10	-1.39951	2.77157	-8.52407	5.72505	-0.50495	0.635057	0.33676	0.302939	0.050995	0.987601
chr5_71376457	concordance_binary_factor	percentage	10	-2.53348	3.61507	-11.8263	6.75937	-0.700809	0.514685	0.325625	0.259384	0.0982267	0.987601
chr5_71376496	concordance_binary_factor	percentage	10	-1.65042	1.86433	-6.44284	3.142	-0.88526	0.416553	0.475338	0.393104	0.156737	0.987601
chr5_71376551	concordance_binary_factor	percentage	10	-2.54906	1.28171	-5.8438	0.745683	-1.98879	0.103409	0.912143	0.842643	0.79106	0.987601
chr5_71376575	concordance_binary_factor	percentage	10	-0.783325	2.16982	-6.36103	4.79438	-0.361009	0.732845	0.420307	0.405197	0.0260655	0.987601
chr5_71376581	concordance_binary_factor	percentage	10	0.53179	1.24051	-2.65705	3.72063	0.428686	0.685992	0.316105	0.290969	0.0367544	0.987601
chr5_71376583	concordance_binary_factor	percentage	10	-0.521963	1.37251	-4.0501	3.00617	-0.3803	0.719343	0.402536	0.385254	0.0289255	0.987601
chr5_71376650	concordance_binary_factor	percentage	10	-0.454694	5.33347	-14.1648	13.2554	-0.085253	0.935369	0.276068	0.275016	0.00145361	0.987601
chr5_71376745	concordance_binary_factor	percentage	10	-3.1265	2.95122	-10.7128	4.45984	-1.05939	0.337892	0.337362	0.188625	0.224463	0.987601
chr5_71376890	concordance_binary_factor	percentage	10	7.08772	2.35237	1.04076	13.1347	3.01301	0.0296529	0.803029	0.445399	1.81565	0.975663
chr5_71377034	concordance_binary_factor	percentage	10	8.34745	3.85507	-1.56232	18.2572	2.16532	0.0826301	0.589822	0.205189	0.93772	0.987601
chr5_71377080	concordance_binary_factor	percentage	10	-2.98085	2.71465	-9.95909	3.99738	-1.09806	0.32222	0.269066	0.0928024	0.241148	0.987601
chr5_71377097	concordance_binary_factor	percentage	10	-2.80957	1.11409	-5.67343	0.0542809	-2.52186	0.0530541	0.828995	0.611484	1.27196	0.987601
chr5_71377155	concordance_binary_factor	percentage	10	0.480799	2.00311	-4.66836	5.62996	0.240026	0.81984	0.211446	0.20236	0.0115225	0.987601
chr5_71377159	concordance_binary_factor	percentage	10	-0.565726	1.68359	-4.89353	3.76208	-0.336023	0.750496	0.474041	0.462164	0.0225823	0.987601
chr5_71377167	concordance_binary_factor	percentage	10	0.481929	1.13546	-2.43686	3.40071	0.424436	0.688891	0.338511	0.314678	0.0360292	0.987601
chr5_71377295	concordance_binary_factor	percentage	10	-1.69592	2.10101	-7.09674	3.70489	-0.807194	0.45622	0.192481	0.0872509	0.130312	0.987601
chr5_71377307	concordance_binary_factor	percentage	10	0.662347	1.25914	-2.57439	3.89908	0.526029	0.621356	0.478208	0.449332	0.0553414	0.987601
chr5_71377311	concordance_binary_factor	percentage	10	3.32594	2.00504	-1.82819	8.48006	1.65879	0.158055	0.445387	0.140176	0.550314	0.987601
chr5_71377633	concordance_binary_factor	percentage	10	-2.11371	2.07244	-7.44109	3.21366	-1.01991	0.354555	0.307975	0.164002	0.208045	0.987601
chr5_71377647	concordance_binary_factor	percentage	10	7.11012	2.24931	1.32808	12.8922	3.16102	0.0250664	0.75093	0.253186	1.99841	0.975663
chr5_71377798	concordance_binary_factor	percentage	10	4.0246	1.82307	-0.661744	8.71094	2.2076	0.0783409	0.57457	0.159904	0.974698	0.987601
chr5_71377921	concordance_binary_factor	percentage	10	-4.86656	2.15803	-10.4139	0.680824	-2.2551	0.0738038	0.65862	0.311405	1.01709	0.987601
chr5_71377944	concordance_binary_factor	percentage	10	-3.90777	3.28758	-12.3588	4.54322	-1.18865	0.28795	0.349129	0.165208	0.282577	0.987601
chr5_71377961	concordance_binary_factor	percentage	10	0.62657	1.26436	-2.62357	3.87671	0.495564	0.641212	0.598192	0.578457	0.0491166	0.987601
chr5_71378003	concordance_binary_factor	percentage	10	-1.18571	1.50609	-5.05725	2.68583	-0.787272	0.466783	0.139055	0.0323322	0.123959	0.987601
chr5_71378006	concordance_binary_factor	percentage	10	-0.724969	1.41627	-4.36561	2.91567	-0.511886	0.63053	0.124544	0.0786653	0.0524054	0.987601
chr5_71378099	concordance_binary_factor	percentage	10	6.16213	3.85758	-3.75408	16.0784	1.59741	0.171065	0.375117	0.0562114	0.510344	0.987601
chr5_71378146	concordance_binary_factor	percentage	10	-1.46567	1.45052	-5.19435	2.26301	-1.01045	0.358652	0.369713	0.241008	0.2042	0.987601
chr5_71378377	concordance_binary_factor	percentage	10	-1.37313	4.37671	-12.6238	9.87756	-0.313735	0.766389	0.271278	0.256932	0.0196859	0.987601
chr5_71378668	concordance_binary_factor	percentage	10	-0.689933	3.12198	-8.71523	7.33536	-0.220992	0.83384	0.0512819	0.0420153	0.00976752	0.987601
chr5_71378846	concordance_binary_factor	percentage	10	0.667559	2.41463	-5.53944	6.87456	0.276464	0.793255	0.230826	0.219068	0.0152865	0.987601
chr5_71378889	concordance_binary_factor	percentage	10	-0.306134	4.04915	-10.7148	10.1025	-0.0756045	0.942666	0.132792	0.131801	0.00114321	0.987601
chr5_71379140	concordance_binary_factor	percentage	10	0.602668	6.4557	-15.9922	17.1976	0.0933543	0.929247	0.0104469	0.00872209	0.00174301	0.987601
chr5_71379170	concordance_binary_factor	percentage	10	1.88478	3.81388	-7.9191	11.6887	0.49419	0.642115	0.47363	0.44792	0.0488448	0.987601
chr5_71379239	concordance_binary_factor	percentage	10	-4.69293	5.0129	-17.579	8.19315	-0.93617	0.392163	0.276709	0.149929	0.175283	0.987601
chr5_71379341	concordance_binary_factor	percentage	10	-2.35545	3.54161	-11.4594	6.74854	-0.66508	0.535443	0.215407	0.145997	0.0884663	0.987601
chr5_71379375	concordance_binary_factor	percentage	10	6.42643	9.54761	-18.1165	30.9693	0.673093	0.530739	0.295192	0.231329	0.0906109	0.987601
chr5_71379440	concordance_binary_factor	percentage	10	-0.108414	1.0524	-2.81369	2.59687	-0.103016	0.921954	0.558014	0.557076	0.00212247	0.987601
chr5_71379460	concordance_binary_factor	percentage	10	-3.26249	1.74704	-7.75341	1.22843	-1.86743	0.120811	0.847008	0.740302	0.697462	0.987601
chr5_71379483	concordance_binary_factor	percentage	10	2.50037	1.25771	-0.732664	5.73341	1.98804	0.103509	0.674859	0.417848	0.790462	0.987601
chr5_71379487	concordance_binary_factor	percentage	10	3.54068	3.30603	-4.95775	12.0391	1.07098	0.333131	0.393496	0.254365	0.229398	0.987601
chr5_71379583	concordance_binary_factor	percentage	10	0.866804	1.91067	-4.04473	5.77834	0.453665	0.669081	0.379512	0.353971	0.0411624	0.987601
chr5_71379603	concordance_binary_factor	percentage	10	6.36891	3.24168	-1.9641	14.7019	1.96469	0.106646	0.514511	0.139712	0.772003	0.987601
chr5_71379635	concordance_binary_factor	percentage	10	-0.719977	1.98596	-5.82504	4.38509	-0.362534	0.731773	0.391328	0.375328	0.0262861	0.987601
chr5_71379686	concordance_binary_factor	percentage	10	-3.5388	3.30561	-12.0362	4.95855	-1.07054	0.333307	0.307166	0.148359	0.229213	0.987601
chr5_71379694	concordance_binary_factor	percentage	10	-3.99517	2.09278	-9.37484	1.38449	-1.90903	0.114529	0.702623	0.485872	0.728876	0.987601
chr5_71379921	concordance_binary_factor	percentage	10	-3.38101	2.33935	-9.39449	2.63247	-1.44528	0.208002	0.411714	0.165948	0.417768	0.987601
chr5_71380079	concordance_binary_factor	percentage	10	-2.1619	2.42211	-8.38812	4.06433	-0.892569	0.41298	0.326018	0.218629	0.159336	0.987601
chr5_71380111	concordance_binary_factor	percentage	10	6.52247	2.52016	0.0442025	13.0007	2.58812	0.0489481	0.691162	0.277419	1.33967	0.987601
chr5_71380136	concordance_binary_factor	percentage	10	0.183024	2.68085	-6.70831	7.07436	0.0682712	0.948216	0.282221	0.281552	0.000932191	0.987601
chr5_71380143	concordance_binary_factor	percentage	10	-4.15729	2.09877	-9.55234	1.23776	-1.98082	0.104468	0.733067	0.523595	0.784733	0.987601
chr5_71380211	concordance_binary_factor	percentage	10	-3.30536	2.1543	-8.84316	2.23244	-1.53431	0.18554	0.540095	0.323563	0.47082	0.987601
chr5_71380340	concordance_binary_factor	percentage	10	2.32396	3.89197	-7.68067	12.3286	0.597116	0.57644	0.146472	0.0856076	0.0713094	0.987601
chr5_71380556	concordance_binary_factor	percentage	10	-0.331204	3.12306	-8.35929	7.69688	-0.106051	0.919665	0.588036	0.587109	0.00224936	0.987601
chr5_71380638	concordance_binary_factor	percentage	10	-0.318914	1.39344	-3.90086	3.26303	-0.228869	0.828038	0.847508	0.84591	0.0104762	0.987601
chr5_71380681	concordance_binary_factor	percentage	10	0.256907	0.760406	-1.69778	2.21159	0.337854	0.749196	0.822116	0.818055	0.0228291	0.987601
chr5_71380686	concordance_binary_factor	percentage	10	-0.113163	1.70222	-4.48886	4.26253	-0.0664799	0.949572	0.514009	0.513579	0.000883915	0.987601
chr5_71380690	concordance_binary_factor	percentage	10	3.61251	3.91006	-6.43862	13.6636	0.923901	0.397934	0.400621	0.298295	0.170719	0.987601
chr5_71380697	concordance_binary_factor	percentage	10	-0.965917	2.02461	-6.17034	4.2385	-0.477088	0.653423	0.273477	0.240404	0.0455227	0.987601
chr5_71380770	concordance_binary_factor	percentage	10	-1.40128	2.54543	-7.94451	5.14194	-0.55051	0.60566	0.255766	0.210657	0.0606123	0.987601
chr5_71380786	concordance_binary_factor	percentage	10	0.625269	1.26578	-2.62851	3.87905	0.49398	0.642254	0.654458	0.637595	0.0488033	0.987601
chr5_71380806	concordance_binary_factor	percentage	10	-2.72945	2.74038	-9.77382	4.31493	-0.99601	0.364974	0.295037	0.155167	0.198407	0.987601
chr5_71380867	concordance_binary_factor	percentage	10	0.131986	1.52696	-3.79319	4.05716	0.0864374	0.934473	0.465533	0.464735	0.00149429	0.987601
chr5_71380908	concordance_binary_factor	percentage	10	-0.339483	4.07612	-10.8175	10.1385	-0.0832859	0.936856	0.136322	0.135124	0.00138731	0.987601
chr5_71380940	concordance_binary_factor	percentage	10	0.233303	0.685387	-1.52854	1.99515	0.340396	0.747394	0.8302	0.826265	0.0231739	0.987601
chr5_71380986	concordance_binary_factor	percentage	10	-0.215005	3.29915	-8.69575	8.26574	-0.0651699	0.950564	0.027616	0.02679	0.000849422	0.987601
chr5_71380990	concordance_binary_factor	percentage	10	3.1202	2.0361	-2.11375	8.35415	1.53244	0.185985	0.589194	0.396249	0.469676	0.987601
chr5_71381014	concordance_binary_factor	percentage	10	-0.644408	3.44978	-9.51236	8.22354	-0.186797	0.859163	0.235901	0.230569	0.00697859	0.987601
chr5_71381043	concordance_binary_factor	percentage	10	-2.01482	2.56789	-8.61578	4.58615	-0.78462	0.468203	0.373722	0.296611	0.123126	0.987601
chr5_71381046	concordance_binary_factor	percentage	10	-2.12351	1.80611	-6.76625	2.51923	-1.17574	0.292629	0.350447	0.170864	0.276473	0.987601
chr5_71381074	concordance_binary_factor	percentage	10	1.86023	1.89876	-3.0207	6.74115	0.979704	0.372225	0.234246	0.0872493	0.191964	0.987601
chr5_71381086	concordance_binary_factor	percentage	10	-3.47843	0.943189	-5.90298	-1.05388	-3.68794	0.0141759	0.841242	0.409391	2.72019	0.975663
chr5_71381123	concordance_binary_factor	percentage	10	-0.702407	2.57427	-7.31979	5.91498	-0.272856	0.795874	0.150397	0.137747	0.0148901	0.987601
chr5_71381132	concordance_binary_factor	percentage	10	0.886495	1.89966	-3.99673	5.76972	0.466661	0.660369	0.141891	0.104517	0.0435544	0.987601
chr5_71381142	concordance_binary_factor	percentage	10	-2.42089	4.56976	-14.1678	9.32604	-0.529763	0.618947	0.132494	0.0838007	0.0561298	0.987601
chr5_71381150	concordance_binary_factor	percentage	10	-4.23314	2.95598	-11.8317	3.36546	-1.43206	0.211553	0.470218	0.252924	0.410159	0.987601
chr5_71381166	concordance_binary_factor	percentage	10	-0.840668	2.1838	-6.4543	4.77296	-0.384957	0.7161	0.454607	0.438443	0.0296384	0.987601
chr5_71381190	concordance_binary_factor	percentage	10	-4.49086	4.72273	-16.631	7.64929	-0.950905	0.38532	0.198532	0.053591	0.180844	0.987601
chr5_71381198	concordance_binary_factor	percentage	10	0.249889	1.21709	-2.87875	3.37853	0.205316	0.845422	0.626886	0.623741	0.00843093	0.987601
chr5_71381206	concordance_binary_factor	percentage	10	2.39119	3.44682	-6.46914	11.2515	0.693738	0.518749	0.608694	0.571029	0.0962545	0.987601
chr5_71381446	concordance_binary_factor	percentage	10	-0.657052	2.52929	-7.1588	5.84469	-0.259778	0.805393	0.529849	0.523504	0.0134969	0.987601
chr5_71381451	concordance_binary_factor	percentage	10	-2.99554	4.96223	-15.7514	9.76028	-0.603668	0.572402	0.549603	0.516776	0.0728831	0.987601
chr5_71381470	concordance_binary_factor	percentage	10	-2.54936	4.96049	-15.3007	10.202	-0.513933	0.629198	0.172879	0.129186	0.0528255	0.987601
chr5_71381478	concordance_binary_factor	percentage	10	5.15908	3.92777	-4.93758	15.2557	1.31349	0.246059	0.504347	0.333322	0.34505	0.987601
chr5_71381516	concordance_binary_factor	percentage	10	-8.46733	6.28917	-24.6342	7.6995	-1.34633	0.236006	0.684413	0.570005	0.362523	0.987601
chr5_71381520	concordance_binary_factor	percentage	10	-10.7719	5.45394	-24.7917	3.24793	-1.97506	0.10524	0.502538	0.114431	0.780174	0.987601
chr5_71381562	concordance_binary_factor	percentage	10	-8.10586	5.01708	-21.0027	4.79096	-1.61565	0.167091	0.575987	0.354623	0.522066	0.987601
chr5_71381580	concordance_binary_factor	percentage	10	-16.8098	3.18631	-25.0005	-8.61917	-5.27564	0.00325661	0.921727	0.486022	5.56648	0.546155
chr5_71381596	concordance_binary_factor	percentage	10	-8.65824	7.30336	-27.4321	10.1156	-1.18551	0.28908	0.415938	0.251764	0.281089	0.987601
chr5_71381602	concordance_binary_factor	percentage	10	2.33566	6.48626	-14.3378	19.0091	0.360094	0.733488	0.588708	0.578042	0.0259335	0.987601
chr5_71381604	concordance_binary_factor	percentage	10	0.379308	7.13113	-17.9518	18.7105	0.0531905	0.95964	0.29855	0.298153	0.000565846	0.988889
chr5_71381607	concordance_binary_factor	percentage	10	2.08264	6.49089	-14.6027	18.768	0.320856	0.761296	0.703573	0.69747	0.0205897	0.987601
chr5_71381626	concordance_binary_factor	percentage	10	-8.72612	3.55471	-17.8638	0.411567	-2.4548	0.0575954	0.685218	0.30584	1.20521	0.987601
chr5_71381634	concordance_binary_factor	percentage	10	-2.91038	3.05767	-10.7704	4.9496	-0.95183	0.384894	0.639017	0.573608	0.181196	0.987601
chr5_71381727	concordance_binary_factor	percentage	10	-4.04933	3.23113	-12.3552	4.25656	-1.25322	0.265536	0.376296	0.180382	0.314113	0.987601
chr5_71381746	concordance_binary_factor	percentage	10	0.843099	2.13406	-4.64267	6.32887	0.395069	0.709083	0.0962672	0.0680564	0.0312158	0.987601
chr5_71381757	concordance_binary_factor	percentage	10	-2.654	0.512999	-3.97271	-1.3353	-5.17351	0.00354448	0.865085	0.142877	5.35304	0.546155
chr5_71381766	concordance_binary_factor	percentage	10	-4.40199	2.09654	-9.79132	0.98733	-2.09965	0.0897933	0.535965	0.126823	0.881705	0.987601
chr5_71381785	concordance_binary_factor	percentage	10	-0.119878	1.9033	-5.01248	4.77272	-0.062984	0.95222	0.411264	0.410797	0.000793397	0.987601
chr5_71381794	concordance_binary_factor	percentage	10	-0.11769	2.1587	-5.6668	5.43142	-0.0545188	0.958633	0.681571	0.681382	0.000594461	0.988889
chr5_71381801	concordance_binary_factor	percentage	10	0.750829	1.67335	-3.55065	5.05231	0.448698	0.672427	0.120976	0.0855812	0.040266	0.987601
chr5_71381811	concordance_binary_factor	percentage	10	8.47144	3.01448	0.722462	16.2204	2.81025	0.0375374	0.759411	0.379402	1.5795	0.987601
chr5_71381826	concordance_binary_factor	percentage	10	-3.10264	2.79271	-10.2815	4.07626	-1.11098	0.317126	0.374092	0.219584	0.246854	0.987601
chr5_71381830	concordance_binary_factor	percentage	10	-0.732849	1.21947	-3.8676	2.4019	-0.600956	0.574071	0.216729	0.160154	0.0722296	0.987601
chr5_71381833	concordance_binary_factor	percentage	10	0.281352	2.36697	-5.80313	6.36584	0.118866	0.91001	0.221617	0.219417	0.00282582	0.987601
chr5_71381840	concordance_binary_factor	percentage	10	1.18328	1.80007	-3.44395	5.81051	0.657353	0.540005	0.348048	0.291705	0.0864225	0.987601
chr5_71381859	concordance_binary_factor	percentage	10	-5.05494	2.14006	-10.5561	0.446263	-2.36205	0.0645862	0.648819	0.256951	1.11586	0.987601
chr5_71381869	concordance_binary_factor	percentage	10	-3.54937	3.42159	-12.3449	5.24611	-1.03735	0.347115	0.530313	0.429229	0.215217	0.987601
chr5_71381874	concordance_binary_factor	percentage	10	-0.00389539	1.32077	-3.39905	3.39126	-0.00294932	0.997761	0.2143	0.214298	1.7397e-06	0.999929
chr5_71381880	concordance_binary_factor	percentage	10	2.63133	2.33236	-3.36419	8.62685	1.12818	0.310449	0.548341	0.433367	0.254559	0.987601
chr5_71381882	concordance_binary_factor	percentage	10	-1.38932	1.10884	-4.23969	1.46105	-1.25295	0.265628	0.532069	0.385151	0.313975	0.987601
chr5_71381896	concordance_binary_factor	percentage	10	0.90388	1.2047	-2.1929	4.00066	0.750295	0.486861	0.364142	0.292551	0.112589	0.987601
chr5_71381906	concordance_binary_factor	percentage	10	0.979267	1.4666	-2.79076	4.74929	0.667711	0.533896	0.159024	0.0840365	0.0891675	0.987601
chr5_71381909	concordance_binary_factor	percentage	10	-0.595521	1.99945	-5.73527	4.54423	-0.297842	0.777803	0.0670386	0.0504861	0.017742	0.987601
chr5_71381921	concordance_binary_factor	percentage	10	0.657573	1.79284	-3.95108	5.26623	0.366776	0.728796	0.682157	0.673606	0.026905	0.987601
chr5_71381924	concordance_binary_factor	percentage	10	0.0269143	1.00756	-2.5631	2.61693	0.0267123	0.979723	0.255899	0.255793	0.00014271	0.998253
chr5_71381929	concordance_binary_factor	percentage	10	0.630185	2.66079	-6.2096	7.46997	0.236841	0.822178	0.661762	0.657968	0.0112187	0.987601
chr5_71381945	concordance_binary_factor	percentage	10	3.62853	5.78965	-11.2543	18.5113	0.626726	0.558338	0.298487	0.243379	0.0785572	0.987601
chr5_71381955	concordance_binary_factor	percentage	10	-1.75722	2.36656	-7.84067	4.32623	-0.74252	0.491161	0.585432	0.539719	0.110267	0.987601
chr5_71381958	concordance_binary_factor	percentage	10	3.32491	1.25418	0.100946	6.54888	2.65107	0.0453681	0.678646	0.22694	1.40563	0.987601
chr5_71381960	concordance_binary_factor	percentage	10	-0.987096	1.30155	-4.33285	2.35865	-0.758399	0.482409	0.374953	0.303052	0.115034	0.987601
chr5_71381980	concordance_binary_factor	percentage	10	-2.24118	2.05911	-7.53428	3.05193	-1.08842	0.326068	0.712702	0.644632	0.236932	0.987601
chr5_71382006	concordance_binary_factor	percentage	10	1.1298	3.71637	-8.42342	10.683	0.304007	0.773368	0.0753115	0.0582195	0.018484	0.987601
chr5_71382026	concordance_binary_factor	percentage	10	-0.494037	2.28241	-6.36115	5.37307	-0.216455	0.837188	0.246007	0.238941	0.00937052	0.987601
chr5_71382043	concordance_binary_factor	percentage	10	-0.265882	2.44217	-6.54367	6.01191	-0.108871	0.917539	0.285685	0.283992	0.00237059	0.987601
chr5_71382051	concordance_binary_factor	percentage	10	-3.06736	2.70658	-10.0248	3.89012	-1.1333	0.308488	0.524702	0.402611	0.256873	0.987601
chr5_71382067	concordance_binary_factor	percentage	10	0.35187	2.16088	-5.20286	5.9066	0.162836	0.877024	0.105744	0.101002	0.00530313	0.987601
chr5_71382072	concordance_binary_factor	percentage	10	-1.97016	2.16089	-7.5249	3.58459	-0.911733	0.403725	0.342901	0.233657	0.166252	0.987601
chr5_71382092	concordance_binary_factor	percentage	10	1.87155	1.17797	-1.15652	4.89962	1.58879	0.172975	0.56143	0.340017	0.504851	0.987601
chr5_71382094	concordance_binary_factor	percentage	10	2.67167	2.53155	-3.83588	9.17922	1.05535	0.339567	0.322704	0.171834	0.222753	0.987601
chr5_71382104	concordance_binary_factor	percentage	10	-1.46085	1.03301	-4.1163	1.19459	-1.41417	0.21645	0.462069	0.246911	0.399974	0.987601
chr5_71382119	concordance_binary_factor	percentage	10	2.54037	3.64292	-6.82406	11.9048	0.697344	0.516674	0.453143	0.399957	0.0972577	0.987601
chr5_71382128	concordance_binary_factor	percentage	10	-0.431781	1.31724	-3.81785	2.95429	-0.327792	0.756349	0.243722	0.22747	0.0214896	0.987601
chr5_71382139	concordance_binary_factor	percentage	10	0.823472	0.880985	-1.44117	3.08812	0.934717	0.392843	0.823027	0.792103	0.174739	0.987601
chr5_71382154	concordance_binary_factor	percentage	10	3.04634	1.48047	-0.759334	6.852	2.05768	0.0947123	0.681263	0.411354	0.84681	0.987601
chr5_71382178	concordance_binary_factor	percentage	10	-5.28874	2.13067	-10.7658	0.188333	-2.48219	0.0556914	0.681305	0.288593	1.23225	0.987601
chr5_71382197	concordance_binary_factor	percentage	10	-0.134299	2.19514	-5.77708	5.50848	-0.0611804	0.953586	0.183764	0.183153	0.000748608	0.987601
chr5_71382199	concordance_binary_factor	percentage	10	2.00196	0.66817	0.28437	3.71954	2.99618	0.0302318	0.88912	0.690045	1.79541	0.975663
chr5_71382375	concordance_binary_factor	percentage	10	-3.04355	3.72005	-12.6062	6.51913	-0.818149	0.450488	0.162119	0.0499493	0.133874	0.987601
chr5_71382403	concordance_binary_factor	percentage	10	-2.91396	2.4043	-9.09441	3.26649	-1.21198	0.279664	0.367325	0.181458	0.293778	0.987601
chr5_71382409	concordance_binary_factor	percentage	10	-5.52372	6.0655	-21.1156	10.0681	-0.910679	0.404229	0.179965	0.0439482	0.165867	0.987601
chr5_71382611	concordance_binary_factor	percentage	10	5.76159	7.10723	-12.5081	24.0313	0.810665	0.454398	0.294803	0.202115	0.131436	0.987601
chr5_71382630	concordance_binary_factor	percentage	10	-2.62465	3.86246	-12.5534	7.30412	-0.679528	0.526982	0.343818	0.283219	0.0923517	0.987601
chr5_71382644	concordance_binary_factor	percentage	10	5.74635	7.34722	-13.1403	24.633	0.782113	0.469548	0.321651	0.238662	0.12234	0.987601
chr5_71382646	concordance_binary_factor	percentage	10	-2.59301	8.25415	-23.811	18.625	-0.314146	0.766094	0.294792	0.280873	0.0197376	0.987601
chr5_71382724	concordance_binary_factor	percentage	10	2.57513	6.26677	-13.5341	18.6844	0.410918	0.698151	0.362405	0.340873	0.0337707	0.987601
chr5_71382746	concordance_binary_factor	percentage	10	0.272377	3.93443	-9.84139	10.3861	0.0692291	0.947491	0.203224	0.20246	0.000958534	0.987601
chr5_71382781	concordance_binary_factor	percentage	10	-2.44109	3.32786	-10.9956	6.11345	-0.733531	0.496166	0.488566	0.433528	0.107614	0.987601
chr5_71382785	concordance_binary_factor	percentage	10	-11.6005	3.42928	-20.4158	-2.78526	-3.38278	0.0196147	0.761983	0.217246	2.28864	0.975663
chr5_71382789	concordance_binary_factor	percentage	10	0.246169	1.65167	-3.99959	4.49193	0.149043	0.887345	0.819182	0.818379	0.00444274	0.987601
chr5_71382791	concordance_binary_factor	percentage	10	5.47236	2.14018	-0.029133	10.9739	2.55697	0.0508335	0.692415	0.290212	1.30762	0.987601
chr5_71382829	concordance_binary_factor	percentage	10	-3.22146	5.83457	-18.2197	11.7768	-0.552133	0.604628	0.235076	0.188438	0.0609703	0.987601
chr5_71382834	concordance_binary_factor	percentage	10	5.83503	3.92204	-4.24688	15.9169	1.48776	0.196976	0.634627	0.472883	0.442684	0.987601
chr5_71382838	concordance_binary_factor	percentage	10	-4.18534	4.63309	-16.0951	7.72439	-0.903359	0.407748	0.303592	0.18993	0.163211	0.987601
chr5_71382859	concordance_binary_factor	percentage	10	4.50888	2.53158	-1.99877	11.0165	1.78105	0.135012	0.450529	0.101929	0.634427	0.987601
chr5_71382879	concordance_binary_factor	percentage	10	-0.866871	7.09528	-19.1059	17.3721	-0.122176	0.907518	0.0140202	0.0110767	0.00298538	0.987601
chr5_71382890	concordance_binary_factor	percentage	10	0.0922731	3.7171	-9.46282	9.64737	0.024824	0.981156	0.156341	0.156237	0.000123246	0.998253
chr5_71382919	concordance_binary_factor	percentage	10	-1.30913	1.27438	-4.58503	1.96676	-1.02727	0.351399	0.450168	0.334123	0.211057	0.987601
chr5_71382923	concordance_binary_factor	percentage	10	-2.63591	1.70207	-7.01121	1.73939	-1.54865	0.182148	0.371099	0.0694369	0.479665	0.987601
chr5_71382931	concordance_binary_factor	percentage	10	-5.39166	1.92332	-10.3357	-0.447608	-2.80331	0.0378456	0.859178	0.637847	1.57171	0.987601
chr5_71382935	concordance_binary_factor	percentage	10	-2.10179	2.79561	-9.28812	5.08455	-0.751818	0.486023	0.438302	0.374804	0.113046	0.987601
chr5_71382955	concordance_binary_factor	percentage	10	0.333607	3.7917	-9.41326	10.0805	0.0879835	0.933305	0.185006	0.183744	0.00154822	0.987601
chr5_71382987	concordance_binary_factor	percentage	10	-0.230212	3.34596	-8.83128	8.37085	-0.0688029	0.947813	0.116847	0.116011	0.000946768	0.987601
chr5_71382994	concordance_binary_factor	percentage	10	1.16349	2.8248	-6.09788	8.42487	0.411886	0.697486	0.248838	0.223351	0.0339299	0.987601
chr5_71383011	concordance_binary_factor	percentage	10	-2.27415	3.6686	-11.7046	7.1563	-0.619894	0.562482	0.477044	0.436853	0.0768538	0.987601
chr5_71383017	concordance_binary_factor	percentage	10	-0.458496	2.20297	-6.12141	5.20442	-0.208126	0.843342	0.423825	0.418833	0.00866332	0.987601
chr5_71383019	concordance_binary_factor	percentage	10	-0.932655	2.36873	-7.02166	5.15635	-0.393737	0.710006	0.109091	0.0814682	0.0310058	0.987601
chr5_71383041	concordance_binary_factor	percentage	10	-2.02118	5.97151	-17.3714	13.3291	-0.338471	0.748759	0.305304	0.289387	0.0229125	0.987601
chr5_71383057	concordance_binary_factor	percentage	10	-3.67446	2.90016	-11.1296	3.78063	-1.26699	0.260967	0.663848	0.555927	0.321051	0.987601
chr5_71383102	concordance_binary_factor	percentage	10	-0.833507	2.73961	-7.87591	6.20889	-0.304242	0.773198	0.122128	0.105877	0.0185127	0.987601
chr5_71383157	concordance_binary_factor	percentage	10	-1.0638	2.39637	-7.22386	5.09625	-0.443923	0.675651	0.303625	0.276179	0.0394136	0.987601
chr5_71383210	concordance_binary_factor	percentage	10	0.193317	2.10219	-5.21054	5.59717	0.0919597	0.930301	0.382444	0.3814	0.00169132	0.987601
chr5_71383231	concordance_binary_factor	percentage	10	0.976295	3.75172	-8.66781	10.6204	0.260226	0.805066	0.351591	0.34281	0.0135435	0.987601
chr5_71383248	concordance_binary_factor	percentage	10	6.74196	5.88299	-8.38075	21.8647	1.14601	0.303661	0.434445	0.285892	0.262667	0.987601
chr5_71383275	concordance_binary_factor	percentage	10	4.72673	6.20351	-11.2199	20.6734	0.761945	0.48047	0.472064	0.410764	0.116112	0.987601
chr5_71383418	concordance_binary_factor	percentage	10	-1.64057	4.48336	-13.1654	9.88429	-0.365924	0.729394	0.243424	0.223162	0.0267801	0.987601
chr5_71383587	concordance_binary_factor	percentage	10	3.49016	2.93202	-4.04684	11.0272	1.19036	0.287335	0.631508	0.527081	0.283391	0.987601
chr5_71383665	concordance_binary_factor	percentage	10	-4.64506	1.43164	-8.32522	-0.964913	-3.24457	0.022833	0.85407	0.546822	2.10545	0.975663
chr5_71383708	concordance_binary_factor	percentage	10	-6.16577	2.49599	-12.5819	0.25036	-2.47028	0.056511	0.676904	0.282581	1.22045	0.987601
chr5_71383923	concordance_binary_factor	percentage	10	3.16451	4.4559	-8.28974	14.6188	0.710185	0.509331	0.389725	0.328165	0.100872	0.987601
chr5_71384022	concordance_binary_factor	percentage	10	3.19808	4.6148	-8.66465	15.0608	0.693004	0.519172	0.641149	0.606682	0.0960509	0.987601
chr5_71384116	concordance_binary_factor	percentage	10	-2.37393	2.88524	-9.79068	5.04282	-0.822783	0.448079	0.475508	0.404494	0.135394	0.987601
chr5_71384120	concordance_binary_factor	percentage	10	-1.48587	1.45498	-5.226	2.25427	-1.02123	0.353988	0.502013	0.398141	0.208583	0.987601
chr5_71384122	concordance_binary_factor	percentage	10	1.06912	1.30614	-2.28843	4.42667	0.818532	0.450288	0.596139	0.542023	0.133999	0.987601
chr5_71384132	concordance_binary_factor	percentage	10	-3.86287	2.48158	-10.242	2.51623	-1.55662	0.18029	0.57243	0.365224	0.484613	0.987601
chr5_71384207	concordance_binary_factor	percentage	10	3.94864	3.51188	-5.07892	12.9762	1.12437	0.311918	0.259866	0.0727298	0.252841	0.987601
chr5_71384215	concordance_binary_factor	percentage	10	-3.68129	4.45768	-15.1401	7.77755	-0.82583	0.446501	0.334677	0.243928	0.136399	0.987601
chr5_71384253	concordance_binary_factor	percentage	10	-0.985896	2.97446	-8.63199	6.66019	-0.331454	0.753743	0.34346	0.329034	0.0219723	0.987601
chr5_71384345	concordance_binary_factor	percentage	10	1.18647	1.70012	-3.18384	5.55678	0.697871	0.516371	0.734797	0.708965	0.0974049	0.987601
chr5_71384353	concordance_binary_factor	percentage	10	-1.68008	2.3065	-7.60913	4.24897	-0.728412	0.499032	0.361456	0.293696	0.106117	0.987601
chr5_71384375	concordance_binary_factor	percentage	10	-4.26402	5.95963	-19.5837	11.0557	-0.715484	0.506321	0.472271	0.41824	0.102383	0.987601
chr5_71384466	concordance_binary_factor	percentage	10	-1.55785	3.40962	-10.3226	7.20686	-0.456899	0.666908	0.146592	0.110961	0.0417513	0.987601
chr5_71384470	concordance_binary_factor	percentage	10	-0.0786026	2.22585	-5.80034	5.64313	-0.0353135	0.973196	0.153281	0.153069	0.000249409	0.998253
chr5_71384474	concordance_binary_factor	percentage	10	-1.76363	2.47876	-8.13548	4.60822	-0.711497	0.508584	0.278057	0.204963	0.101246	0.987601
chr5_71384514	concordance_binary_factor	percentage	10	-0.951753	1.58716	-5.03169	3.12818	-0.599656	0.574872	0.770654	0.75416	0.0719175	0.987601
chr5_71384544	concordance_binary_factor	percentage	10	2.66806	1.50212	-1.19325	6.52937	1.7762	0.135858	0.656755	0.440175	0.630977	0.987601
chr5_71384603	concordance_binary_factor	percentage	10	-1.92805	3.58683	-11.1483	7.29218	-0.537537	0.613949	0.403404	0.368927	0.0577892	0.987601
chr5_71384617	concordance_binary_factor	percentage	10	-0.696846	2.90279	-8.1587	6.76501	-0.240061	0.819814	0.474704	0.46865	0.0115259	0.987601
chr5_71384639	concordance_binary_factor	percentage	10	4.11865	2.09251	-1.26031	9.49761	1.96828	0.106157	0.787774	0.623335	0.774827	0.987601
chr5_71384785	concordance_binary_factor	percentage	10	2.32791	1.89219	-2.53613	7.19195	1.23027	0.273316	0.487451	0.332296	0.302714	0.987601
chr5_71384789	concordance_binary_factor	percentage	10	-2.18877	3.77628	-11.896	7.51847	-0.57961	0.587312	0.213567	0.160726	0.0671896	0.987601
chr5_71384797	concordance_binary_factor	percentage	10	-0.893361	2.05107	-6.1658	4.37908	-0.435559	0.681318	0.301297	0.274787	0.0379423	0.987601
chr5_71384799	concordance_binary_factor	percentage	10	-2.80539	3.69672	-12.3081	6.69732	-0.758887	0.482141	0.316547	0.237825	0.115182	0.987601
chr5_71384853	concordance_binary_factor	percentage	10	1.90927	3.55166	-7.22058	11.0391	0.53757	0.613928	0.588425	0.564638	0.0577962	0.987601
chr5_71384860	concordance_binary_factor	percentage	10	7.22864	0.477795	6.00043	8.45686	15.1292	2.28618e-05	0.986469	0.367056	45.7784	0.0162319
chr5_71384877	concordance_binary_factor	percentage	10	2.77011	1.54794	-1.209	6.74922	1.78954	0.133544	0.655842	0.435411	0.640492	0.987601
chr5_71384885	concordance_binary_factor	percentage	10	0.58403	1.19211	-2.48039	3.64845	0.489912	0.644934	0.681804	0.666529	0.0480028	0.987601
chr5_71384907	concordance_binary_factor	percentage	10	-3.98953	4.6392	-15.915	7.93591	-0.859961	0.429107	0.177163	0.0554599	0.147907	0.987601
chr5_71385013	concordance_binary_factor	percentage	10	2.97108	4.79916	-9.36554	15.3077	0.619084	0.562975	0.0982934	0.0291748	0.0766531	0.987601
chr5_71385037	concordance_binary_factor	percentage	10	-4.44522	2.15489	-9.98453	1.09409	-2.06285	0.0940908	0.526977	0.1244	0.851074	0.987601
chr5_71385043	concordance_binary_factor	percentage	10	-4.18705	4.74947	-16.3959	8.02184	-0.881583	0.418359	0.251582	0.135249	0.155438	0.987601
chr5_71385067	concordance_binary_factor	percentage	10	-3.7407	1.90373	-8.63441	1.153	-1.96493	0.106613	0.571699	0.240969	0.77219	0.987601
chr5_71385553	concordance_binary_factor	percentage	10	-0.0192019	4.90404	-12.6254	12.587	-0.00391551	0.997027	0.639697	0.639695	3.06625e-06	0.999929
chr5_71385618	concordance_binary_factor	percentage	10	-2.71946	5.21083	-16.1143	10.6754	-0.521887	0.624035	0.306517	0.26874	0.0544731	0.987601
chr5_71385830	concordance_binary_factor	percentage	10	2.63288	6.14349	-13.1595	18.4252	0.428564	0.686075	0.272475	0.24575	0.0367335	0.987601
chr5_71385864	concordance_binary_factor	percentage	10	-1.46383	8.76655	-23.999	21.0713	-0.166979	0.87393	0.115275	0.110342	0.00557639	0.987601
chr5_71385894	concordance_binary_factor	percentage	10	-9.49825	7.8676	-29.7225	10.7261	-1.20726	0.281321	0.534994	0.399446	0.291496	0.987601
chr5_71385953	concordance_binary_factor	percentage	10	0.119456	7.27919	-18.5923	18.8312	0.0164106	0.987542	0.182773	0.182729	5.38613e-05	0.999929
chr5_71385996	concordance_binary_factor	percentage	10	2.84364	1.76955	-1.70513	7.39242	1.60699	0.168968	0.379186	0.0585472	0.516481	0.987601
chr5_71385998	concordance_binary_factor	percentage	10	2.66706	0.97279	0.166425	5.1677	2.74166	0.0407116	0.891522	0.728442	1.50334	0.987601
chr5_71386004	concordance_binary_factor	percentage	10	-1.35693	1.71803	-5.77328	3.05941	-0.789818	0.465423	0.754558	0.723936	0.124762	0.987601
chr5_71386217	concordance_binary_factor	percentage	10	-2.21368	1.19551	-5.28685	0.85948	-1.85166	0.123285	0.790437	0.646734	0.685729	0.987601
chr5_71386233	concordance_binary_factor	percentage	10	-0.392281	1.23838	-3.57564	2.79108	-0.316769	0.764217	0.677088	0.670608	0.0200686	0.987601
chr5_71386255	concordance_binary_factor	percentage	10	-4.41449	1.93081	-9.37779	0.548804	-2.28635	0.0709727	0.845896	0.684784	1.04548	0.987601
chr5_71386264	concordance_binary_factor	percentage	10	-3.24701	5.32125	-16.9257	10.4317	-0.610197	0.568398	0.102347	0.0355009	0.074468	0.987601
chr5_71386280	concordance_binary_factor	percentage	10	-2.6223	4.71781	-14.7498	9.50521	-0.55583	0.60228	0.136523	0.0831696	0.0617894	0.987601
chr5_71386287	concordance_binary_factor	percentage	10	0.0250755	3.85689	-9.88939	9.93954	0.00650146	0.995064	0.0658776	0.0658697	8.4538e-06	0.999929
chr5_71386295	concordance_binary_factor	percentage	10	-0.14438	2.62258	-6.88595	6.59719	-0.0550525	0.958229	0.151578	0.151063	0.000606156	0.988889
chr5_71386319	concordance_binary_factor	percentage	10	-1.33979	3.27993	-9.77112	7.09154	-0.408482	0.699826	0.423853	0.404626	0.0333715	0.987601
chr5_71386339	concordance_binary_factor	percentage	10	-0.732301	3.16135	-8.8588	7.3942	-0.231642	0.825998	0.239399	0.231236	0.0107316	0.987601
chr5_71386343	concordance_binary_factor	percentage	10	-0.711688	1.43963	-4.41236	2.98899	-0.494356	0.642006	0.229216	0.191542	0.0488776	0.987601
chr5_71386351	concordance_binary_factor	percentage	10	3.76749	3.73946	-5.84511	13.3801	1.00749	0.359938	0.201943	0.0399302	0.203009	0.987601
chr5_71386388	concordance_binary_factor	percentage	10	-4.73959	2.17169	-10.3221	0.84292	-2.18244	0.0808636	0.626594	0.270883	0.95261	0.987601
chr5_71386399	concordance_binary_factor	percentage	10	1.48904	3.21637	-6.7789	9.75699	0.462958	0.662845	0.161029	0.125066	0.042866	0.987601
chr5_71386440	concordance_binary_factor	percentage	10	-4.09898	2.12953	-9.5731	1.37514	-1.92483	0.112231	0.458318	0.0569332	0.740997	0.987601
chr5_71386449	concordance_binary_factor	percentage	10	0.45322	2.11486	-4.9832	5.88964	0.214303	0.838777	0.129057	0.121058	0.00918511	0.987601
chr5_71386462	concordance_binary_factor	percentage	10	2.49299	2.92093	-5.01549	10.0015	0.853494	0.432362	0.13831	0.0127695	0.14569	0.987601
chr5_71386478	concordance_binary_factor	percentage	10	-2.30004	1.90763	-7.20376	2.60369	-1.2057	0.281871	0.327524	0.132006	0.290744	0.987601
chr5_71386488	concordance_binary_factor	percentage	10	0.805108	1.35709	-2.68339	4.29361	0.593262	0.578822	0.532413	0.499499	0.070392	0.987601
chr5_71386490	concordance_binary_factor	percentage	10	1.93486	1.49564	-1.90981	5.77954	1.29367	0.252315	0.587399	0.449295	0.334715	0.987601
chr5_71386595	concordance_binary_factor	percentage	10	-2.49171	4.56227	-14.2194	9.23597	-0.546156	0.608434	0.353916	0.315372	0.0596573	0.987601
chr5_71386821	concordance_binary_factor	percentage	10	-1.42958	4.92176	-14.0814	11.2222	-0.290462	0.783125	0.263053	0.250618	0.0168736	0.987601
chr5_71386833	concordance_binary_factor	percentage	10	-5.03023	4.98126	-17.835	7.7745	-1.00983	0.358919	0.345511	0.212026	0.203952	0.987601
chr5_71386846	concordance_binary_factor	percentage	10	-5.29599	5.23966	-18.765	8.17299	-1.01075	0.35852	0.438398	0.32365	0.204323	0.987601
chr5_71386933	concordance_binary_factor	percentage	10	4.76186	5.03209	-8.17353	17.6972	0.946299	0.387448	0.422349	0.318894	0.179096	0.987601
chr5_71386949	concordance_binary_factor	percentage	10	6.98787	7.33298	-11.8622	25.8379	0.952938	0.384384	0.421107	0.31597	0.181618	0.987601
chr5_71386953	concordance_binary_factor	percentage	10	4.7118	4.51337	-6.89019	16.3138	1.04396	0.344324	0.357323	0.217237	0.217972	0.987601
chr5_71386962	concordance_binary_factor	percentage	10	1.74767	6.37318	-14.6351	18.1305	0.274223	0.794882	0.323707	0.313536	0.0150396	0.987601
chr5_71387235	concordance_binary_factor	percentage	10	2.75156	5.88859	-12.3856	17.8887	0.467269	0.659963	0.378564	0.351427	0.043668	0.987601
chr5_71387264	concordance_binary_factor	percentage	10	-3.39078	3.81291	-13.1922	6.41062	-0.889288	0.41458	0.324626	0.217804	0.158167	0.987601
chr5_71387356	concordance_binary_factor	percentage	10	-1.57124	1.38126	-5.12189	1.97941	-1.13754	0.30687	0.640009	0.546843	0.258799	0.987601
chr5_71387461	concordance_binary_factor	percentage	10	0.501041	2.83806	-6.79443	7.79652	0.176543	0.866795	0.155777	0.150515	0.00623351	0.987601
chr5_71387582	concordance_binary_factor	percentage	10	3.17122	1.56004	-0.839006	7.18144	2.03277	0.097765	0.683119	0.421237	0.826433	0.987601
chr5_71387959	concordance_binary_factor	percentage	10	-2.12934	4.22021	-12.9777	8.71906	-0.504557	0.635314	0.563614	0.541395	0.0509156	0.987601
chr5_71388107	concordance_binary_factor	percentage	10	2.70551	5.03379	-10.2343	15.6453	0.537469	0.613992	0.308024	0.268046	0.0577745	0.987601
chr5_71388149	concordance_binary_factor	percentage	10	-3.30701	6.44048	-19.8628	13.2488	-0.513473	0.629497	0.380197	0.347514	0.0527308	0.987601
chr5_71388157	concordance_binary_factor	percentage	10	1.33468	1.95519	-3.69128	6.36065	0.682637	0.525173	0.631113	0.596734	0.0931987	0.987601
chr5_71388226	concordance_binary_factor	percentage	10	12.6454	4.59241	0.840221	24.4506	2.75354	0.0401411	0.697923	0.239854	1.5164	0.987601
chr5_71388303	concordance_binary_factor	percentage	10	0.279244	3.77353	-9.42092	9.97941	0.0740008	0.943879	0.223365	0.222515	0.00109522	0.987601
chr5_71388417	concordance_binary_factor	percentage	10	-0.434985	7.09615	-18.6762	17.8062	-0.0612988	0.953496	0.323757	0.323249	0.000751509	0.987601
chr5_71388451	concordance_binary_factor	percentage	10	-2.30464	5.65002	-16.8285	12.2192	-0.4079	0.700226	0.0560332	0.0246213	0.0332765	0.987601
chr5_71388552	concordance_binary_factor	percentage	10	2.54623	5.90673	-12.6375	17.73	0.431072	0.684368	0.162895	0.131784	0.0371646	0.987601
chr5_71388572	concordance_binary_factor	percentage	10	-5.47263	7.47079	-24.6769	13.7316	-0.732537	0.496721	0.120007	0.0255646	0.107322	0.987601
chr5_71388646	concordance_binary_factor	percentage	10	-6.27002	3.67988	-15.7295	3.18942	-1.70386	0.149132	0.424787	0.090801	0.580631	0.987601
chr5_71388722	concordance_binary_factor	percentage	10	-1.83063	5.95771	-17.1454	13.4842	-0.307271	0.771023	0.0733835	0.0558861	0.0188831	0.987601
chr5_71388845	concordance_binary_factor	percentage	10	-12.2709	4.36378	-23.4884	-1.05347	-2.81199	0.0374602	0.753695	0.364174	1.58146	0.987601
chr5_71389008	concordance_binary_factor	percentage	10	-4.01935	2.8883	-11.444	3.40527	-1.3916	0.222782	0.370502	0.126692	0.387308	0.987601
chr5_71389221	concordance_binary_factor	percentage	10	-4.61148	5.49392	-18.7341	9.5111	-0.839379	0.439533	0.192315	0.0785031	0.140911	0.987601
chr5_71389239	concordance_binary_factor	percentage	10	0.650143	3.39284	-8.07142	9.37171	0.191622	0.855577	0.671332	0.668918	0.00734382	0.987601
chr5_71389256	concordance_binary_factor	percentage	10	-5.43385	7.79046	-25.4599	14.5922	-0.697501	0.516584	0.35715	0.2946	0.0973015	0.987601
chr5_71389676	concordance_binary_factor	percentage	10	-0.856676	2.36179	-6.92786	5.2145	-0.362723	0.731641	0.497845	0.484632	0.0263136	0.987601
chr5_71390184	concordance_binary_factor	percentage	10	-3.0054	1.58133	-7.07035	1.05955	-1.90055	0.115782	0.479973	0.104298	0.722415	0.987601
chr5_71390413	concordance_binary_factor	percentage	10	4.89145	1.99239	-0.230145	10.013	2.45507	0.0575764	0.740307	0.427253	1.20547	0.987601
chr5_71390440	concordance_binary_factor	percentage	10	-1.88203	1.99587	-7.01257	3.24851	-0.942964	0.388996	0.621022	0.553626	0.177836	0.987601
chr5_71390471	concordance_binary_factor	percentage	10	-1.07443	0.9335	-3.47407	1.32521	-1.15097	0.301796	0.59445	0.487001	0.264945	0.987601
chr5_71390473	concordance_binary_factor	percentage	10	3.70248	2.44915	-2.59325	9.99821	1.51174	0.191001	0.55546	0.352273	0.457073	0.987601
chr5_71390535	concordance_binary_factor	percentage	10	-0.0868896	4.39166	-11.376	11.2022	-0.0197852	0.98498	0.269249	0.269192	7.82904e-05	0.999051
chr5_71390559	concordance_binary_factor	percentage	10	-3.00223	1.54923	-6.98465	0.980194	-1.93788	0.11037	0.578557	0.26202	0.751079	0.987601
chr5_71390567	concordance_binary_factor	percentage	10	1.11424	1.88967	-3.7433	5.97178	0.589649	0.581062	0.250133	0.197989	0.0695371	0.987601
chr5_71390571	concordance_binary_factor	percentage	10	-1.14009	1.81538	-5.80668	3.5265	-0.628015	0.557559	0.649314	0.621652	0.0788806	0.987601
chr5_71390598	concordance_binary_factor	percentage	10	-2.0959	3.42462	-10.8992	6.70737	-0.61201	0.567289	0.385245	0.339193	0.0749113	0.987601
chr5_71390661	concordance_binary_factor	percentage	10	-0.332846	3.06826	-8.22005	7.55436	-0.108481	0.917833	0.249084	0.247316	0.00235361	0.987601
chr5_71390689	concordance_binary_factor	percentage	10	-3.42213	1.93073	-8.38523	1.54097	-1.77245	0.136515	0.558407	0.280946	0.628319	0.987601
chr5_71390765	concordance_binary_factor	percentage	10	-2.82415	3.73709	-12.4307	6.78235	-0.755708	0.483884	0.494336	0.43658	0.114219	0.987601
chr5_71390804	concordance_binary_factor	percentage	10	-0.556119	2.84535	-7.87032	6.75808	-0.195449	0.852736	0.161949	0.155546	0.00764004	0.987601
chr5_71391104	concordance_binary_factor	percentage	10	-2.11594	4.37886	-13.3722	9.14027	-0.483218	0.649357	0.129451	0.0887961	0.0467	0.987601
chr5_71391265	concordance_binary_factor	percentage	10	-15.9726	1.66624	-20.2558	-11.6893	-9.58597	0.000209302	0.972868	0.474222	18.3782	0.0743021
chr5_71391281	concordance_binary_factor	percentage	10	-19.4038	5.51756	-33.5871	-5.22047	-3.51674	0.0169781	0.748824	0.127544	2.47349	0.975663
chr5_71391538	concordance_binary_factor	percentage	10	-3.05906	3.28121	-11.4937	5.37555	-0.932298	0.393977	0.686158	0.631601	0.173836	0.987601
chr5_71391606	concordance_binary_factor	percentage	10	0.485714	1.90306	-4.40627	5.3777	0.255227	0.808714	0.543974	0.538033	0.0130282	0.987601
chr5_71391634	concordance_binary_factor	percentage	10	1.64055	2.25437	-4.15449	7.4356	0.72772	0.49942	0.359706	0.291889	0.105915	0.987601
chr5_71391743	concordance_binary_factor	percentage	10	-1.0688	3.47901	-10.0119	7.87428	-0.307215	0.771064	0.1298	0.113374	0.0188762	0.987601
chr5_71391780	concordance_binary_factor	percentage	10	0.26479	1.71835	-4.15236	4.68194	0.154096	0.883561	0.537098	0.5349	0.00474909	0.987601
chr5_71391870	concordance_binary_factor	percentage	10	-0.0377475	4.8383	-12.475	12.3995	-0.00780183	0.994077	0.227132	0.227123	1.21737e-05	0.999929
chr5_71392000	concordance_binary_factor	percentage	10	3.56031	4.10823	-7.00025	14.1209	0.866627	0.425771	0.266447	0.156261	0.150208	0.987601
chr5_71392047	concordance_binary_factor	percentage	10	3.4062	2.43525	-2.85381	9.66622	1.39871	0.220768	0.726857	0.619982	0.391276	0.987601
chr5_71392101	concordance_binary_factor	percentage	10	0.156344	1.23138	-3.00903	3.32172	0.126966	0.903915	0.735463	0.73461	0.00322408	0.987601
chr5_71392231	concordance_binary_factor	percentage	10	2.55562	5.55266	-11.718	16.8292	0.460251	0.664659	0.263505	0.232303	0.0423662	0.987601
chr5_71392264	concordance_binary_factor	percentage	10	-4.12231	3.85212	-14.0245	5.77988	-1.07014	0.333472	0.560671	0.460047	0.22904	0.987601
chr5_71392334	concordance_binary_factor	percentage	10	-4.46938	4.34988	-15.6511	6.71234	-1.02747	0.351313	0.443011	0.325409	0.211139	0.987601
chr5_71392409	concordance_binary_factor	percentage	10	2.27409	1.12045	-0.606115	5.15429	2.02962	0.0981582	0.812107	0.657307	0.823875	0.987601
chr5_71392465	concordance_binary_factor	percentage	10	2.30376	3.89352	-7.70485	12.3124	0.591691	0.579795	0.367523	0.323237	0.0700197	0.987601
chr5_71392485	concordance_binary_factor	percentage	10	-0.712876	3.25212	-9.07271	7.64696	-0.219204	0.835159	0.298626	0.291886	0.00961004	0.987601
chr5_71392523	concordance_binary_factor	percentage	10	-1.49078	2.17746	-7.08813	4.10657	-0.68464	0.52401	0.629629	0.594908	0.0937463	0.987601
chr5_71392836	concordance_binary_factor	percentage	10	-2.62088	4.47011	-14.1117	8.86991	-0.586311	0.583135	0.289323	0.240463	0.0687521	0.987601
chr5_71392849	concordance_binary_factor	percentage	10	-7.81086	6.70598	-25.0491	9.4274	-1.16476	0.296661	0.530015	0.402492	0.271334	0.987601
chr5_71392860	concordance_binary_factor	percentage	10	-7.12471	6.54928	-23.9602	9.71075	-1.08786	0.326292	0.675726	0.598974	0.236689	0.987601
chr5_71393010	concordance_binary_factor	percentage	10	-5.08867	9.15144	-28.6132	18.4359	-0.556051	0.602141	0.359391	0.319777	0.0618384	0.987601
chr5_71393027	concordance_binary_factor	percentage	10	-14.0711	5.5576	-28.3574	0.215189	-2.53186	0.0524109	0.600278	0.0878083	1.28207	0.987601
chr5_71393063	concordance_binary_factor	percentage	10	1.90691	4.33336	-9.23234	13.0462	0.440054	0.67827	0.662941	0.649886	0.0387295	0.987601
chr5_71393095	concordance_binary_factor	percentage	10	0.36104	5.98276	-15.0181	15.7402	0.0603468	0.954217	0.233628	0.23307	0.000728347	0.987601
chr5_71393099	concordance_binary_factor	percentage	10	1.60119	5.53723	-12.6327	15.8351	0.289168	0.784059	0.508489	0.50027	0.0167237	0.987601
chr5_71393154	concordance_binary_factor	percentage	10	-0.421242	2.50996	-6.87329	6.0308	-0.167828	0.873295	0.350777	0.34712	0.00563327	0.987601
chr5_71393186	concordance_binary_factor	percentage	10	0.520467	2.5286	-5.97949	7.02043	0.205833	0.84504	0.287917	0.281883	0.0084734	0.987601
chr5_71393214	concordance_binary_factor	percentage	10	0.122807	2.94376	-7.44437	7.68998	0.0417177	0.968338	0.14791	0.147614	0.000348073	0.996207
chr5_71393226	concordance_binary_factor	percentage	10	-0.160296	0.914423	-2.51089	2.1903	-0.175297	0.867724	0.228276	0.223534	0.00614582	0.987601
chr5_71393355	concordance_binary_factor	percentage	10	2.10097	2.52153	-4.38084	8.58278	0.83321	0.442695	0.317896	0.223188	0.138848	0.987601
chr5_71393480	concordance_binary_factor	percentage	10	0.954119	1.59894	-3.15608	5.06431	0.596721	0.576683	0.531015	0.497616	0.0712153	0.987601
chr5_71393483	concordance_binary_factor	percentage	10	-0.560099	1.66615	-4.84308	3.72288	-0.336163	0.750396	0.306095	0.290412	0.0226011	0.987601
chr5_71393534	concordance_binary_factor	percentage	10	-0.00198796	2.75857	-7.09313	7.08915	-0.000720647	0.999453	0.229266	0.229266	1.03866e-07	0.999929
chr5_71393688	concordance_binary_factor	percentage	10	0.704443	1.70841	-3.68716	5.09604	0.412339	0.697174	0.522985	0.506765	0.0340047	0.987601
chr5_71393692	concordance_binary_factor	percentage	10	-3.1158	2.59017	-9.77406	3.54246	-1.20293	0.282852	0.337106	0.145259	0.289408	0.987601
chr5_71393756	concordance_binary_factor	percentage	10	2.94584	3.1054	-5.03684	10.9285	0.948619	0.386375	0.427686	0.324684	0.179975	0.987601
chr5_71393818	concordance_binary_factor	percentage	10	-2.5913	1.4659	-6.35952	1.17692	-1.76772	0.137351	0.480116	0.155207	0.624965	0.987601
chr5_71393832	concordance_binary_factor	percentage	10	-0.78915	1.84518	-5.53234	3.95404	-0.427681	0.686677	0.37148	0.348487	0.0365823	0.987601
chr5_71393888	concordance_binary_factor	percentage	10	1.5052	1.22232	-1.63687	4.64726	1.23143	0.272919	0.600846	0.47979	0.303282	0.987601
chr5_71393892	concordance_binary_factor	percentage	10	3.29071	1.76375	-1.24315	7.82458	1.86575	0.121073	0.634144	0.379435	0.696202	0.987601
chr5_71394024	concordance_binary_factor	percentage	10	-4.32501	3.9061	-14.366	5.71594	-1.10725	0.318591	0.567224	0.461108	0.245199	0.987601
chr5_71394098	concordance_binary_factor	percentage	10	-4.69594	1.88899	-9.55174	0.15986	-2.48595	0.0554351	0.623426	0.157983	1.23599	0.987601
chr5_71394128	concordance_binary_factor	percentage	10	0.0117608	1.63427	-4.18926	4.21278	0.00719638	0.994536	0.282236	0.282229	1.03576e-05	0.999929
chr5_71394130	concordance_binary_factor	percentage	10	1.01726	2.5844	-5.62615	7.66068	0.393616	0.710089	0.111079	0.0835342	0.0309867	0.987601
chr5_71394228	concordance_binary_factor	percentage	10	-1.79654	3.91366	-11.8569	8.26386	-0.459042	0.665469	0.417873	0.39334	0.0421439	0.987601
chr5_71394287	concordance_binary_factor	percentage	10	0.200144	0.751673	-1.73209	2.13238	0.266265	0.800666	0.895362	0.893879	0.0141794	0.987601
chr5_71394301	concordance_binary_factor	percentage	10	-3.00922	2.27211	-8.84988	2.83143	-1.32442	0.242671	0.693405	0.585847	0.350815	0.987601
chr5_71394317	concordance_binary_factor	percentage	10	-0.782766	2.83517	-8.07081	6.50528	-0.276091	0.793526	0.19884	0.186627	0.0152452	0.987601
chr5_71394345	concordance_binary_factor	percentage	10	-2.01922	4.14677	-12.6788	8.6404	-0.486937	0.646898	0.267414	0.232674	0.0474214	0.987601
chr5_71394370	concordance_binary_factor	percentage	10	2.14051	1.85261	-2.62179	6.90281	1.1554	0.300137	0.635082	0.537653	0.26699	0.987601
chr5_71394839	concordance_binary_factor	percentage	10	1.3027	2.92197	-6.20845	8.81386	0.445831	0.674362	0.380218	0.35558	0.0397531	0.987601
chr5_71394843	concordance_binary_factor	percentage	10	-3.79527	3.38811	-12.5047	4.91414	-1.12017	0.313542	0.539284	0.423664	0.250958	0.987601
chr5_71394898	concordance_binary_factor	percentage	10	-0.367769	2.59243	-7.03183	6.2963	-0.141862	0.892728	0.140096	0.136634	0.00402499	0.987601
chr5_71394906	concordance_binary_factor	percentage	10	-2.44832	3.52755	-11.5162	6.61953	-0.694058	0.518565	0.209815	0.133686	0.0963432	0.987601
chr5_71394993	concordance_binary_factor	percentage	10	24.0014	15.1762	-15.0102	63.0131	1.58152	0.174603	0.682501	0.523675	0.50024	0.987601
chr5_71395088	concordance_binary_factor	percentage	10	4.08445	3.81566	-5.724	13.8929	1.07045	0.333347	0.588651	0.494382	0.229171	0.987601
chr5_71395295	concordance_binary_factor	percentage	10	-1.69788	3.88741	-11.6908	8.29504	-0.436764	0.6805	0.538602	0.520999	0.0381525	0.987601
chr5_71395633	concordance_binary_factor	percentage	10	-0.618701	4.52631	-12.254	11.0166	-0.13669	0.896609	0.0529717	0.0494328	0.00373682	0.987601
chr5_71395723	concordance_binary_factor	percentage	10	-2.26222	4.35475	-13.4565	8.93202	-0.519484	0.625593	0.240851	0.199878	0.0539726	0.987601
chr5_71395739	concordance_binary_factor	percentage	10	-2.0289	3.41655	-10.8114	6.75361	-0.593846	0.578461	0.157988	0.0986006	0.0705306	0.987601
chr5_71395771	concordance_binary_factor	percentage	10	-0.823703	3.1651	-8.95986	7.31245	-0.260245	0.805052	0.588914	0.583345	0.0135455	0.987601
chr5_71395983	concordance_binary_factor	percentage	10	-3.31725	2.69889	-10.255	3.62047	-1.22912	0.273713	0.416472	0.240162	0.302145	0.987601
chr5_71396041	concordance_binary_factor	percentage	10	-1.10568	3.38041	-9.79531	7.58395	-0.327084	0.756854	0.135122	0.116616	0.0213967	0.987601
chr5_71396083	concordance_binary_factor	percentage	10	1.76943	2.01384	-3.40731	6.94617	0.878636	0.419812	0.556198	0.487675	0.1544	0.987601
chr5_71396184	concordance_binary_factor	percentage	10	-1.98221	3.09655	-9.94215	5.97773	-0.640135	0.550263	0.428939	0.382137	0.0819545	0.987601
chr5_71396408	concordance_binary_factor	percentage	10	2.01864	4.49347	-9.53219	13.5695	0.44924	0.672062	0.468347	0.446887	0.0403632	0.987601
chr5_71396853	concordance_binary_factor	percentage	10	0.346602	2.16797	-5.22635	5.91955	0.159874	0.879238	0.0837575	0.0790737	0.00511193	0.987601
chr5_71397003	concordance_binary_factor	percentage	10	-1.83182	2.959	-9.43817	5.77453	-0.619068	0.562985	0.0801642	0.00965975	0.0766489	0.987601
chr5_71397039	concordance_binary_factor	percentage	10	-2.79123	3.19143	-10.9951	5.4126	-0.874603	0.421806	0.469753	0.388633	0.152986	0.987601
chr5_71397088	concordance_binary_factor	percentage	10	-0.884712	2.72536	-7.89049	6.12106	-0.324622	0.758609	0.508521	0.498162	0.0210758	0.987601
chr5_71397137	concordance_binary_factor	percentage	10	-4.79459	2.71509	-11.7739	2.18477	-1.76591	0.137672	0.530835	0.238225	0.623684	0.987601
chr5_71397189	concordance_binary_factor	percentage	10	-2.35664	2.96605	-9.98112	5.26784	-0.794538	0.46291	0.308015	0.220646	0.126258	0.987601
chr5_71397264	concordance_binary_factor	percentage	10	1.35342	5.73503	-13.3889	16.0958	0.235991	0.822802	0.12471	0.114961	0.0111383	0.987601
chr5_71397489	concordance_binary_factor	percentage	10	0.719022	2.2023	-4.94218	6.38022	0.326486	0.75728	0.226935	0.210454	0.0213187	0.987601
chr5_71397493	concordance_binary_factor	percentage	10	-0.886935	1.00775	-3.47744	1.70357	-0.880115	0.419082	0.626898	0.569096	0.15492	0.987601
chr5_71397495	concordance_binary_factor	percentage	10	1.54463	1.58155	-2.52087	5.61013	0.976656	0.373594	0.465953	0.364072	0.190771	0.987601
chr5_71397505	concordance_binary_factor	percentage	10	-0.416558	1.30401	-3.76863	2.93551	-0.319443	0.762306	0.191356	0.174852	0.0204088	0.987601
chr5_71397538	concordance_binary_factor	percentage	10	-0.306035	1.69855	-4.67229	4.06022	-0.180175	0.86409	0.22091	0.215852	0.00649258	0.987601
chr5_71397549	concordance_binary_factor	percentage	10	-1.50136	2.45961	-7.82398	4.82126	-0.610405	0.56827	0.616315	0.587723	0.0745189	0.987601
chr5_71397594	concordance_binary_factor	percentage	10	-2.36307	1.30613	-5.72058	0.994448	-1.80921	0.130204	0.801032	0.670778	0.65465	0.987601
chr5_71397638	concordance_binary_factor	percentage	10	-1.80609	1.8247	-6.49662	2.88445	-0.9898	0.367722	0.427495	0.315318	0.195941	0.987601
chr5_71397658	concordance_binary_factor	percentage	10	-4.25916	2.07871	-9.60266	1.08434	-2.04894	0.0957719	0.622476	0.305495	0.839632	0.987601
chr5_71397680	concordance_binary_factor	percentage	10	1.24974	3.48462	-7.70775	10.2072	0.358646	0.734506	0.214616	0.194412	0.0257254	0.987601
chr5_71397741	concordance_binary_factor	percentage	10	1.84052	3.81647	-7.97003	11.6511	0.482257	0.649994	0.0464781	0.00212566	0.0465143	0.987601
chr5_71397793	concordance_binary_factor	percentage	10	-1.37716	3.27321	-9.7912	7.03689	-0.420737	0.691419	0.456735	0.437501	0.0354039	0.987601
chr5_71397869	concordance_binary_factor	percentage	10	7.72652	5.84953	-7.31016	22.7632	1.32088	0.243763	0.403226	0.194985	0.348945	0.987601
chr5_71398080	concordance_binary_factor	percentage	10	0.00221791	5.32532	-13.687	13.6914	0.000416483	0.999684	0.409486	0.409486	3.46917e-08	0.999929
chr5_71398121	concordance_binary_factor	percentage	10	-0.000572993	6.12934	-15.7565	15.7554	-9.34837e-05	0.999929	0.0688784	0.0688784	1.74784e-09	0.999929
chr5_71398176	concordance_binary_factor	percentage	10	-6.46917	5.27299	-20.0238	7.08549	-1.22685	0.274493	0.373463	0.184856	0.301032	0.987601
chr5_71398215	concordance_binary_factor	percentage	10	5.48776	6.78862	-11.9629	22.9385	0.808376	0.455599	0.583386	0.528937	0.130694	0.987601
chr5_71398562	concordance_binary_factor	percentage	10	-0.724662	1.75014	-5.22354	3.77422	-0.414059	0.695994	0.488284	0.470738	0.0342889	0.987601
chr5_71398586	concordance_binary_factor	percentage	10	-0.18595	2.57128	-6.79564	6.42374	-0.0723181	0.945152	0.311304	0.310583	0.00104598	0.987601
chr5_71398851	concordance_binary_factor	percentage	10	-1.11789	1.97763	-6.20156	3.96577	-0.565269	0.596312	0.673776	0.652929	0.0639057	0.987601
chr5_71398869	concordance_binary_factor	percentage	10	1.08512	3.85456	-8.82335	10.9936	0.281515	0.789595	0.0633223	0.0484758	0.0158501	0.987601
chr5_71399084	concordance_binary_factor	percentage	10	-6.49398	6.67101	-23.6424	10.6544	-0.973463	0.375032	0.343109	0.218611	0.189526	0.987601
chr5_71399191	concordance_binary_factor	percentage	10	1.89329	3.93399	-8.21935	12.0059	0.481266	0.650651	0.780954	0.770807	0.0463233	0.987601
chr5_71399293	concordance_binary_factor	percentage	10	0.231854	3.35932	-8.40355	8.86726	0.0690181	0.94765	0.253228	0.252516	0.0009527	0.987601
chr5_71399444	concordance_binary_factor	percentage	10	-2.15395	3.79327	-11.9049	7.59697	-0.567834	0.594696	0.40036	0.361691	0.0644871	0.987601
chr5_71399703	concordance_binary_factor	percentage	10	3.62167	2.52329	-2.86467	10.108	1.43529	0.210679	0.467488	0.248086	0.412013	0.987601
chr5_71399956	concordance_binary_factor	percentage	10	-5.67294	3.20669	-13.916	2.57012	-1.76909	0.137107	0.602515	0.353713	0.625939	0.987601
chr5_71399959	concordance_binary_factor	percentage	10	1.4421	1.26661	-1.81382	4.69803	1.13855	0.306484	0.211911	0.00759004	0.259261	0.987601
chr5_71399963	concordance_binary_factor	percentage	10	-0.297635	0.961373	-2.76892	2.17365	-0.309593	0.769357	0.515931	0.506652	0.0191696	0.987601
chr5_71399965	concordance_binary_factor	percentage	10	0.359433	1.64744	-3.87545	4.59432	0.218176	0.835917	0.641379	0.637965	0.00952018	0.987601
chr5_71399975	concordance_binary_factor	percentage	10	3.17442	2.62271	-3.56747	9.91632	1.21036	0.280232	0.340224	0.146914	0.292994	0.987601
chr5_71400012	concordance_binary_factor	percentage	10	4.35016	1.45101	0.620213	8.0801	2.99802	0.0301679	0.750258	0.301317	1.79762	0.975663
chr5_71400033	concordance_binary_factor	percentage	10	3.14152	2.00783	-2.01977	8.30281	1.56463	0.178439	0.49343	0.245405	0.489616	0.987601
chr5_71400053	concordance_binary_factor	percentage	10	1.5384	3.87537	-8.42355	11.5003	0.396968	0.707769	0.361274	0.341143	0.0315168	0.987601
chr5_71400094	concordance_binary_factor	percentage	10	0.919248	2.10662	-4.496	6.3345	0.436361	0.680774	0.153061	0.120807	0.0380822	0.987601
chr5_71400098	concordance_binary_factor	percentage	10	0.66073	3.05089	-7.18182	8.50328	0.21657	0.837102	0.173152	0.165396	0.0093805	0.987601
chr5_71400106	concordance_binary_factor	percentage	10	-7.92115	15.9851	-49.0122	33.1699	-0.495533	0.641232	0.640314	0.622649	0.0491106	0.987601
chr5_71400130	concordance_binary_factor	percentage	10	-3.12191	1.92157	-8.06147	1.81765	-1.62467	0.165162	0.547999	0.309384	0.527908	0.987601
chr5_71400163	concordance_binary_factor	percentage	10	-3.4777	6.2198	-19.4662	12.5108	-0.559133	0.600188	0.495668	0.464134	0.0625259	0.987601
chr5_71400192	concordance_binary_factor	percentage	10	-5.86718	3.01606	-13.6202	1.88585	-1.94531	0.109325	0.614442	0.322633	0.756848	0.987601
chr5_71400216	concordance_binary_factor	percentage	10	-2.68065	2.58997	-9.33838	3.97707	-1.03501	0.348102	0.347033	0.207135	0.21425	0.987601
chr5_71400384	concordance_binary_factor	percentage	10	-4.01549	3.19821	-12.2368	4.20577	-1.25554	0.264761	0.355567	0.152392	0.315278	0.987601
chr5_71400546	concordance_binary_factor	percentage	10	-1.83521	1.99716	-6.96908	3.29865	-0.918912	0.4003	0.663821	0.607047	0.16888	0.987601
chr5_71400597	concordance_binary_factor	percentage	10	1.18527	2.65157	-5.63081	8.00136	0.447008	0.673567	0.620792	0.605637	0.0399632	0.987601
chr5_71400618	concordance_binary_factor	percentage	10	1.30984	3.26126	-7.07349	9.69317	0.401637	0.704543	0.438223	0.420099	0.0322624	0.987601
chr5_71400728	concordance_binary_factor	percentage	10	1.60026	1.82476	-3.09042	6.29095	0.876974	0.420632	0.318402	0.213561	0.153817	0.987601
chr5_71400740	concordance_binary_factor	percentage	10	2.10185	2.62957	-4.65767	8.86138	0.799315	0.460377	0.128262	0.0168708	0.127781	0.987601
chr5_71400858	concordance_binary_factor	percentage	10	-3.76199	3.63535	-13.1069	5.58297	-1.03484	0.348177	0.313707	0.166719	0.214177	0.987601
chr5_71401477	concordance_binary_factor	percentage	10	0.727515	3.0575	-7.13205	8.58708	0.237944	0.821368	0.461054	0.454951	0.0113235	0.987601
chr5_71401483	concordance_binary_factor	percentage	10	0.233763	2.5034	-6.20143	6.66896	0.0933781	0.929229	0.272437	0.271169	0.0017439	0.987601
chr5_71402005	concordance_binary_factor	percentage	10	3.10935	1.33336	-0.318155	6.53685	2.33197	0.0670467	0.595658	0.155889	1.08762	0.987601
chr5_71402033	concordance_binary_factor	percentage	10	-2.10631	2.96581	-9.73017	5.51754	-0.710199	0.509322	0.716203	0.687574	0.100877	0.987601
chr5_71402061	concordance_binary_factor	percentage	10	0.20186	1.70014	-4.1685	4.57222	0.118731	0.910111	0.242765	0.24063	0.00281942	0.987601
chr5_71402077	concordance_binary_factor	percentage	10	-1.49456	3.67168	-10.9329	7.9438	-0.407051	0.700811	0.189419	0.162558	0.0331381	0.987601
chr5_71402163	concordance_binary_factor	percentage	10	3.00285	2.7278	-4.00918	10.0149	1.10083	0.321121	0.503032	0.382584	0.242367	0.987601
chr5_71402181	concordance_binary_factor	percentage	10	-2.16134	3.04218	-9.98152	5.65884	-0.710457	0.509176	0.121388	0.0326925	0.10095	0.987601
chr5_71402196	concordance_binary_factor	percentage	10	1.42937	1.71105	-2.96902	5.82775	0.835377	0.441583	0.52611	0.459968	0.139571	0.987601
chr5_71402206	concordance_binary_factor	percentage	10	5.44198	2.35133	-0.602292	11.4863	2.31443	0.0685275	0.61321	0.198834	1.07132	0.987601
chr5_71402340	concordance_binary_factor	percentage	10	1.82119	1.93145	-3.14377	6.78614	0.94291	0.389021	0.539155	0.45721	0.177816	0.987601
chr5_71402346	concordance_binary_factor	percentage	10	-2.49896	2.25295	-8.29036	3.29244	-1.10919	0.317826	0.434027	0.294762	0.246062	0.987601
chr5_71402512	concordance_binary_factor	percentage	10	-1.64121	3.09557	-9.59862	6.31619	-0.530181	0.618678	0.203296	0.158506	0.0562184	0.987601
chr5_71402518	concordance_binary_factor	percentage	10	6.81591	3.02929	-0.97114	14.603	2.25	0.074277	0.678985	0.353957	1.0125	0.987601
chr5_71402626	concordance_binary_factor	percentage	10	-6.25952	4.09268	-16.7801	4.26105	-1.52944	0.186704	0.518717	0.293554	0.467839	0.987601
chr5_71402705	concordance_binary_factor	percentage	10	-4.86836	3.83784	-14.7338	4.99713	-1.26851	0.260465	0.277324	0.0447486	0.321826	0.987601
chr5_71403328	concordance_binary_factor	percentage	10	-0.199202	3.18359	-8.38289	7.98448	-0.0625714	0.952532	0.50363	0.503242	0.000783035	0.987601
chr5_71403366	concordance_binary_factor	percentage	10	0.586303	1.68414	-3.74291	4.91551	0.348133	0.741918	0.291042	0.273857	0.0242393	0.987601
chr5_71403406	concordance_binary_factor	percentage	10	1.27732	2.2251	-4.44248	6.99712	0.574052	0.59079	0.105676	0.0467339	0.0659072	0.987601
chr5_71403462	concordance_binary_factor	percentage	10	-1.77582	1.12293	-4.66241	1.11077	-1.58141	0.174626	0.591472	0.387137	0.500173	0.987601
chr5_71403541	concordance_binary_factor	percentage	10	-1.37768	2.29664	-7.28139	4.52603	-0.599869	0.574741	0.43984	0.399526	0.0719685	0.987601
chr5_71403552	concordance_binary_factor	percentage	10	0.286899	1.03043	-2.3619	2.93569	0.278428	0.791831	0.596091	0.589828	0.0155044	0.987601
chr5_71403557	concordance_binary_factor	percentage	10	-0.822992	3.12752	-8.86253	7.21654	-0.263145	0.802938	0.186528	0.175262	0.0138491	0.987601
chr5_71403660	concordance_binary_factor	percentage	10	1.12733	1.91332	-3.79101	6.04568	0.589203	0.581338	0.446654	0.408234	0.0694321	0.987601
chr5_71403673	concordance_binary_factor	percentage	10	-1.35461	1.57871	-5.41281	2.70359	-0.858052	0.430066	0.818073	0.791284	0.147251	0.987601
chr5_71403750	concordance_binary_factor	percentage	10	1.788	2.19131	-3.84495	7.42095	0.815949	0.451635	0.388324	0.306877	0.133154	0.987601
chr5_71403758	concordance_binary_factor	percentage	10	-1.08404	1.48028	-4.88922	2.72115	-0.732317	0.496844	0.510689	0.458207	0.107258	0.987601
chr5_71403788	concordance_binary_factor	percentage	10	2.04608	1.35536	-1.43799	5.53015	1.50962	0.191522	0.72388	0.598028	0.455792	0.987601
chr5_71403796	concordance_binary_factor	percentage	10	0.568153	2.29451	-5.33007	6.46637	0.247614	0.81428	0.363568	0.355763	0.0122626	0.987601
chr5_71403813	concordance_binary_factor	percentage	10	-3.18065	2.15807	-8.72815	2.36686	-1.47384	0.200526	0.440217	0.197026	0.434438	0.987601
chr5_71403820	concordance_binary_factor	percentage	10	0.459392	1.39672	-3.13098	4.04976	0.328909	0.755554	0.43716	0.424983	0.0216362	0.987601
chr5_71403828	concordance_binary_factor	percentage	10	0.62969	4.39321	-10.6634	11.9228	0.143333	0.891625	0.0776961	0.0739064	0.00410885	0.987601
chr5_71403853	concordance_binary_factor	percentage	10	-6.18241	3.73797	-15.7912	3.42635	-1.65395	0.159044	0.471263	0.181987	0.547109	0.987601
chr5_71403873	concordance_binary_factor	percentage	10	1.98019	1.4531	-1.75513	5.7155	1.36273	0.231133	0.303982	0.0454759	0.371407	0.987601
chr5_71403877	concordance_binary_factor	percentage	10	0.836861	1.49766	-3.013	4.68672	0.558778	0.600412	0.291969	0.247755	0.0624466	0.987601
chr5_71403885	concordance_binary_factor	percentage	10	3.02183	2.36533	-3.05845	9.10211	1.27755	0.257509	0.631705	0.511483	0.326428	0.987601
chr5_71403889	concordance_binary_factor	percentage	10	6.11	2.951	-1.47579	13.6958	2.07049	0.0931821	0.604875	0.266102	0.857382	0.987601
chr5_71403919	concordance_binary_factor	percentage	10	2.30135	1.89461	-2.5689	7.17159	1.21468	0.278717	0.675236	0.579401	0.295091	0.987601
chr5_71403930	concordance_binary_factor	percentage	10	-2.36603	0.579454	-3.85557	-0.876499	-4.08321	0.00950987	0.922293	0.663175	3.33452	0.964572
chr5_71403938	concordance_binary_factor	percentage	10	0.683497	1.39544	-2.9036	4.2706	0.489806	0.645004	0.111554	0.0689243	0.047982	0.987601
chr5_71403952	concordance_binary_factor	percentage	10	2.37711	2.15762	-3.16924	7.92345	1.10172	0.320768	0.434962	0.297794	0.242759	0.987601
chr5_71403963	concordance_binary_factor	percentage	10	2.88367	0.842165	0.71882	5.04853	3.42412	0.0187544	0.803709	0.343423	2.34492	0.975663
chr5_71403968	concordance_binary_factor	percentage	10	-0.70373	2.51122	-7.15902	5.75156	-0.280235	0.790522	0.222256	0.210041	0.0157063	0.987601
chr5_71403996	concordance_binary_factor	percentage	10	-0.714868	1.85345	-5.4793	4.04957	-0.385697	0.715586	0.144314	0.118855	0.0297524	0.987601
chr5_71404006	concordance_binary_factor	percentage	10	-0.815901	1.07836	-3.58791	1.95611	-0.756615	0.483387	0.599186	0.553295	0.114493	0.987601
chr5_71404008	concordance_binary_factor	percentage	10	0.0653118	0.875715	-2.18579	2.31641	0.0745811	0.94344	0.248651	0.247816	0.00111247	0.987601
chr5_71404012	concordance_binary_factor	percentage	10	-1.26813	1.33059	-4.68853	2.15227	-0.953056	0.384329	0.484438	0.390779	0.181663	0.987601
chr5_71404235	concordance_binary_factor	percentage	10	1.05457	2.36882	-5.03469	7.14383	0.445187	0.674797	0.459097	0.437657	0.0396383	0.987601
chr5_71404358	concordance_binary_factor	percentage	10	2.49551	2.42366	-3.7347	8.72571	1.02965	0.350384	0.830166	0.794156	0.212034	0.987601
chr5_71404497	concordance_binary_factor	percentage	10	4.20752	2.5457	-2.3364	10.7514	1.6528	0.15928	0.436326	0.128364	0.546348	0.987601
chr5_71404634	concordance_binary_factor	percentage	10	-2.08321	1.44912	-5.80828	1.64186	-1.43757	0.210065	0.670223	0.533918	0.413323	0.987601
chr5_71404714	concordance_binary_factor	percentage	10	-31.0374	20.5179	-83.7803	21.7054	-1.5127	0.190765	0.45609	0.207167	0.457654	0.987601
chr5_71404725	concordance_binary_factor	percentage	10	-0.832183	2.6612	-7.67301	6.00864	-0.31271	0.767123	0.391188	0.379282	0.0195575	0.987601
chr5_71404762	concordance_binary_factor	percentage	10	-2.38084	5.35876	-16.156	11.3943	-0.444289	0.675404	0.290977	0.262986	0.0394786	0.987601
chr5_71404781	concordance_binary_factor	percentage	10	-1.99025	2.68619	-8.89533	4.91482	-0.74092	0.492049	0.245087	0.162203	0.109793	0.987601
chr5_71405073	concordance_binary_factor	percentage	10	-1.0949	2.58208	-7.73235	5.54256	-0.424037	0.689164	0.0785971	0.0454621	0.0359614	0.987601
chr5_71405117	concordance_binary_factor	percentage	10	1.31257	4.10441	-9.23816	11.8633	0.319794	0.762055	0.479157	0.468504	0.0204536	0.987601
chr5_71405131	concordance_binary_factor	percentage	10	-1.2716	4.17373	-12.0005	9.45732	-0.304668	0.772892	0.591577	0.583995	0.0185645	0.987601
chr5_71405162	concordance_binary_factor	percentage	10	-1.85886	2.96326	-9.47616	5.75844	-0.627303	0.557989	0.574716	0.541246	0.0787019	0.987601
chr5_71405194	concordance_binary_factor	percentage	10	3.85536	3.47349	-5.07353	12.7842	1.10994	0.317533	0.481463	0.353699	0.246393	0.987601
chr5_71405206	concordance_binary_factor	percentage	10	-2.56507	2.64214	-9.35691	4.22677	-0.970829	0.376221	0.469888	0.369961	0.188502	0.987601
chr5_71405230	concordance_binary_factor	percentage	10	-2.7623	3.89994	-12.7874	7.26282	-0.708293	0.510408	0.1796	0.0972851	0.100336	0.987601
chr5_71405254	concordance_binary_factor	percentage	10	-1.92692	3.43232	-10.75	6.89615	-0.561403	0.598752	0.171151	0.118905	0.0630346	0.987601
chr5_71405286	concordance_binary_factor	percentage	10	-8.59667	3.64679	-17.971	0.777714	-2.35732	0.0649666	0.603858	0.163589	1.11139	0.987601
chr5_71405316	concordance_binary_factor	percentage	10	5.30591	7.50853	-13.9954	24.6072	0.706651	0.511344	0.610978	0.572126	0.0998711	0.987601
chr5_71405324	concordance_binary_factor	percentage	10	5.99345	6.2018	-9.9488	21.9357	0.966404	0.378227	0.458857	0.357778	0.186787	0.987601
chr5_71405528	concordance_binary_factor	percentage	10	2.72645	3.26898	-5.67672	11.1296	0.834037	0.44227	0.651532	0.603051	0.139124	0.987601
chr5_71405538	concordance_binary_factor	percentage	10	1.45098	3.77096	-8.24259	11.1445	0.384776	0.716226	0.425362	0.408347	0.0296105	0.987601
chr5_71405747	concordance_binary_factor	percentage	10	-5.77064	4.27815	-16.768	5.2267	-1.34886	0.235249	0.536004	0.367162	0.363886	0.987601
chr5_71405879	concordance_binary_factor	percentage	10	-0.724631	4.16366	-11.4276	9.97839	-0.174037	0.868663	0.0758933	0.0702952	0.0060578	0.987601
chr5_71405908	concordance_binary_factor	percentage	10	4.8683	2.50893	-1.58112	11.3177	1.94039	0.110017	0.515442	0.150561	0.753019	0.987601
chr5_71405931	concordance_binary_factor	percentage	10	-0.12762	1.61181	-4.27092	4.01568	-0.0791781	0.939962	0.649342	0.648902	0.00125383	0.987601
chr5_71405947	concordance_binary_factor	percentage	10	-4.16587	3.54762	-13.2853	4.95358	-1.17427	0.293165	0.299259	0.106006	0.275783	0.987601
chr5_71405987	concordance_binary_factor	percentage	10	-0.499439	2.04722	-5.76199	4.76311	-0.243959	0.816957	0.299303	0.290963	0.0119032	0.987601
chr5_71406007	concordance_binary_factor	percentage	10	-1.82184	2.70874	-8.78487	5.14118	-0.67258	0.531039	0.569854	0.530937	0.0904729	0.987601
chr5_71406021	concordance_binary_factor	percentage	10	1.57116	2.93174	-5.96513	9.10744	0.535912	0.614991	0.364955	0.328478	0.0574404	0.987601
chr5_71406065	concordance_binary_factor	percentage	10	-0.285505	1.07569	-3.05066	2.47965	-0.265415	0.801285	0.659207	0.654405	0.0140891	0.987601
chr5_71406102	concordance_binary_factor	percentage	10	0.340935	3.87608	-9.62283	10.3047	0.0879588	0.933324	0.243575	0.242404	0.00154735	0.987601
chr5_71406151	concordance_binary_factor	percentage	10	4.01626	4.05543	-6.40856	14.4411	0.99034	0.367482	0.270469	0.127368	0.196155	0.987601
chr5_71406309	concordance_binary_factor	percentage	10	-1.95937	2.79827	-9.15254	5.2338	-0.700208	0.51503	0.594572	0.554816	0.0980582	0.987601
chr5_71406578	concordance_binary_factor	percentage	10	0.966061	4.76804	-11.2906	13.2227	0.202612	0.847425	0.437308	0.432688	0.00821032	0.987601
chr5_71406584	concordance_binary_factor	percentage	10	-3.17231	1.91373	-8.09172	1.7471	-1.65766	0.158286	0.603432	0.385493	0.549565	0.987601
chr5_71406622	concordance_binary_factor	percentage	10	-0.235116	3.6284	-9.56221	9.09198	-0.0647987	0.950845	0.393007	0.392498	0.000839775	0.987601
chr5_71406631	concordance_binary_factor	percentage	10	-1.42529	2.08308	-6.78003	3.92944	-0.684223	0.524252	0.544255	0.501583	0.0936322	0.987601
chr5_71406646	concordance_binary_factor	percentage	10	2.46866	2.76414	-4.63678	9.5741	0.893103	0.412719	0.291379	0.178335	0.159526	0.987601
chr5_71406682	concordance_binary_factor	percentage	10	-2.46403	1.43173	-6.14442	1.21635	-1.72102	0.145871	0.632237	0.414382	0.59238	0.987601
chr5_71406712	concordance_binary_factor	percentage	10	1.56608	2.73828	-5.47289	8.60505	0.57192	0.592127	0.146061	0.0901979	0.0654186	0.987601
chr5_71406716	concordance_binary_factor	percentage	10	-0.502151	2.10904	-5.92361	4.91931	-0.238094	0.821258	0.0642022	0.0535923	0.0113378	0.987601
chr5_71406796	concordance_binary_factor	percentage	10	-0.575614	1.14194	-3.51107	2.35984	-0.504067	0.635635	0.439324	0.410833	0.0508167	0.987601
chr5_71406804	concordance_binary_factor	percentage	10	-1.72244	3.18242	-9.90311	6.45822	-0.541238	0.611578	0.302522	0.261658	0.0585877	0.987601
chr5_71406881	concordance_binary_factor	percentage	10	-3.57853	4.31063	-14.6594	7.5023	-0.830164	0.444263	0.12827	0.00811531	0.137834	0.987601
chr5_71406931	concordance_binary_factor	percentage	10	2.20462	1.31	-1.16285	5.57209	1.68291	0.153215	0.617478	0.400803	0.566438	0.987601
chr5_71406943	concordance_binary_factor	percentage	10	-2.16414	2.54866	-8.71568	4.38741	-0.849126	0.434572	0.271356	0.166284	0.144203	0.987601
chr5_71406946	concordance_binary_factor	percentage	10	-1.68537	2.12393	-7.14512	3.77437	-0.793515	0.463454	0.272693	0.181101	0.125933	0.987601
chr5_71406976	concordance_binary_factor	percentage	10	-4.97001	17.2635	-49.3473	39.4073	-0.287891	0.784982	0.469525	0.460731	0.0165763	0.987601
chr5_71406995	concordance_binary_factor	percentage	10	3.63622	2.30908	-2.29947	9.57191	1.57475	0.176132	0.626038	0.440565	0.495965	0.987601
chr5_71407061	concordance_binary_factor	percentage	10	9.99152	3.52687	0.925409	19.0576	2.83297	0.0365469	0.819307	0.529269	1.60514	0.987601
chr5_71407073	concordance_binary_factor	percentage	10	1.16902	4.80167	-11.1741	13.5121	0.243461	0.817322	0.500197	0.494272	0.0118546	0.987601
chr5_71407128	concordance_binary_factor	percentage	10	-2.23021	5.35881	-16.0055	11.545	-0.416176	0.694542	0.72205	0.712422	0.0346405	0.987601
chr5_71407145	concordance_binary_factor	percentage	10	-0.521341	7.44717	-19.6649	18.6222	-0.0700053	0.946903	0.687518	0.687212	0.000980149	0.987601
chr5_71407192	concordance_binary_factor	percentage	10	-8.07633	7.61621	-27.6544	11.5018	-1.06041	0.33747	0.542038	0.439044	0.224895	0.987601
chr5_71407200	concordance_binary_factor	percentage	10	0.550207	2.85802	-6.79658	7.89699	0.192513	0.854915	0.905011	0.904307	0.00741227	0.987601
chr5_71407280	concordance_binary_factor	percentage	10	-3.55722	14.6377	-41.1847	34.0703	-0.243017	0.817647	0.377273	0.369918	0.0118114	0.987601
chr5_71407310	concordance_binary_factor	percentage	10	-0.666269	7.78167	-20.6697	19.3371	-0.0856204	0.935091	0.0224683	0.0210351	0.00146617	0.987601
chr5_71407327	concordance_binary_factor	percentage	10	-5.58387	6.79844	-23.0598	11.8921	-0.821346	0.448825	0.177369	0.066378	0.134922	0.987601
chr5_71407366	concordance_binary_factor	percentage	10	3.01785	4.48035	-8.49925	14.535	0.673575	0.530457	0.238045	0.168904	0.0907408	0.987601
chr5_71407398	concordance_binary_factor	percentage	10	1.53058	3.65236	-7.85811	10.9193	0.419067	0.692562	0.36084	0.33839	0.0351234	0.987601
chr5_71407484	concordance_binary_factor	percentage	10	1.23789	2.71091	-5.73072	8.20651	0.456633	0.667086	0.117503	0.0807009	0.0417028	0.987601
chr5_71407487	concordance_binary_factor	percentage	10	1.15613	1.93384	-3.81496	6.12722	0.59784	0.575992	0.517347	0.482846	0.0714826	0.987601
chr5_71407489	concordance_binary_factor	percentage	10	-0.376303	2.0447	-5.63237	4.87976	-0.184038	0.861214	0.515422	0.512139	0.00677402	0.987601
chr5_71407551	concordance_binary_factor	percentage	10	-6.22383	2.33368	-12.2227	-0.224927	-2.66697	0.0445103	0.601673	0.0350367	1.42254	0.987601
chr5_71407575	concordance_binary_factor	percentage	10	-1.77425	2.88512	-9.19069	5.64219	-0.614967	0.565483	0.206539	0.146524	0.0756368	0.987601
chr5_71407587	concordance_binary_factor	percentage	10	-0.0702254	2.47053	-6.42092	6.28047	-0.0284253	0.978423	0.417006	0.416912	0.000161599	0.998253
chr5_71407648	concordance_binary_factor	percentage	10	-0.880668	1.28191	-4.17592	2.41458	-0.686997	0.522644	0.573455	0.533193	0.094393	0.987601
chr5_71407673	concordance_binary_factor	percentage	10	3.4334	0.954769	0.979089	5.88771	3.59605	0.0156081	0.827388	0.380958	2.58632	0.975663
chr5_71407706	concordance_binary_factor	percentage	10	2.3238	1.83707	-2.39853	7.04613	1.26495	0.261638	0.490914	0.327995	0.320021	0.987601
chr5_71407722	concordance_binary_factor	percentage	10	-2.7956	1.45213	-6.52843	0.937221	-1.92517	0.112182	0.796325	0.645349	0.741257	0.987601
chr5_71407750	concordance_binary_factor	percentage	10	5.111	6.18421	-10.786	21.008	0.826459	0.446176	0.220727	0.114272	0.136607	0.987601
chr5_71407788	concordance_binary_factor	percentage	10	1.77172	4.72948	-10.3858	13.9292	0.374612	0.723312	0.0979517	0.0726341	0.0280668	0.987601
chr5_71407803	concordance_binary_factor	percentage	10	-0.983405	2.05015	-6.25349	4.28668	-0.479674	0.651706	0.225766	0.190138	0.0460173	0.987601
chr5_71407807	concordance_binary_factor	percentage	10	-0.709534	1.34298	-4.16177	2.7427	-0.52833	0.619871	0.375379	0.340509	0.0558264	0.987601
chr5_71407857	concordance_binary_factor	percentage	10	-3.22451	2.30431	-9.14793	2.6989	-1.39934	0.220589	0.405162	0.172204	0.391631	0.987601
chr5_71408006	concordance_binary_factor	percentage	10	3.30754	1.67621	-1.0013	7.61638	1.97322	0.105488	0.655981	0.388086	0.778723	0.987601
chr5_71408147	concordance_binary_factor	percentage	10	-2.17902	2.16011	-7.73175	3.37372	-1.00875	0.359388	0.241567	0.0872131	0.203517	0.987601
chr5_71408282	concordance_binary_factor	percentage	10	-1.07557	3.92794	-11.1727	9.02153	-0.273824	0.795171	0.186757	0.174562	0.0149959	0.987601
chr5_71408314	concordance_binary_factor	percentage	10	1.00395	1.52006	-2.90348	4.91138	0.660468	0.538163	0.473573	0.427646	0.0872436	0.987601
chr5_71408342	concordance_binary_factor	percentage	10	-0.599178	2.66531	-7.45056	6.25221	-0.224806	0.831028	0.233861	0.226118	0.0101076	0.987601
chr5_71408373	concordance_binary_factor	percentage	10	-1.71251	2.10494	-7.12344	3.69841	-0.813569	0.452878	0.42869	0.35306	0.132379	0.987601
chr5_71408376	concordance_binary_factor	percentage	10	-4.20748	2.17879	-9.80824	1.39328	-1.93111	0.111332	0.652644	0.393574	0.745835	0.987601
chr5_71408469	concordance_binary_factor	percentage	10	-2.68438	2.29638	-8.58741	3.21865	-1.16896	0.295111	0.751638	0.683762	0.273295	0.987601
chr5_71409194	concordance_binary_factor	percentage	10	-1.34418	7.84372	-21.5071	18.8187	-0.17137	0.870652	0.537816	0.535102	0.00587353	0.987601
chr5_71409272	concordance_binary_factor	percentage	10	4.2651	6.19128	-11.6501	20.1803	0.688889	0.521549	0.691455	0.66217	0.0949136	0.987601
chr5_71409298	concordance_binary_factor	percentage	10	7.12056	7.35095	-11.7757	26.0168	0.968659	0.377204	0.610386	0.537272	0.18766	0.987601
chr5_71409485	concordance_binary_factor	percentage	10	1.47587	10.8406	-26.3908	29.3426	0.136143	0.89702	0.447104	0.445055	0.00370696	0.987601
chr5_71409684	concordance_binary_factor	percentage	10	-1.67266	7.58869	-21.18	17.8347	-0.220415	0.834265	0.440307	0.434869	0.00971653	0.987601
chr5_71409976	concordance_binary_factor	percentage	10	1.99683	8.93222	-20.9642	24.9578	0.223554	0.831951	0.490619	0.485528	0.00999527	0.987601
chr5_71409990	concordance_binary_factor	percentage	10	0.872205	8.18847	-20.1769	21.9213	0.106516	0.919314	0.562393	0.5614	0.00226914	0.987601
chr5_71410038	concordance_binary_factor	percentage	10	7.58067	7.17444	-10.8618	26.0231	1.05662	0.339039	0.571797	0.476183	0.22329	0.987601
chr5_71410048	concordance_binary_factor	percentage	10	26.8519	6.10752	11.152	42.5518	4.39653	0.00704471	0.888556	0.457724	3.86589	0.833624
chr5_71410055	concordance_binary_factor	percentage	10	3.27839	8.81517	-19.3817	25.9385	0.371903	0.725206	0.451631	0.436461	0.0276623	0.987601
chr5_71410068	concordance_binary_factor	percentage	10	-0.96733	6.45854	-17.5695	15.6349	-0.149775	0.886796	0.521357	0.51921	0.00448653	0.987601
chr5_71410188	concordance_binary_factor	percentage	10	2.47465	3.51935	-6.57213	11.5214	0.703155	0.513342	0.305443	0.236761	0.0988854	0.987601
chr5_71410225	concordance_binary_factor	percentage	10	2.00455	2.45619	-4.3093	8.3184	0.81612	0.451546	0.170132	0.0595855	0.13321	0.987601
chr5_71410235	concordance_binary_factor	percentage	10	-5.19506	2.7564	-12.2806	1.89049	-1.88473	0.118157	0.684966	0.461153	0.71044	0.987601
chr5_71410241	concordance_binary_factor	percentage	10	2.94665	3.42436	-5.85594	11.7492	0.860498	0.428837	0.178346	0.0566658	0.148091	0.987601
chr5_71410391	concordance_binary_factor	percentage	10	-4.47541	3.93869	-14.6001	5.64932	-1.13627	0.307354	0.511626	0.385518	0.258221	0.987601
chr5_71410488	concordance_binary_factor	percentage	10	-1.74504	3.92389	-11.8317	8.34165	-0.444723	0.675111	0.39065	0.366547	0.0395556	0.987601
chr5_71410632	concordance_binary_factor	percentage	10	-3.41688	2.57616	-10.0391	3.20534	-1.32635	0.242076	0.500397	0.324617	0.351841	0.987601
chr5_71411017	concordance_binary_factor	percentage	10	1.48579	2.25273	-4.30503	7.27661	0.659552	0.538704	0.099314	0.0209526	0.0870019	0.987601
chr5_71411081	concordance_binary_factor	percentage	10	-9.69402	3.36126	-18.3344	-1.05363	-2.88404	0.0344252	0.89604	0.723099	1.66354	0.987601
chr5_71411148	concordance_binary_factor	percentage	10	1.55968	3.00097	-6.15457	9.27393	0.519725	0.625436	0.145069	0.0988837	0.0540228	0.987601
chr5_71411156	concordance_binary_factor	percentage	10	2.55278	2.08678	-2.81147	7.91703	1.22331	0.275717	0.738845	0.660682	0.299296	0.987601
chr5_71411161	concordance_binary_factor	percentage	10	4.51132	2.90514	-2.95659	11.9792	1.55287	0.181161	0.832574	0.751828	0.482283	0.987601
chr5_71411211	concordance_binary_factor	percentage	10	1.52497	2.39967	-4.64358	7.69351	0.635492	0.55305	0.52982	0.491844	0.0807699	0.987601
chr5_71411251	concordance_binary_factor	percentage	10	0.450866	1.68487	-3.88023	4.78197	0.267597	0.799697	0.294898	0.2848	0.0143216	0.987601
chr5_71411367	concordance_binary_factor	percentage	10	0.198152	2.31354	-5.74899	6.14529	0.0856487	0.93507	0.20123	0.200058	0.00146714	0.987601
chr5_71411369	concordance_binary_factor	percentage	10	0.814315	1.95059	-4.19985	5.82848	0.41747	0.693655	0.624269	0.611172	0.0348563	0.987601
chr5_71411407	concordance_binary_factor	percentage	10	0.526184	1.61922	-3.63616	4.68853	0.324961	0.758367	0.555742	0.546359	0.0211199	0.987601
chr5_71411412	concordance_binary_factor	percentage	10	1.26292	0.581451	-0.231745	2.75759	2.17202	0.0819339	0.944413	0.891964	0.943534	0.987601
chr5_71411499	concordance_binary_factor	percentage	10	-0.429342	4.58575	-12.2174	11.3587	-0.0936253	0.929043	0.399765	0.398713	0.00175314	0.987601
chr5_71411512	concordance_binary_factor	percentage	10	0.749805	2.34213	-5.27083	6.77044	0.320138	0.761809	0.435586	0.424017	0.0204977	0.987601
chr5_71411565	concordance_binary_factor	percentage	10	0.341374	5.272	-13.2107	13.8935	0.0647523	0.95088	0.109488	0.108741	0.000838572	0.987601
chr5_71411589	concordance_binary_factor	percentage	10	-0.339369	2.57523	-6.9592	6.28046	-0.131782	0.900295	0.179371	0.176521	0.00347331	0.987601
chr5_71411600	concordance_binary_factor	percentage	10	40.8152	20.6864	-12.3608	93.9912	1.97305	0.105512	0.670699	0.414312	0.778583	0.987601
chr5_71411627	concordance_binary_factor	percentage	10	2.11637	1.93233	-2.85084	7.08358	1.09524	0.323341	0.572622	0.470089	0.239911	0.987601
chr5_71411635	concordance_binary_factor	percentage	10	0.883414	2.28581	-4.99245	6.75928	0.386477	0.715043	0.255367	0.233122	0.0298729	0.987601
chr5_71411662	concordance_binary_factor	percentage	10	4.01908	2.42548	-2.21582	10.254	1.65702	0.158415	0.445884	0.141594	0.549144	0.987601
chr5_71411691	concordance_binary_factor	percentage	10	1.38036	1.24612	-1.82289	4.58361	1.10773	0.318402	0.564604	0.457753	0.245411	0.987601
chr5_71411729	concordance_binary_factor	percentage	10	-1.76054	2.01097	-6.92992	3.40883	-0.875468	0.421377	0.568289	0.502112	0.153289	0.987601
chr5_71411738	concordance_binary_factor	percentage	10	2.32581	0.969215	-0.165637	4.81726	2.39968	0.0616449	0.803883	0.578015	1.1517	0.987601
chr5_71411782	concordance_binary_factor	percentage	10	0.857895	2.58705	-5.79233	7.50812	0.331612	0.753631	0.467715	0.456008	0.0219933	0.987601
chr5_71411915	concordance_binary_factor	percentage	10	2.87845	6.33345	-13.4022	19.1591	0.454484	0.668531	0.496148	0.475333	0.0413111	0.987601
chr5_71412078	concordance_binary_factor	percentage	10	-1.08294	3.04887	-8.92031	6.75442	-0.355196	0.736935	0.163349	0.142238	0.0252328	0.987601
chr5_71412110	concordance_binary_factor	percentage	10	3.48166	2.01772	-1.70506	8.66839	1.72554	0.145022	0.666475	0.467861	0.595499	0.987601
chr5_71412321	concordance_binary_factor	percentage	10	0.0370101	3.30963	-8.47066	8.54468	0.0111825	0.99151	0.295144	0.295126	2.50099e-05	0.999929
chr5_71412329	concordance_binary_factor	percentage	10	-0.235192	2.40831	-6.42595	5.95556	-0.0976587	0.925997	0.636625	0.635932	0.00190744	0.987601
chr5_71412395	concordance_binary_factor	percentage	10	2.46946	3.56121	-6.68491	11.6238	0.693433	0.518925	0.493878	0.445204	0.09617	0.987601
chr5_71412410	concordance_binary_factor	percentage	10	0.941433	1.35954	-2.55338	4.43625	0.692463	0.519484	0.724429	0.698002	0.0959011	0.987601
chr5_71412469	concordance_binary_factor	percentage	10	0.942209	1.47648	-2.8532	4.73761	0.638147	0.551455	0.591038	0.55773	0.0814463	0.987601
chr5_71412736	concordance_binary_factor	percentage	10	3.98207	5.95301	-11.3206	19.2848	0.668916	0.533187	0.669409	0.639825	0.0894898	0.987601
chr5_71412902	concordance_binary_factor	percentage	10	1.14911	0.681434	-0.602572	2.90079	1.68631	0.152545	0.61753	0.400008	0.568729	0.987601
chr5_71412955	concordance_binary_factor	percentage	10	1.73922	18.3135	-45.3372	48.8156	0.0949692	0.928028	0.182365	0.18089	0.00180383	0.987601
chr5_71413393	concordance_binary_factor	percentage	10	-2.19425	1.35351	-5.67357	1.28506	-1.62116	0.16591	0.616324	0.414653	0.525629	0.987601
chr5_71413396	concordance_binary_factor	percentage	10	-0.531922	2.0306	-5.75173	4.68789	-0.261954	0.803806	0.289609	0.27986	0.0137239	0.987601
chr5_71413507	concordance_binary_factor	percentage	10	2.10814	1.90439	-2.78726	7.00353	1.10699	0.318692	0.458614	0.325929	0.245084	0.987601
chr5_71413551	concordance_binary_factor	percentage	10	-0.277234	1.13163	-3.18617	2.63171	-0.244987	0.816204	0.542296	0.536802	0.0120037	0.987601
chr5_71413556	concordance_binary_factor	percentage	10	2.62939	1.85511	-2.13931	7.39809	1.41738	0.215563	0.614405	0.459475	0.401793	0.987601
chr5_71414062	concordance_binary_factor	percentage	10	-7.32935	5.54333	-21.5789	6.92022	-1.32219	0.243357	0.503109	0.329376	0.349639	0.987601
chr5_71414153	concordance_binary_factor	percentage	10	3.19099	4.03548	-7.18255	13.5645	0.790733	0.464936	0.197729	0.0974041	0.125052	0.987601
chr5_71414245	concordance_binary_factor	percentage	10	2.98155	0.907289	0.649291	5.31381	3.28622	0.0218043	0.80148	0.372706	2.15985	0.975663
chr5_71414390	concordance_binary_factor	percentage	10	-2.35964	2.02284	-7.55951	2.84022	-1.1665	0.296018	0.306569	0.117854	0.272146	0.987601
chr5_71414471	concordance_binary_factor	percentage	10	0.565705	1.95975	-4.472	5.60341	0.288661	0.784425	0.0446847	0.0287643	0.0166651	0.987601
chr5_71414685	concordance_binary_factor	percentage	10	4.57424	0.90108	2.25794	6.89054	5.0764	0.00384616	0.880297	0.263351	5.15396	0.546155
chr5_71414820	concordance_binary_factor	percentage	10	1.63261	2.06673	-3.68009	6.9453	0.789947	0.465355	0.725538	0.691284	0.124803	0.987601
chr5_71414862	concordance_binary_factor	percentage	10	0.301362	1.64112	-3.91727	4.51999	0.183632	0.861517	0.585512	0.582717	0.00674412	0.987601
chr5_71414913	concordance_binary_factor	percentage	10	1.93719	1.39506	-1.64893	5.52332	1.38861	0.223633	0.526658	0.344117	0.385645	0.987601
chr5_71414946	concordance_binary_factor	percentage	10	-2.25209	1.3967	-5.84243	1.33825	-1.61244	0.167785	0.518961	0.268825	0.51999	0.987601
chr5_71414992	concordance_binary_factor	percentage	10	0.768123	2.84564	-6.54683	8.08308	0.26993	0.798001	0.458336	0.450443	0.0145724	0.987601
chr5_71415284	concordance_binary_factor	percentage	10	1.13479	0.949388	-1.30569	3.57527	1.19528	0.285571	0.585366	0.466889	0.285741	0.987601
chr5_71415323	concordance_binary_factor	percentage	10	0.822538	2.23675	-4.9272	6.57228	0.367738	0.728122	0.272585	0.252911	0.0270463	0.987601
chr5_71415466	concordance_binary_factor	percentage	10	-0.767774	1.6324	-4.964	3.42845	-0.470333	0.657918	0.461303	0.437469	0.0442427	0.987601
chr5_71415716	concordance_binary_factor	percentage	10	-3.89822	5.18283	-17.2211	9.42468	-0.75214	0.485845	0.362646	0.290534	0.113143	0.987601
chr5_71415729	concordance_binary_factor	percentage	10	1.34634	1.6776	-2.96608	5.65876	0.802539	0.458672	0.603285	0.552182	0.128814	0.987601
chr5_71415760	concordance_binary_factor	percentage	10	4.64774	10.7706	-23.0389	32.3344	0.431522	0.684062	0.661245	0.648629	0.0372422	0.987601
chr5_71415909	concordance_binary_factor	percentage	10	1.13284	2.06628	-4.17871	6.44439	0.548251	0.607099	0.105554	0.0517837	0.0601157	0.987601
chr5_71415932	concordance_binary_factor	percentage	10	-0.363475	1.42154	-4.01767	3.29072	-0.255691	0.808375	0.160744	0.149771	0.0130755	0.987601
chr5_71416072	concordance_binary_factor	percentage	10	14.7995	13.4599	-19.8004	49.3994	1.09952	0.321641	0.640401	0.553454	0.241789	0.987601
chr5_71416263	concordance_binary_factor	percentage	10	2.85429	2.15473	-2.68462	8.39321	1.32466	0.242595	0.4514	0.258871	0.350946	0.987601
chr5_71416422	concordance_binary_factor	percentage	10	0.0552124	2.56968	-6.55036	6.66078	0.0214861	0.983689	0.186376	0.186301	9.23305e-05	0.999051
chr5_71416460	concordance_binary_factor	percentage	10	0.333988	1.30976	-3.03286	3.70083	0.255	0.80888	0.368269	0.360053	0.013005	0.987601
chr5_71416476	concordance_binary_factor	percentage	10	-0.187144	2.34268	-6.20919	5.8349	-0.0798848	0.939428	0.0569352	0.0557315	0.00127632	0.987601
chr5_71416485	concordance_binary_factor	percentage	10	-1.55948	4.02515	-11.9065	8.7875	-0.387435	0.714378	0.0949446	0.0677738	0.0300211	0.987601
chr5_71416548	concordance_binary_factor	percentage	10	0.951219	1.97693	-4.13064	6.03308	0.481159	0.650721	0.475747	0.451473	0.0463029	0.987601
chr5_71416560	concordance_binary_factor	percentage	10	-4.12435	3.03354	-11.9223	3.67363	-1.35958	0.232062	0.368948	0.135653	0.369692	0.987601
chr5_71416590	concordance_binary_factor	percentage	10	-0.729305	1.44379	-4.44069	2.98208	-0.505132	0.634938	0.500776	0.4753	0.0510317	0.987601
chr5_71416646	concordance_binary_factor	percentage	10	-1.25742	2.83065	-8.53384	6.01901	-0.444214	0.675454	0.293811	0.265941	0.0394653	0.987601
chr5_71416689	concordance_binary_factor	percentage	10	-0.631567	2.34488	-6.65927	5.39614	-0.269338	0.798431	0.57532	0.569158	0.0145086	0.987601
chr5_71416695	concordance_binary_factor	percentage	10	1.72159	2.13268	-3.76063	7.20381	0.807244	0.456194	0.64658	0.600519	0.130329	0.987601
chr5_71416941	concordance_binary_factor	percentage	10	12.1306	12.7044	-20.5271	44.7883	0.954831	0.383513	0.619053	0.549591	0.182341	0.987601
chr5_71417227	concordance_binary_factor	percentage	10	23.129	13.839	-12.4452	58.7031	1.67129	0.155527	0.656178	0.464104	0.558645	0.987601
chr5_71417351	concordance_binary_factor	percentage	10	5.10451	2.28685	-0.774023	10.983	2.23211	0.075963	0.627125	0.255568	0.996467	0.987601
chr5_71417523	concordance_binary_factor	percentage	10	0.590547	2.21173	-5.09489	6.27598	0.267007	0.800127	0.396886	0.388287	0.0142585	0.987601
chr5_71417547	concordance_binary_factor	percentage	10	-3.43151	3.38264	-12.1269	5.26385	-1.01445	0.356916	0.62163	0.543754	0.20582	0.987601
chr5_71417557	concordance_binary_factor	percentage	10	1.1559	4.63839	-10.7675	13.0793	0.249202	0.813118	0.268207	0.259118	0.0124204	0.987601
chr5_71417603	concordance_binary_factor	percentage	10	1.01444	2.42003	-5.20645	7.23532	0.419183	0.692482	0.11791	0.0869113	0.0351429	0.987601
chr5_71417809	concordance_binary_factor	percentage	10	0.455458	2.26869	-5.3764	6.28731	0.200758	0.848799	0.0836609	0.0762745	0.00806075	0.987601
chr5_71417903	concordance_binary_factor	percentage	10	-0.433984	4.25845	-11.3807	10.5127	-0.101911	0.922788	0.125854	0.124039	0.00207718	0.987601
chr5_71418177	concordance_binary_factor	percentage	10	-1.62148	5.10581	-14.7464	11.5034	-0.317576	0.76364	0.218288	0.20252	0.0201709	0.987601
chr5_71418379	concordance_binary_factor	percentage	10	3.36708	4.52884	-8.27467	15.0088	0.743476	0.490631	0.514534	0.460865	0.110551	0.987601
chr5_71418672	concordance_binary_factor	percentage	10	-4.01231	2.10561	-9.42495	1.40033	-1.90554	0.115043	0.549069	0.221598	0.726213	0.987601
chr5_71418709	concordance_binary_factor	percentage	10	3.9027	1.9976	-1.23229	9.03768	1.9537	0.108157	0.552623	0.211102	0.763387	0.987601
chr5_71418831	concordance_binary_factor	percentage	10	3.65055	4.31221	-7.43433	14.7354	0.846562	0.435873	0.170461	0.0515602	0.143333	0.987601
chr5_71418911	concordance_binary_factor	percentage	10	-8.23227	4.42258	-19.6009	3.13634	-1.86142	0.121749	0.501078	0.155337	0.692975	0.987601
chr5_71419186	concordance_binary_factor	percentage	10	-0.700462	4.85011	-13.1681	11.7672	-0.144422	0.890808	0.0974688	0.0937038	0.00417152	0.987601
chr5_71419454	concordance_binary_factor	percentage	10	-1.52058	2.78562	-8.68124	5.64008	-0.545868	0.608618	0.211975	0.165013	0.0595945	0.987601
chr5_71419945	concordance_binary_factor	percentage	10	-0.331866	2.48078	-6.70891	6.04518	-0.133775	0.898798	0.528265	0.526577	0.00357915	0.987601
chr5_71420082	concordance_binary_factor	percentage	10	1.06816	0.938947	-1.34548	3.4818	1.13762	0.30684	0.798511	0.746358	0.258835	0.987601
chr5_71420271	concordance_binary_factor	percentage	10	4.14477	3.91368	-5.91568	14.2052	1.05904	0.338036	0.317645	0.164582	0.224315	0.987601
chr5_71420509	concordance_binary_factor	percentage	10	0.14979	5.37596	-13.6696	13.9691	0.0278629	0.978849	0.377667	0.37757	0.000155268	0.998253
chr5_71420673	concordance_binary_factor	percentage	10	0.197111	2.72357	-6.80404	7.19826	0.0723724	0.945111	0.162977	0.1621	0.00104755	0.987601
chr5_71420689	concordance_binary_factor	percentage	10	-1.9077	1.59939	-6.01907	2.20367	-1.19276	0.286473	0.811601	0.757994	0.284537	0.987601
chr5_71420711	concordance_binary_factor	percentage	10	-0.979032	3.14373	-9.06026	7.10219	-0.311423	0.768045	0.342474	0.329721	0.0193969	0.987601
chr5_71420743	concordance_binary_factor	percentage	10	5.48047	1.495	1.63746	9.32349	3.66587	0.0145057	0.817256	0.326091	2.68773	0.975663
chr5_71420871	concordance_binary_factor	percentage	10	-0.312092	2.92411	-7.82877	7.20458	-0.10673	0.919153	0.611921	0.611036	0.00227827	0.987601
chr5_71420903	concordance_binary_factor	percentage	10	2.14072	2.24886	-3.64017	7.9216	0.951911	0.384857	0.544028	0.461394	0.181227	0.987601
chr5_71420931	concordance_binary_factor	percentage	10	0.87605	0.885922	-1.40128	3.15338	0.988857	0.368141	0.883383	0.860576	0.195568	0.987601
chr5_71420947	concordance_binary_factor	percentage	10	3.87798	3.60665	-5.39322	13.1492	1.07523	0.331397	0.370604	0.225073	0.231223	0.987601
chr5_71421050	concordance_binary_factor	percentage	10	-5.15647	3.16859	-13.3016	2.98864	-1.62737	0.164587	0.651646	0.467133	0.529668	0.987601
chr5_71421082	concordance_binary_factor	percentage	10	-0.309289	4.03103	-10.6714	10.0528	-0.0767272	0.941816	0.33958	0.338802	0.00117741	0.987601
chr5_71421167	concordance_binary_factor	percentage	10	-0.370324	2.64168	-7.16098	6.42033	-0.140185	0.893986	0.187642	0.184449	0.00393038	0.987601
chr5_71421840	concordance_binary_factor	percentage	10	29.1963	20.683	-23.971	82.3636	1.41161	0.217159	0.610549	0.455341	0.398528	0.987601
chr5_71421872	concordance_binary_factor	percentage	10	2.04151	2.70374	-4.90867	8.99168	0.755069	0.484235	0.60687	0.562043	0.114026	0.987601
chr5_71422075	concordance_binary_factor	percentage	10	-2.10128	5.03789	-15.0516	10.849	-0.417094	0.693913	0.44854	0.429353	0.0347935	0.987601
chr5_71422344	concordance_binary_factor	percentage	10	-0.778792	3.95972	-10.9576	9.39998	-0.196679	0.851823	0.296421	0.290978	0.0077365	0.987601
chr5_71422465	concordance_binary_factor	percentage	10	-1.52977	3.28999	-9.98696	6.92742	-0.464978	0.661494	0.474213	0.451477	0.0432409	0.987601
chr5_71422559	concordance_binary_factor	percentage	10	0.743322	3.07018	-7.14881	8.63546	0.242111	0.818311	0.557078	0.551886	0.0117235	0.987601
chr5_71422606	concordance_binary_factor	percentage	10	12.3833	16.5015	-30.0351	54.8016	0.750435	0.486784	0.451898	0.390165	0.112631	0.987601
chr5_71422698	concordance_binary_factor	percentage	10	7.39715	9.29962	-16.5083	31.3026	0.795425	0.462439	0.450088	0.380502	0.12654	0.987601
chr5_71422741	concordance_binary_factor	percentage	10	3.26539	8.56512	-18.7519	25.2827	0.381243	0.718686	0.43905	0.422744	0.0290692	0.987601
chr5_71423100	concordance_binary_factor	percentage	10	0.989367	1.45429	-2.74901	4.72774	0.680309	0.526527	0.690618	0.66198	0.092564	0.987601
chr5_71423116	concordance_binary_factor	percentage	10	-2.16942	0.673339	-3.90029	-0.438549	-3.22189	0.0234164	0.702858	0.0859578	2.07611	0.975663
chr5_71423229	concordance_binary_factor	percentage	10	2.06089	3.42772	-6.75035	10.8721	0.601242	0.573895	0.204633	0.14713	0.0722983	0.987601
chr5_71423231	concordance_binary_factor	percentage	10	1.88789	1.71162	-2.51196	6.28774	1.10299	0.320269	0.448504	0.314317	0.243316	0.987601
chr5_71423254	concordance_binary_factor	percentage	10	-0.640103	4.62595	-12.5315	11.2513	-0.138372	0.895346	0.0964114	0.0929513	0.00382937	0.987601
chr5_71423293	concordance_binary_factor	percentage	10	2.14242	2.92495	-5.37641	9.66126	0.732464	0.496762	0.366196	0.298188	0.107301	0.987601
chr5_71423327	concordance_binary_factor	percentage	10	-1.24361	3.81631	-11.0537	8.56653	-0.325867	0.757721	0.118782	0.100067	0.0212378	0.987601
chr5_71423387	concordance_binary_factor	percentage	10	0.0458499	1.68941	-4.29691	4.38861	0.0271396	0.979398	0.431625	0.431541	0.000147312	0.998253
chr5_71423414	concordance_binary_factor	percentage	10	0.104012	1.13229	-2.80664	3.01466	0.0918599	0.930376	0.388994	0.387963	0.00168765	0.987601
chr5_71423419	concordance_binary_factor	percentage	10	0.600954	1.67723	-3.71049	4.9124	0.358302	0.734748	0.281699	0.263256	0.0256761	0.987601
chr5_71423447	concordance_binary_factor	percentage	10	-1.56395	2.00616	-6.72095	3.59305	-0.779573	0.470913	0.109981	0.00180207	0.121547	0.987601
chr5_71423659	concordance_binary_factor	percentage	10	6.46824	1.94022	1.48076	11.4557	3.33377	0.0206932	0.756479	0.215177	2.22281	0.975663
chr5_71423860	concordance_binary_factor	percentage	10	-1.003	5.99116	-16.4038	14.3978	-0.167413	0.873605	0.153434	0.148688	0.00560545	0.987601
chr5_71424000	concordance_binary_factor	percentage	10	1.95425	3.05679	-5.90347	9.81197	0.639314	0.550755	0.694681	0.669722	0.0817445	0.987601
chr5_71424024	concordance_binary_factor	percentage	10	-1.30891	1.29421	-4.63577	2.01795	-1.01136	0.358254	0.333044	0.196604	0.20457	0.987601
chr5_71424060	concordance_binary_factor	percentage	10	2.40791	2.92464	-5.11012	9.92593	0.823318	0.447802	0.314114	0.221128	0.135571	0.987601
chr5_71424202	concordance_binary_factor	percentage	10	6.59028	4.0816	-3.90181	17.0824	1.61463	0.167311	0.558148	0.327763	0.521407	0.987601
chr5_71424221	concordance_binary_factor	percentage	10	1.25513	3.5171	-7.78587	10.2961	0.356865	0.73576	0.501272	0.488569	0.0254705	0.987601
chr5_71424287	concordance_binary_factor	percentage	10	0.495544	4.88776	-12.0688	13.0599	0.101385	0.923185	0.29297	0.291517	0.00205577	0.987601
chr5_71424369	concordance_binary_factor	percentage	10	0.189058	4.71203	-11.9236	12.3017	0.0401224	0.969548	0.378318	0.378118	0.000321961	0.996207
chr5_71424437	concordance_binary_factor	percentage	10	7.11547	2.37287	1.0158	13.2151	2.99867	0.0301453	0.697316	0.152968	1.7984	0.975663
chr5_71424472	concordance_binary_factor	percentage	10	2.6871	2.6311	-4.07637	9.45056	1.02128	0.353966	0.604684	0.522219	0.208603	0.987601
chr5_71424514	concordance_binary_factor	percentage	10	4.25492	2.03582	-0.978328	9.48817	2.09003	0.0908969	0.688437	0.416242	0.873641	0.987601
chr5_71424597	concordance_binary_factor	percentage	10	-0.852706	2.74455	-7.90781	6.20239	-0.31069	0.76857	0.151463	0.135082	0.0193057	0.987601
chr5_71424622	concordance_binary_factor	percentage	10	-0.510985	2.18618	-6.13075	5.10878	-0.233734	0.82446	0.578784	0.574182	0.0109263	0.987601
chr5_71424801	concordance_binary_factor	percentage	10	1.18198	1.88509	-3.6638	6.02776	0.627014	0.558164	0.374259	0.325058	0.0786293	0.987601
chr5_71424976	concordance_binary_factor	percentage	10	1.06097	3.00773	-6.67064	8.79257	0.352747	0.738661	0.420087	0.405655	0.0248861	0.987601

## Sheet: ST6C
CpG site	Independent variable	Dependent variable	Sample size, excluding any samples that have missing data for any of the variables	Estimate of the coefficient (b) for the independent variable	Lower limit of 95% confidence interval for b	Upper limit of 95% confidence interval for b	Standard error	t value	P-value	R squared of model including independent variable and covariates	R squared of model including only covariates	Local effect size Cohen's f2, calculated by formula: f2 = (R2AB - R2A) / (1 - R2AB))	P-value with FDR multiple testing correction
chr5_71375512	concordance_binary_factor	percentage	18	3.25438	3.69166	-4.72096	11.2297	0.881551	0.394027	0.0709779	0.0154415	0.0597794	0.995219
chr5_71375542	concordance_binary_factor	percentage	18	-3.23229	3.57647	-10.9588	4.49421	-0.903766	0.382562	0.290848	0.246292	0.0628302	0.995219
chr5_71375574	concordance_binary_factor	percentage	18	0.638671	2.211	-4.13791	5.41525	0.28886	0.777243	0.062677	0.0566608	0.00641849	0.995219
chr5_71375598	concordance_binary_factor	percentage	18	-3.64283	5.38745	-15.2817	7.99606	-0.676169	0.510785	0.121873	0.0909893	0.0351695	0.995219
chr5_71375634	concordance_binary_factor	percentage	18	5.89992	4.89897	-4.68365	16.4835	1.20432	0.249935	0.129137	0.0319758	0.111568	0.995219
chr5_71375694	concordance_binary_factor	percentage	18	3.92684	3.02809	-2.61495	10.4686	1.2968	0.217244	0.181596	0.0757263	0.129362	0.995219
chr5_71375719	concordance_binary_factor	percentage	18	-0.698185	3.17963	-7.56736	6.17099	-0.219581	0.829608	0.0463112	0.0427741	0.00370889	0.995219
chr5_71375849	concordance_binary_factor	percentage	18	-1.42044	5.7574	-13.8586	11.0177	-0.246716	0.808981	0.114691	0.110546	0.00468222	0.995219
chr5_71375938	concordance_binary_factor	percentage	18	-0.956134	6.30232	-14.5715	12.6592	-0.151711	0.881744	0.120224	0.118666	0.00177049	0.995219
chr5_71376002	concordance_binary_factor	percentage	18	1.48507	2.94989	-4.88777	7.85792	0.503434	0.623081	0.0934417	0.0757675	0.0194959	0.995219
chr5_71376124	concordance_binary_factor	percentage	18	1.66661	2.0839	-2.83539	6.16861	0.799754	0.438224	0.196953	0.157443	0.0492005	0.995219
chr5_71376137	concordance_binary_factor	percentage	18	1.15716	4.55113	-8.67496	10.9893	0.254258	0.803274	0.31063	0.307202	0.00497284	0.995219
chr5_71376303	concordance_binary_factor	percentage	18	3.06478	6.82053	-11.6701	17.7996	0.449347	0.660582	0.1713	0.158429	0.0155317	0.995219
chr5_71376346	concordance_binary_factor	percentage	18	-0.587001	3.27143	-7.65449	6.48049	-0.179433	0.860364	0.100023	0.0977937	0.00247663	0.995219
chr5_71376394	concordance_binary_factor	percentage	18	4.08047	3.85218	-4.24165	12.4026	1.05926	0.308765	0.275235	0.21268	0.0863109	0.995219
chr5_71376399	concordance_binary_factor	percentage	18	-0.692233	3.90976	-9.13876	7.75429	-0.177053	0.862196	0.180223	0.178246	0.00241136	0.995219
chr5_71376457	concordance_binary_factor	percentage	18	0.597057	3.22272	-6.3652	7.55931	0.185265	0.85588	0.146216	0.143961	0.00264024	0.995219
chr5_71376496	concordance_binary_factor	percentage	18	-1.12537	1.42823	-4.21088	1.96014	-0.787949	0.444857	0.157147	0.116894	0.0477587	0.995219
chr5_71376551	concordance_binary_factor	percentage	18	-8.07929	6.11092	-21.2811	5.12255	-1.32211	0.208924	0.172591	0.0613379	0.134459	0.995219
chr5_71376575	concordance_binary_factor	percentage	18	-2.69334	2.35779	-7.78703	2.40035	-1.14232	0.273925	0.249692	0.174378	0.100376	0.995219
chr5_71376581	concordance_binary_factor	percentage	18	-1.81903	1.28097	-4.5864	0.948337	-1.42004	0.179131	0.282579	0.171294	0.155117	0.995219
chr5_71376583	concordance_binary_factor	percentage	18	-0.308399	1.795	-4.18627	3.56947	-0.17181	0.866233	0.0591161	0.0569797	0.00227066	0.995219
chr5_71376650	concordance_binary_factor	percentage	18	-0.222918	5.7708	-12.69	12.2441	-0.0386285	0.969773	0.253499	0.253414	0.000114782	0.995219
chr5_71376745	concordance_binary_factor	percentage	18	-0.0765911	3.59318	-7.83919	7.68601	-0.0213157	0.983318	0.132716	0.132686	3.49506e-05	0.995219
chr5_71376890	concordance_binary_factor	percentage	18	-0.761553	6.47744	-14.7552	13.2321	-0.11757	0.908205	0.315973	0.315246	0.00106329	0.995219
chr5_71377034	concordance_binary_factor	percentage	18	1.64881	2.99543	-4.82242	8.12004	0.550442	0.59135	0.33255	0.316994	0.0233066	0.995219
chr5_71377080	concordance_binary_factor	percentage	18	-0.0368579	4.66623	-10.1176	10.0439	-0.00789885	0.993818	0.0829334	0.082929	4.79938e-06	0.995219
chr5_71377097	concordance_binary_factor	percentage	18	0.803592	1.72234	-2.91729	4.52448	0.46657	0.64853	0.440617	0.43125	0.0167452	0.995219
chr5_71377155	concordance_binary_factor	percentage	18	2.71366	2.42973	-2.53546	7.96278	1.11685	0.284274	0.288827	0.22059	0.095951	0.995219
chr5_71377159	concordance_binary_factor	percentage	18	2.27649	1.37825	-0.701032	5.25401	1.65173	0.122526	0.192346	0.0228497	0.209862	0.995219
chr5_71377167	concordance_binary_factor	percentage	18	0.410771	1.76613	-3.40473	4.22627	0.232582	0.819708	0.0818487	0.0780282	0.0041611	0.995219
chr5_71377295	concordance_binary_factor	percentage	18	5.71435	3.78503	-2.46272	13.8914	1.50972	0.155032	0.413209	0.310328	0.175328	0.995219
chr5_71377307	concordance_binary_factor	percentage	18	1.40415	1.1025	-0.977653	3.78595	1.27361	0.225104	0.164499	0.060249	0.124775	0.995219
chr5_71377311	concordance_binary_factor	percentage	18	-1.03091	5.73679	-13.4245	11.3627	-0.179701	0.860158	0.141048	0.138914	0.00248404	0.995219
chr5_71377633	concordance_binary_factor	percentage	18	11.8971	6.19229	-1.48058	25.2747	1.92127	0.0768972	0.267425	0.0594152	0.283944	0.995219
chr5_71377647	concordance_binary_factor	percentage	18	8.69165	8.1739	-8.96698	26.3503	1.06334	0.306981	0.243266	0.177448	0.0869767	0.995219
chr5_71377798	concordance_binary_factor	percentage	18	2.29018	4.41087	-7.23893	11.8193	0.519213	0.612338	0.364282	0.351099	0.0207371	0.995219
chr5_71377921	concordance_binary_factor	percentage	18	-2.37202	2.4923	-7.7563	3.01226	-0.951741	0.35859	0.203233	0.147716	0.0696777	0.995219
chr5_71377944	concordance_binary_factor	percentage	18	-2.80221	1.69852	-6.47165	0.86722	-1.6498	0.122925	0.213238	0.0485122	0.209371	0.995219
chr5_71377961	concordance_binary_factor	percentage	18	0.864651	4.20431	-8.21821	9.94751	0.205658	0.840243	0.310922	0.30868	0.00325349	0.995219
chr5_71378003	concordance_binary_factor	percentage	18	-0.597518	1.26394	-3.32809	2.13305	-0.472744	0.644235	0.15497	0.140442	0.0171913	0.995219
chr5_71378006	concordance_binary_factor	percentage	18	-0.162901	1.75334	-3.95076	3.62496	-0.0929091	0.927392	0.264602	0.264114	0.000664008	0.995219
chr5_71378099	concordance_binary_factor	percentage	18	3.45998	2.12676	-1.13461	8.05457	1.62688	0.127746	0.462069	0.352549	0.203595	0.995219
chr5_71378146	concordance_binary_factor	percentage	18	-2.89317	5.73748	-15.2882	9.5019	-0.504258	0.622518	0.146395	0.129699	0.0195597	0.995219
chr5_71378377	concordance_binary_factor	percentage	18	1.83748	4.2273	-7.29503	10.97	0.434671	0.670929	0.24913	0.238217	0.0145338	0.995219
chr5_71378668	concordance_binary_factor	percentage	18	0.475702	7.42108	-15.5566	16.508	0.0641015	0.949865	0.227856	0.227612	0.000316077	0.995219
chr5_71378846	concordance_binary_factor	percentage	18	3.57837	3.74772	-4.51807	11.6748	0.954815	0.35709	0.337661	0.291213	0.0701286	0.995219
chr5_71378889	concordance_binary_factor	percentage	18	2.57543	4.21781	-6.53659	11.6874	0.610609	0.551985	0.0702896	0.0436253	0.0286803	0.995219
chr5_71379140	concordance_binary_factor	percentage	18	-1.19068	2.53465	-6.66646	4.28511	-0.469759	0.64631	0.0412792	0.0250051	0.0169749	0.995219
chr5_71379170	concordance_binary_factor	percentage	18	13.5648	4.83394	3.12169	24.0079	2.80615	0.0148537	0.555643	0.286481	0.605731	0.842599
chr5_71379239	concordance_binary_factor	percentage	18	1.35352	2.38481	-3.79855	6.50559	0.567559	0.580004	0.401924	0.387105	0.0247787	0.995219
chr5_71379341	concordance_binary_factor	percentage	18	-2.42867	3.14758	-9.2286	4.37127	-0.771598	0.45415	0.265479	0.23184	0.0457972	0.995219
chr5_71379375	concordance_binary_factor	percentage	18	0.950966	6.98808	-14.1459	16.0478	0.136084	0.89384	0.0968166	0.09553	0.00142453	0.995219
chr5_71379440	concordance_binary_factor	percentage	18	-0.873858	1.86116	-4.89466	3.14694	-0.469522	0.646474	0.263428	0.250938	0.0169578	0.995219
chr5_71379460	concordance_binary_factor	percentage	18	0.573234	3.64307	-7.29713	8.4436	0.157349	0.877387	0.246467	0.245032	0.00190453	0.995219
chr5_71379483	concordance_binary_factor	percentage	18	-1.53846	1.70178	-5.21493	2.13801	-0.904032	0.382426	0.176466	0.124692	0.0628672	0.995219
chr5_71379487	concordance_binary_factor	percentage	18	2.6585	3.0343	-3.89671	9.21372	0.876149	0.39685	0.208177	0.16142	0.059049	0.995219
chr5_71379583	concordance_binary_factor	percentage	18	4.55848	4.66503	-5.51972	14.6367	0.977159	0.346325	0.207002	0.148757	0.0734491	0.995219
chr5_71379603	concordance_binary_factor	percentage	18	-1.33394	5.21102	-12.5917	9.92378	-0.255985	0.801968	0.163844	0.15963	0.00504065	0.995219
chr5_71379635	concordance_binary_factor	percentage	18	-1.66686	4.02874	-10.3704	7.03669	-0.413744	0.685806	0.0383533	0.0256903	0.013168	0.995219
chr5_71379686	concordance_binary_factor	percentage	18	0.714499	2.02655	-3.66359	5.09259	0.35257	0.730061	0.119551	0.111132	0.00956195	0.995219
chr5_71379694	concordance_binary_factor	percentage	18	-4.08443	3.91243	-12.5367	4.36785	-1.04396	0.315527	0.176991	0.107994	0.0838354	0.995219
chr5_71379921	concordance_binary_factor	percentage	18	-1.42707	7.05869	-16.6765	13.8223	-0.202173	0.842911	0.300687	0.298488	0.00314414	0.995219
chr5_71380079	concordance_binary_factor	percentage	18	1.55173	2.14531	-3.08294	6.18639	0.72331	0.482302	0.165046	0.131444	0.0402444	0.995219
chr5_71380111	concordance_binary_factor	percentage	18	3.37989	2.37743	-1.75624	8.51602	1.42166	0.178671	0.582943	0.518103	0.15547	0.995219
chr5_71380136	concordance_binary_factor	percentage	18	-2.20874	1.7171	-5.91831	1.50082	-1.28632	0.220768	0.47498	0.408156	0.127279	0.995219
chr5_71380143	concordance_binary_factor	percentage	18	-1.71434	4.85858	-12.2107	8.782	-0.352847	0.729859	0.0964788	0.0878258	0.00957699	0.995219
chr5_71380211	concordance_binary_factor	percentage	18	10.0633	5.25574	-1.291	21.4177	1.91473	0.0777914	0.234686	0.0188555	0.282015	0.995219
chr5_71380340	concordance_binary_factor	percentage	18	-2.27933	3.87903	-10.6595	6.10081	-0.587602	0.566866	0.224166	0.20356	0.0265597	0.995219
chr5_71380556	concordance_binary_factor	percentage	18	7.82403	4.20741	-1.26552	16.9136	1.85958	0.0857194	0.230877	0.026287	0.266004	0.995219
chr5_71380638	concordance_binary_factor	percentage	18	3.51856	2.83317	-2.60212	9.63925	1.24192	0.236206	0.180118	0.0828447	0.118643	0.995219
chr5_71380681	concordance_binary_factor	percentage	18	-1.88078	2.62992	-7.56238	3.80083	-0.715146	0.487165	0.120614	0.0860183	0.039341	0.995219
chr5_71380686	concordance_binary_factor	percentage	18	1.44456	2.19526	-3.29802	6.18714	0.658037	0.521997	0.28713	0.263385	0.0333086	0.995219
chr5_71380690	concordance_binary_factor	percentage	18	-0.572145	3.9443	-9.09329	7.949	-0.145056	0.886891	0.0514076	0.0498723	0.00161856	0.995219
chr5_71380697	concordance_binary_factor	percentage	18	-0.805071	1.42301	-3.87929	2.26915	-0.565754	0.581195	0.117626	0.0959006	0.0246214	0.995219
chr5_71380770	concordance_binary_factor	percentage	18	0.783353	1.37152	-2.17964	3.74635	0.571156	0.577635	0.265144	0.246704	0.0250937	0.995219
chr5_71380786	concordance_binary_factor	percentage	18	0.253157	1.33496	-2.63086	3.13717	0.189636	0.852523	0.036635	0.0339701	0.00276629	0.995219
chr5_71380806	concordance_binary_factor	percentage	18	-1.38958	2.20396	-6.15095	3.3718	-0.630489	0.5393	0.0883201	0.0604425	0.0305782	0.995219
chr5_71380867	concordance_binary_factor	percentage	18	-2.16221	2.39845	-7.34374	3.01932	-0.901504	0.383719	0.154402	0.101538	0.0625161	0.995219
chr5_71380908	concordance_binary_factor	percentage	18	2.33241	3.03002	-4.21356	8.87838	0.769767	0.455199	0.115787	0.0754843	0.0455801	0.995219
chr5_71380940	concordance_binary_factor	percentage	18	-1.58165	2.57493	-7.14446	3.98115	-0.614249	0.54965	0.061744	0.0345127	0.0290232	0.995219
chr5_71380986	concordance_binary_factor	percentage	18	3.43907	1.25167	0.734992	6.14314	2.74758	0.0166146	0.461595	0.14894	0.580706	0.842599
chr5_71380990	concordance_binary_factor	percentage	18	1.3088	1.89448	-2.78397	5.40157	0.690852	0.501809	0.235581	0.207516	0.0367135	0.995219
chr5_71381014	concordance_binary_factor	percentage	18	-0.69728	1.12229	-3.12184	1.72728	-0.621302	0.545142	0.151905	0.126722	0.0296935	0.995219
chr5_71381043	concordance_binary_factor	percentage	18	-1.75087	1.73625	-5.50182	2.00007	-1.00842	0.331655	0.235893	0.176121	0.078224	0.995219
chr5_71381046	concordance_binary_factor	percentage	18	-1.49934	1.64045	-5.04331	2.04464	-0.913979	0.377368	0.159819	0.10583	0.0642583	0.995219
chr5_71381074	concordance_binary_factor	percentage	18	0.526592	1.47823	-2.66692	3.72011	0.356232	0.727382	0.123542	0.114986	0.00976162	0.995219
chr5_71381086	concordance_binary_factor	percentage	18	-1.1228	1.12883	-3.5615	1.31589	-0.994657	0.338057	0.197481	0.136406	0.0761033	0.995219
chr5_71381123	concordance_binary_factor	percentage	18	-2.43501	1.54718	-5.7775	0.907474	-1.57384	0.139539	0.400192	0.285907	0.190535	0.995219
chr5_71381132	concordance_binary_factor	percentage	18	-2.9447	1.6582	-6.52702	0.637618	-1.77584	0.0991565	0.241434	0.0574163	0.242586	0.995219
chr5_71381142	concordance_binary_factor	percentage	18	1.44037	3.72259	-6.6018	9.48253	0.386926	0.705071	0.110038	0.0997888	0.0115163	0.995219
chr5_71381150	concordance_binary_factor	percentage	18	-1.80214	3.74453	-9.8917	6.28742	-0.481272	0.638323	0.103813	0.0878458	0.0178172	0.995219
chr5_71381166	concordance_binary_factor	percentage	18	-3.88161	6.69529	-18.3459	10.5827	-0.579753	0.571992	0.163451	0.141822	0.0258549	0.995219
chr5_71381190	concordance_binary_factor	percentage	18	2.72284	4.63513	-7.29075	12.7364	0.587436	0.566975	0.4166	0.401114	0.0265447	0.995219
chr5_71381198	concordance_binary_factor	percentage	18	4.10645	2.32848	-0.923935	9.13683	1.76357	0.101277	0.457637	0.327879	0.239245	0.995219
chr5_71381206	concordance_binary_factor	percentage	18	0.683891	3.97196	-7.89701	9.26479	0.17218	0.865948	0.260549	0.258862	0.00228045	0.995219
chr5_71381446	concordance_binary_factor	percentage	18	3.0677	10.7774	-20.2155	26.3509	0.284641	0.780403	0.0639723	0.0581387	0.00623233	0.995219
chr5_71381451	concordance_binary_factor	percentage	18	-10.35	9.06267	-29.9287	9.22873	-1.14204	0.274035	0.113952	0.0250559	0.100328	0.995219
chr5_71381470	concordance_binary_factor	percentage	18	-1.05355	4.72813	-11.268	9.16094	-0.222826	0.827134	0.606391	0.604888	0.00381934	0.995219
chr5_71381478	concordance_binary_factor	percentage	18	-0.458121	7.48599	-16.6306	15.7144	-0.0611971	0.952133	0.575061	0.574938	0.000288084	0.995219
chr5_71381516	concordance_binary_factor	percentage	18	6.93813	12.4362	-19.9287	33.805	0.557897	0.586395	0.166695	0.146743	0.0239422	0.995219
chr5_71381520	concordance_binary_factor	percentage	18	0.890336	7.77908	-15.9154	17.696	0.114453	0.910628	0.127012	0.126132	0.00100765	0.995219
chr5_71381562	concordance_binary_factor	percentage	18	-15.6555	9.19651	-35.5234	4.21231	-1.70233	0.112468	0.595192	0.504953	0.222919	0.995219
chr5_71381580	concordance_binary_factor	percentage	18	-1.72887	11.3411	-26.2299	22.7722	-0.152442	0.881179	0.14479	0.143261	0.00178758	0.995219
chr5_71381596	concordance_binary_factor	percentage	18	-12.6371	12.1515	-38.8888	13.6147	-1.03996	0.317315	0.181684	0.113606	0.0831933	0.995219
chr5_71381602	concordance_binary_factor	percentage	18	-4.4173	12.4081	-31.2235	22.3889	-0.356	0.727551	0.219067	0.211454	0.00974894	0.995219
chr5_71381604	concordance_binary_factor	percentage	18	-6.48036	12.1917	-32.819	19.8582	-0.531539	0.60401	0.256336	0.240174	0.0217333	0.995219
chr5_71381607	concordance_binary_factor	percentage	18	-0.685931	10.8695	-24.1681	22.7963	-0.0631058	0.950642	0.239198	0.238964	0.000306334	0.995219
chr5_71381626	concordance_binary_factor	percentage	18	-14.2146	7.63506	-30.7091	2.27996	-1.86175	0.0853946	0.310192	0.126272	0.266624	0.995219
chr5_71381634	concordance_binary_factor	percentage	18	-0.497996	6.69334	-14.9581	13.9621	-0.0744017	0.941823	0.059769	0.0593686	0.000425817	0.995219
chr5_71381727	concordance_binary_factor	percentage	18	-0.0370488	2.09456	-4.56206	4.48796	-0.0176882	0.986156	0.0501864	0.0501635	2.4067e-05	0.995219
chr5_71381746	concordance_binary_factor	percentage	18	0.85247	1.12168	-1.57078	3.27572	0.759991	0.460821	0.39782	0.371065	0.0444297	0.995219
chr5_71381757	concordance_binary_factor	percentage	18	0.0122847	1.12953	-2.42791	2.45248	0.010876	0.991488	0.391623	0.391617	9.09896e-06	0.995219
chr5_71381766	concordance_binary_factor	percentage	18	2.90767	2.24624	-1.94503	7.76037	1.29446	0.218027	0.177769	0.0717877	0.128895	0.995219
chr5_71381785	concordance_binary_factor	percentage	18	-1.82286	1.4279	-4.90766	1.26193	-1.27661	0.224075	0.375652	0.297382	0.125363	0.995219
chr5_71381794	concordance_binary_factor	percentage	18	-1.36888	2.60529	-6.99726	4.2595	-0.525424	0.608135	0.111692	0.0928275	0.0212361	0.995219
chr5_71381801	concordance_binary_factor	percentage	18	-0.0686782	0.900644	-2.0144	1.87705	-0.0762545	0.940378	0.00286645	0.00242045	0.000447288	0.995219
chr5_71381811	concordance_binary_factor	percentage	18	-0.57369	3.53015	-8.20011	7.05273	-0.162512	0.873402	0.102176	0.100352	0.00203154	0.995219
chr5_71381826	concordance_binary_factor	percentage	18	0.0983713	1.87461	-3.95148	4.14822	0.0524756	0.958948	0.0710112	0.0708144	0.000211822	0.995219
chr5_71381830	concordance_binary_factor	percentage	18	-0.484516	1.07673	-2.81066	1.84163	-0.449987	0.660132	0.141826	0.128459	0.015576	0.995219
chr5_71381833	concordance_binary_factor	percentage	18	1.01026	2.00827	-3.32834	5.34886	0.503051	0.623343	0.0613049	0.043032	0.0194662	0.995219
chr5_71381840	concordance_binary_factor	percentage	18	-1.31087	1.51418	-4.58205	1.96031	-0.865733	0.402331	0.0867911	0.0341415	0.0576534	0.995219
chr5_71381859	concordance_binary_factor	percentage	18	-0.885917	2.14263	-5.51478	3.74295	-0.413473	0.686	0.159161	0.148103	0.0131507	0.995219
chr5_71381869	concordance_binary_factor	percentage	18	1.59606	2.64722	-4.12292	7.31504	0.602919	0.556935	0.0788248	0.0530665	0.0279624	0.995219
chr5_71381874	concordance_binary_factor	percentage	18	1.72784	1.22551	-0.919698	4.37539	1.4099	0.182042	0.148335	0.0181074	0.15291	0.995219
chr5_71381880	concordance_binary_factor	percentage	18	1.17475	1.07605	-1.14993	3.49942	1.09172	0.294778	0.509347	0.464363	0.0916804	0.995219
chr5_71381882	concordance_binary_factor	percentage	18	1.30726	1.03431	-0.927243	3.54175	1.26389	0.228464	0.276449	0.187541	0.122878	0.995219
chr5_71381896	concordance_binary_factor	percentage	18	-0.532747	1.32031	-3.3851	2.3196	-0.403502	0.693137	0.24404	0.234572	0.0125242	0.995219
chr5_71381906	concordance_binary_factor	percentage	18	1.11473	2.29641	-3.84637	6.07583	0.485422	0.635456	0.201926	0.18746	0.0181257	0.995219
chr5_71381909	concordance_binary_factor	percentage	18	1.56843	2.04104	-2.84097	5.97784	0.768447	0.455955	0.157886	0.119633	0.0454239	0.995219
chr5_71381921	concordance_binary_factor	percentage	18	-0.84567	1.09555	-3.21247	1.52113	-0.771911	0.453971	0.293156	0.260758	0.0458344	0.995219
chr5_71381924	concordance_binary_factor	percentage	18	-1.11473	0.885529	-3.0278	0.798337	-1.25883	0.230228	0.321967	0.239317	0.121897	0.995219
chr5_71381929	concordance_binary_factor	percentage	18	-2.19291	3.00569	-8.6863	4.30049	-0.729585	0.478584	0.398585	0.37396	0.0409458	0.995219
chr5_71381945	concordance_binary_factor	percentage	18	-2.30336	2.858	-8.4777	3.87097	-0.805935	0.434775	0.125282	0.0815771	0.049964	0.995219
chr5_71381955	concordance_binary_factor	percentage	18	-1.51026	2.67158	-7.28186	4.26134	-0.565306	0.581491	0.114346	0.0925745	0.0245823	0.995219
chr5_71381958	concordance_binary_factor	percentage	18	0.440074	1.4594	-2.71277	3.59292	0.301544	0.767769	0.213598	0.208098	0.00699451	0.995219
chr5_71381960	concordance_binary_factor	percentage	18	-0.457356	0.910843	-2.42511	1.5104	-0.502124	0.623977	0.147577	0.131045	0.0193945	0.995219
chr5_71381980	concordance_binary_factor	percentage	18	0.385145	1.46755	-2.78531	3.5556	0.26244	0.797095	0.323488	0.319904	0.00529807	0.995219
chr5_71382006	concordance_binary_factor	percentage	18	0.777823	3.42604	-6.62368	8.17932	0.227033	0.823929	0.133212	0.129776	0.00396492	0.995219
chr5_71382026	concordance_binary_factor	percentage	18	0.989223	1.40159	-2.03873	4.01718	0.705786	0.492776	0.0993381	0.0648266	0.038318	0.995219
chr5_71382043	concordance_binary_factor	percentage	18	0.610889	1.07324	-1.7077	2.92948	0.569202	0.578922	0.250456	0.231776	0.0249224	0.995219
chr5_71382051	concordance_binary_factor	percentage	18	1.24604	3.14585	-5.55016	8.04225	0.396091	0.698462	0.384897	0.377474	0.0120683	0.995219
chr5_71382067	concordance_binary_factor	percentage	18	-0.887733	2.21259	-5.66775	3.89228	-0.401219	0.694776	0.186762	0.176691	0.0123828	0.995219
chr5_71382072	concordance_binary_factor	percentage	18	1.27257	1.8443	-2.71179	5.25693	0.690004	0.502324	0.323747	0.29898	0.0366235	0.995219
chr5_71382092	concordance_binary_factor	percentage	18	-0.0626232	1.48677	-3.27459	3.14934	-0.0421204	0.967043	0.150161	0.150045	0.000136472	0.995219
chr5_71382094	concordance_binary_factor	percentage	18	0.235415	0.933031	-1.78028	2.25111	0.252312	0.804745	0.199189	0.195268	0.00489702	0.995219
chr5_71382104	concordance_binary_factor	percentage	18	3.99276	1.88048	-0.0697737	8.05528	2.12326	0.0535017	0.333786	0.102751	0.346789	0.995219
chr5_71382119	concordance_binary_factor	percentage	18	-0.511636	1.9645	-4.75568	3.73241	-0.26044	0.798604	0.133834	0.129315	0.00521763	0.995219
chr5_71382128	concordance_binary_factor	percentage	18	-0.118842	0.816263	-1.88227	1.64459	-0.145592	0.886476	0.106142	0.104684	0.00163055	0.995219
chr5_71382139	concordance_binary_factor	percentage	18	0.0387364	1.50599	-3.21476	3.29224	0.0257215	0.97987	0.251068	0.25103	5.08919e-05	0.995219
chr5_71382154	concordance_binary_factor	percentage	18	-0.342803	1.40742	-3.38336	2.69775	-0.243568	0.811367	0.1426	0.138687	0.00456348	0.995219
chr5_71382178	concordance_binary_factor	percentage	18	0.405857	2.27016	-4.49852	5.31023	0.178779	0.860867	0.148579	0.146486	0.00245862	0.995219
chr5_71382197	concordance_binary_factor	percentage	18	0.750851	1.20713	-1.85699	3.35869	0.622015	0.544687	0.513858	0.499389	0.0297618	0.995219
chr5_71382199	concordance_binary_factor	percentage	18	0.679597	1.34603	-2.22833	3.58752	0.504889	0.622087	0.180475	0.164405	0.0196087	0.995219
chr5_71382375	concordance_binary_factor	percentage	18	-0.996458	5.35089	-12.5564	10.5634	-0.186223	0.855144	0.0735034	0.0710319	0.00266761	0.995219
chr5_71382403	concordance_binary_factor	percentage	18	1.64777	3.21586	-5.29967	8.59521	0.512389	0.616973	0.458306	0.447366	0.0201956	0.995219
chr5_71382409	concordance_binary_factor	percentage	18	1.9404	5.59029	-10.1367	14.0175	0.347101	0.73407	0.19346	0.185985	0.00926763	0.995219
chr5_71382611	concordance_binary_factor	percentage	18	-3.25935	8.19506	-20.9637	14.445	-0.397722	0.697289	0.0660765	0.0547126	0.0121679	0.995219
chr5_71382630	concordance_binary_factor	percentage	18	4.55187	8.82492	-14.5132	23.617	0.515797	0.614656	0.102804	0.0844426	0.0204651	0.995219
chr5_71382644	concordance_binary_factor	percentage	18	-8.79184	10.8112	-32.1481	14.5644	-0.813214	0.430738	0.333704	0.299809	0.0508706	0.995219
chr5_71382646	concordance_binary_factor	percentage	18	-11.3769	9.62315	-32.1664	9.4127	-1.18224	0.258285	0.392656	0.327358	0.107514	0.995219
chr5_71382724	concordance_binary_factor	percentage	18	-15.4809	12.7218	-42.9646	12.0028	-1.21688	0.24528	0.143219	0.0456244	0.113908	0.995219
chr5_71382746	concordance_binary_factor	percentage	18	-4.82618	7.90056	-21.8943	12.2419	-0.610866	0.55182	0.302504	0.282483	0.0287044	0.995219
chr5_71382781	concordance_binary_factor	percentage	18	13.713	7.98928	-3.54676	30.9728	1.71643	0.1098	0.485127	0.368444	0.226625	0.995219
chr5_71382785	concordance_binary_factor	percentage	18	17.2325	7.07528	1.94728	32.5177	2.43559	0.0300143	0.416426	0.150132	0.456316	0.967712
chr5_71382789	concordance_binary_factor	percentage	18	10.3083	5.32215	-1.18955	21.8061	1.93686	0.0748022	0.239344	0.0198404	0.288571	0.995219
chr5_71382791	concordance_binary_factor	percentage	18	10.3132	6.06869	-2.79738	23.4238	1.69942	0.113028	0.21048	0.0350836	0.222155	0.995219
chr5_71382829	concordance_binary_factor	percentage	18	3.8999	7.62756	-12.5784	20.3782	0.511291	0.61772	0.0669429	0.04818	0.0201091	0.995219
chr5_71382834	concordance_binary_factor	percentage	18	3.35882	3.60511	-4.42955	11.1472	0.931683	0.368481	0.109754	0.0503112	0.0667717	0.995219
chr5_71382838	concordance_binary_factor	percentage	18	-0.0632922	4.61386	-10.0309	9.90435	-0.0137179	0.989263	0.105673	0.10566	1.44753e-05	0.995219
chr5_71382859	concordance_binary_factor	percentage	18	2.04032	2.55905	-3.48816	7.5688	0.797297	0.439599	0.497853	0.473299	0.0488987	0.995219
chr5_71382879	concordance_binary_factor	percentage	18	-7.40001	7.53522	-23.6789	8.87885	-0.982056	0.343997	0.40659	0.362567	0.0741872	0.995219
chr5_71382890	concordance_binary_factor	percentage	18	-11.5541	5.04979	-22.4635	-0.644682	-2.28803	0.0395263	0.395281	0.151761	0.4027	0.967712
chr5_71382919	concordance_binary_factor	percentage	18	-0.0304155	2.43193	-5.28428	5.22345	-0.0125067	0.990211	0.389	0.388992	1.20322e-05	0.995219
chr5_71382923	concordance_binary_factor	percentage	18	-0.0197732	1.89917	-4.12268	4.08313	-0.0104115	0.991851	0.171276	0.171269	8.33839e-06	0.995219
chr5_71382931	concordance_binary_factor	percentage	18	4.45629	2.63135	-1.2284	10.141	1.69354	0.114163	0.347341	0.203351	0.220621	0.995219
chr5_71382935	concordance_binary_factor	percentage	18	14.0186	4.66086	3.94938	24.0877	3.00772	0.010088	0.520294	0.186479	0.695875	0.842599
chr5_71382955	concordance_binary_factor	percentage	18	1.64454	7.98138	-15.5982	18.8873	0.206047	0.839946	0.273885	0.271514	0.00326581	0.995219
chr5_71382987	concordance_binary_factor	percentage	18	1.23282	1.43683	-1.87126	4.3369	0.858017	0.406425	0.0583613	0.00503609	0.0566302	0.995219
chr5_71382994	concordance_binary_factor	percentage	18	-0.520151	1.58521	-3.94478	2.90448	-0.328129	0.748039	0.200913	0.194294	0.00828218	0.995219
chr5_71383011	concordance_binary_factor	percentage	18	5.0449	8.39336	-13.0879	23.1777	0.601059	0.558136	0.0567145	0.0305005	0.0277901	0.995219
chr5_71383017	concordance_binary_factor	percentage	18	1.30972	2.18222	-3.40468	6.02412	0.600178	0.558705	0.155082	0.131671	0.0277088	0.995219
chr5_71383019	concordance_binary_factor	percentage	18	2.09045	2.51956	-3.35272	7.53363	0.82969	0.421689	0.239012	0.198716	0.0529527	0.995219
chr5_71383041	concordance_binary_factor	percentage	18	2.28524	4.00868	-6.37499	10.9455	0.570073	0.578348	0.167916	0.147115	0.0249987	0.995219
chr5_71383057	concordance_binary_factor	percentage	18	0.0671165	3.05164	-6.52556	6.65979	0.0219936	0.982787	0.374073	0.374049	3.7209e-05	0.995219
chr5_71383102	concordance_binary_factor	percentage	18	7.68898	3.74434	-0.400172	15.7781	2.05349	0.0607128	0.370946	0.166899	0.324372	0.995219
chr5_71383157	concordance_binary_factor	percentage	18	-2.51305	3.73838	-10.5893	5.56322	-0.672231	0.513208	0.317103	0.293364	0.0347611	0.995219
chr5_71383210	concordance_binary_factor	percentage	18	-1.94049	2.95674	-8.32815	4.44717	-0.656293	0.523083	0.128258	0.0993749	0.0331323	0.995219
chr5_71383231	concordance_binary_factor	percentage	18	3.56586	2.73353	-2.33956	9.47129	1.30449	0.214689	0.354919	0.270478	0.1309	0.995219
chr5_71383248	concordance_binary_factor	percentage	18	-0.354773	3.01013	-6.85777	6.14822	-0.11786	0.90798	0.102041	0.101082	0.00106853	0.995219
chr5_71383275	concordance_binary_factor	percentage	18	-9.87297	6.20637	-23.281	3.53507	-1.59078	0.135673	0.248326	0.102005	0.19466	0.995219
chr5_71383418	concordance_binary_factor	percentage	18	1.57214	1.49151	-1.65006	4.79434	1.05406	0.311052	0.355439	0.300352	0.085465	0.995219
chr5_71383587	concordance_binary_factor	percentage	18	1.61412	4.13525	-7.31954	10.5478	0.390331	0.702612	0.13493	0.124791	0.0117199	0.995219
chr5_71383665	concordance_binary_factor	percentage	18	-0.30392	3.2346	-7.29184	6.684	-0.093959	0.926574	0.0381848	0.0375316	0.0006791	0.995219
chr5_71383708	concordance_binary_factor	percentage	18	1.35775	7.13605	-14.0588	16.7742	0.190266	0.85204	0.178044	0.175755	0.0027847	0.995219
chr5_71383923	concordance_binary_factor	percentage	18	-2.3793	9.3245	-22.5237	17.7651	-0.255166	0.802587	0.0206267	0.0157215	0.00500845	0.995219
chr5_71384022	concordance_binary_factor	percentage	18	9.81454	10.9631	-13.8699	33.499	0.89523	0.38694	0.0792189	0.0224537	0.061649	0.995219
chr5_71384116	concordance_binary_factor	percentage	18	3.88599	2.79535	-2.15299	9.92497	1.39016	0.187824	0.391982	0.301595	0.148658	0.995219
chr5_71384120	concordance_binary_factor	percentage	18	-0.864592	0.803735	-2.60096	0.871772	-1.07572	0.301613	0.188815	0.116609	0.0890129	0.995219
chr5_71384122	concordance_binary_factor	percentage	18	-2.59188	1.18711	-5.15648	-0.0272767	-2.18335	0.0479403	0.547708	0.381856	0.366692	0.995219
chr5_71384132	concordance_binary_factor	percentage	18	-0.051285	4.17744	-9.0761	8.97353	-0.0122767	0.990391	0.203677	0.203668	1.15936e-05	0.995219
chr5_71384207	concordance_binary_factor	percentage	18	3.16626	1.99427	-1.14209	7.47461	1.58768	0.136374	0.221792	0.0708962	0.193902	0.995219
chr5_71384215	concordance_binary_factor	percentage	18	-1.50972	1.46612	-4.67708	1.65763	-1.02974	0.321911	0.191848	0.12593	0.0815666	0.995219
chr5_71384253	concordance_binary_factor	percentage	18	-3.08531	12.5365	-30.1687	23.9981	-0.246107	0.809443	0.0844955	0.0802301	0.00465913	0.995219
chr5_71384345	concordance_binary_factor	percentage	18	3.45796	2.62399	-2.21082	9.12673	1.31783	0.210313	0.300849	0.207449	0.13359	0.995219
chr5_71384353	concordance_binary_factor	percentage	18	0.943024	2.89436	-5.30985	7.1959	0.325815	0.749749	0.0387089	0.0308592	0.00816579	0.995219
chr5_71384375	concordance_binary_factor	percentage	18	-10.1547	5.07601	-21.1208	0.811312	-2.00054	0.0667763	0.440165	0.267816	0.307857	0.995219
chr5_71384466	concordance_binary_factor	percentage	18	-0.433163	3.023	-6.96395	6.09763	-0.143289	0.888259	0.230432	0.229217	0.00157937	0.995219
chr5_71384470	concordance_binary_factor	percentage	18	-1.13895	1.77281	-4.96888	2.69098	-0.642454	0.531746	0.20941	0.184309	0.0317498	0.995219
chr5_71384474	concordance_binary_factor	percentage	18	-0.0381947	2.27702	-4.9574	4.88101	-0.016774	0.986872	0.148443	0.148425	2.16436e-05	0.995219
chr5_71384514	concordance_binary_factor	percentage	18	-4.83222	5.11004	-15.8718	6.20736	-0.945632	0.361582	0.278748	0.229136	0.0687861	0.995219
chr5_71384544	concordance_binary_factor	percentage	18	1.15181	1.59303	-2.28973	4.59335	0.723028	0.482469	0.151065	0.116927	0.040213	0.995219
chr5_71384603	concordance_binary_factor	percentage	18	6.46552	3.17443	-0.39241	13.3235	2.03675	0.0625724	0.360953	0.15703	0.319105	0.995219
chr5_71384617	concordance_binary_factor	percentage	18	0.423374	4.70263	-9.73605	10.5828	0.0900292	0.929636	0.258	0.257537	0.000623482	0.995219
chr5_71384639	concordance_binary_factor	percentage	18	0.401816	8.78134	-18.5691	19.3727	0.045758	0.964199	0.0203544	0.0201966	0.000161061	0.995219
chr5_71384785	concordance_binary_factor	percentage	18	-0.791726	2.22832	-5.60572	4.02226	-0.355302	0.728062	0.266623	0.259501	0.00971072	0.995219
chr5_71384789	concordance_binary_factor	percentage	18	2.73022	2.34492	-2.33568	7.79612	1.16431	0.265221	0.247091	0.168579	0.104278	0.995219
chr5_71384797	concordance_binary_factor	percentage	18	2.94661	2.4109	-2.26182	8.15504	1.22221	0.243328	0.347188	0.272176	0.114907	0.995219
chr5_71384799	concordance_binary_factor	percentage	18	2.35204	1.63115	-1.17185	5.87593	1.44195	0.172973	0.248508	0.128315	0.159939	0.995219
chr5_71384853	concordance_binary_factor	percentage	18	2.52543	2.63192	-3.16048	8.21135	0.95954	0.354794	0.499374	0.463917	0.0708244	0.995219
chr5_71384860	concordance_binary_factor	percentage	18	2.22198	1.65226	-1.34752	5.79148	1.34481	0.201681	0.214449	0.105166	0.139116	0.995219
chr5_71384877	concordance_binary_factor	percentage	18	-1.92995	4.20699	-11.0186	7.1587	-0.458749	0.65399	0.0362765	0.0206752	0.0161885	0.995219
chr5_71384885	concordance_binary_factor	percentage	18	0.603588	1.68636	-3.03957	4.24675	0.357923	0.726145	0.363028	0.356751	0.00985454	0.995219
chr5_71384907	concordance_binary_factor	percentage	18	2.964	5.47609	-8.86637	14.7944	0.541263	0.59748	0.0888728	0.0683398	0.0225358	0.995219
chr5_71385013	concordance_binary_factor	percentage	18	0.353643	5.33976	-11.1822	11.8895	0.0662284	0.948204	0.218881	0.218618	0.0003374	0.995219
chr5_71385037	concordance_binary_factor	percentage	18	3.06954	5.28173	-8.34094	14.48	0.581162	0.571071	0.180992	0.159713	0.0259807	0.995219
chr5_71385043	concordance_binary_factor	percentage	18	-1.50082	2.81681	-7.58615	4.58452	-0.532808	0.603156	0.360762	0.346802	0.0218372	0.995219
chr5_71385067	concordance_binary_factor	percentage	18	-1.0825	4.93578	-11.7456	9.5806	-0.219317	0.829809	0.204952	0.20201	0.00370001	0.995219
chr5_71385553	concordance_binary_factor	percentage	18	4.34167	11.2849	-20.0379	28.7212	0.384732	0.706656	0.0455154	0.0346476	0.0113861	0.995219
chr5_71385618	concordance_binary_factor	percentage	18	-5.1171	5.68109	-17.3904	7.15616	-0.900724	0.384118	0.192048	0.141625	0.062408	0.995219
chr5_71385830	concordance_binary_factor	percentage	18	3.44162	5.49489	-8.42937	15.3126	0.626332	0.54194	0.0905241	0.0630795	0.0301763	0.995219
chr5_71385864	concordance_binary_factor	percentage	18	-1.13904	10.4189	-23.6477	21.3696	-0.109324	0.914615	0.0461361	0.0452592	0.000919363	0.995219
chr5_71385894	concordance_binary_factor	percentage	18	0.599129	5.60405	-11.5077	12.7059	0.10691	0.916493	0.0535977	0.0527656	0.000879213	0.995219
chr5_71385953	concordance_binary_factor	percentage	18	0.305815	5.64273	-11.8846	12.4962	0.0541964	0.957603	0.045726	0.0455104	0.000225942	0.995219
chr5_71385996	concordance_binary_factor	percentage	18	2.14081	2.08521	-2.36401	6.64564	1.02667	0.323303	0.107364	0.0349891	0.0810801	0.995219
chr5_71385998	concordance_binary_factor	percentage	18	3.44514	0.765796	1.79073	5.09954	4.49876	0.000598643	0.634431	0.0653003	1.55684	0.425037
chr5_71386004	concordance_binary_factor	percentage	18	-2.33657	1.90983	-6.46252	1.78937	-1.22344	0.242876	0.659522	0.62032	0.115139	0.995219
chr5_71386217	concordance_binary_factor	percentage	18	-3.37427	2.056	-7.81599	1.06745	-1.64118	0.124718	0.517154	0.417113	0.20719	0.995219
chr5_71386233	concordance_binary_factor	percentage	18	-0.690508	1.48573	-3.90023	2.51921	-0.464761	0.649791	0.17739	0.163722	0.0166156	0.995219
chr5_71386255	concordance_binary_factor	percentage	18	-7.23478	2.77121	-13.2216	-1.24795	-2.6107	0.0215638	0.426759	0.126216	0.524287	0.929601
chr5_71386264	concordance_binary_factor	percentage	18	-0.706075	4.14664	-9.66435	8.2522	-0.170276	0.867414	0.187682	0.18587	0.00223031	0.995219
chr5_71386280	concordance_binary_factor	percentage	18	-1.54772	1.92623	-5.70908	2.61364	-0.8035	0.436132	0.40344	0.373813	0.0496625	0.995219
chr5_71386287	concordance_binary_factor	percentage	18	-0.864251	1.75517	-4.65606	2.92756	-0.492404	0.630645	0.317869	0.305146	0.0186509	0.995219
chr5_71386295	concordance_binary_factor	percentage	18	0.948622	3.51263	-6.63995	8.5372	0.27006	0.791353	0.109457	0.104461	0.0056102	0.995219
chr5_71386319	concordance_binary_factor	percentage	18	-2.00675	4.90648	-12.6065	8.59306	-0.408999	0.689198	0.193356	0.182977	0.0128677	0.995219
chr5_71386339	concordance_binary_factor	percentage	18	-2.49381	3.05871	-9.10176	4.11414	-0.815314	0.429578	0.244358	0.205719	0.0511336	0.995219
chr5_71386343	concordance_binary_factor	percentage	18	-0.527434	1.84763	-4.519	3.46413	-0.285465	0.779785	0.365605	0.361629	0.00626849	0.995219
chr5_71386351	concordance_binary_factor	percentage	18	5.55199	3.22987	-1.42573	12.5297	1.71895	0.109328	0.257457	0.088684	0.227291	0.995219
chr5_71386388	concordance_binary_factor	percentage	18	4.53469	4.6665	-5.54666	14.616	0.971754	0.348907	0.296826	0.245748	0.072639	0.995219
chr5_71386399	concordance_binary_factor	percentage	18	0.147188	1.6257	-3.36493	3.6593	0.0905384	0.92924	0.225801	0.225313	0.000630554	0.995219
chr5_71386440	concordance_binary_factor	percentage	18	2.24831	2.38414	-2.9023	7.39892	0.943028	0.362863	0.166724	0.109721	0.0684078	0.995219
chr5_71386449	concordance_binary_factor	percentage	18	1.46852	3.0552	-5.13184	8.06889	0.480663	0.638744	0.224259	0.210473	0.017772	0.995219
chr5_71386462	concordance_binary_factor	percentage	18	0.367204	1.59177	-3.07161	3.80602	0.230689	0.821147	0.484381	0.48227	0.00409364	0.995219
chr5_71386478	concordance_binary_factor	percentage	18	-3.64045	4.49938	-13.3608	6.07988	-0.809099	0.433017	0.119071	0.0747096	0.050357	0.995219
chr5_71386488	concordance_binary_factor	percentage	18	-0.203336	2.41581	-5.42237	5.0157	-0.0841691	0.934204	0.192852	0.192413	0.000544956	0.995219
chr5_71386490	concordance_binary_factor	percentage	18	3.41989	1.608	-0.0539797	6.89375	2.1268	0.0531585	0.479952	0.299005	0.347944	0.995219
chr5_71386595	concordance_binary_factor	percentage	18	-6.77265	4.71851	-16.9664	3.42108	-1.43534	0.174812	0.311444	0.202324	0.158476	0.995219
chr5_71386821	concordance_binary_factor	percentage	18	-0.246668	2.17658	-4.94887	4.45554	-0.113328	0.911502	0.256927	0.256193	0.000987946	0.995219
chr5_71386833	concordance_binary_factor	percentage	18	0.238801	8.25864	-17.6029	18.0805	0.0289152	0.977371	0.0940635	0.0940052	6.43147e-05	0.995219
chr5_71386846	concordance_binary_factor	percentage	18	2.75081	6.22877	-10.7056	16.2073	0.44163	0.666014	0.0677797	0.0537938	0.0150029	0.995219
chr5_71386933	concordance_binary_factor	percentage	18	-5.17971	8.81137	-24.2155	13.8561	-0.587843	0.566709	0.102991	0.0791467	0.0265815	0.995219
chr5_71386949	concordance_binary_factor	percentage	18	-4.01657	4.92897	-14.665	6.63183	-0.814889	0.429812	0.224977	0.185389	0.0510803	0.995219
chr5_71386953	concordance_binary_factor	percentage	18	-7.80849	4.30005	-17.0982	1.48121	-1.8159	0.0925091	0.33506	0.166395	0.253655	0.995219
chr5_71386962	concordance_binary_factor	percentage	18	-4.06108	4.22054	-13.179	5.05685	-0.962218	0.353497	0.410645	0.368671	0.0712202	0.995219
chr5_71387235	concordance_binary_factor	percentage	18	2.92224	12.1936	-23.4205	29.2649	0.239653	0.814336	0.0294799	0.0251921	0.00441797	0.995219
chr5_71387264	concordance_binary_factor	percentage	18	-8.22118	8.7701	-27.1678	10.7255	-0.937411	0.365637	0.23468	0.182948	0.0675953	0.995219
chr5_71387356	concordance_binary_factor	percentage	18	-1.22642	2.24863	-6.08428	3.63144	-0.545409	0.594707	0.289359	0.273098	0.0228824	0.995219
chr5_71387461	concordance_binary_factor	percentage	18	0.736956	4.17488	-8.28233	9.75624	0.176521	0.862605	0.256123	0.25434	0.00239691	0.995219
chr5_71387582	concordance_binary_factor	percentage	18	-3.5983	1.80165	-7.49053	0.293926	-1.99723	0.0671731	0.304706	0.0913623	0.306839	0.995219
chr5_71387959	concordance_binary_factor	percentage	18	11.8186	6.84076	-2.96	26.5971	1.72767	0.107712	0.476337	0.356102	0.229603	0.995219
chr5_71388107	concordance_binary_factor	percentage	18	2.97328	5.92363	-9.82394	15.7705	0.501936	0.624106	0.0500214	0.0316109	0.0193799	0.995219
chr5_71388149	concordance_binary_factor	percentage	18	-1.33956	7.34154	-17.2	14.5209	-0.182463	0.858034	0.123261	0.121016	0.00256099	0.995219
chr5_71388157	concordance_binary_factor	percentage	18	0.0443006	5.35043	-11.5146	11.6032	0.00827982	0.993519	0.314105	0.314101	5.27349e-06	0.995219
chr5_71388226	concordance_binary_factor	percentage	18	9.56667	8.43222	-8.65004	27.7834	1.13454	0.277056	0.346754	0.282074	0.0990135	0.995219
chr5_71388303	concordance_binary_factor	percentage	18	1.15751	9.52182	-19.4131	21.7281	0.121564	0.905104	0.0788267	0.0777795	0.00113675	0.995219
chr5_71388417	concordance_binary_factor	percentage	18	-15.4509	9.21158	-35.3513	4.44948	-1.67734	0.117342	0.32095	0.17399	0.21642	0.995219
chr5_71388451	concordance_binary_factor	percentage	18	4.26297	11.6247	-20.8506	29.3766	0.366717	0.71973	0.101891	0.0926006	0.0103447	0.995219
chr5_71388552	concordance_binary_factor	percentage	18	17.2757	7.91712	0.171801	34.3796	2.18207	0.0480527	0.352386	0.115189	0.366263	0.995219
chr5_71388572	concordance_binary_factor	percentage	18	5.8876	9.45854	-14.5463	26.3215	0.622464	0.544401	0.0596936	0.031668	0.0298047	0.995219
chr5_71388646	concordance_binary_factor	percentage	18	-5.71036	11.9465	-31.5192	20.0985	-0.477994	0.640592	0.048374	0.0316489	0.0175752	0.995219
chr5_71388722	concordance_binary_factor	percentage	18	-1.22725	3.42282	-8.62181	6.1673	-0.358549	0.725688	0.0802144	0.0711186	0.00988905	0.995219
chr5_71388845	concordance_binary_factor	percentage	18	20.407	10.156	-1.53373	42.3478	2.00935	0.0657296	0.30523	0.0894508	0.310577	0.995219
chr5_71389008	concordance_binary_factor	percentage	18	-0.683628	4.14006	-9.62767	8.26042	-0.165125	0.871386	0.0195808	0.0175245	0.00209741	0.995219
chr5_71389221	concordance_binary_factor	percentage	18	-0.465968	6.83375	-15.2294	14.2975	-0.0681862	0.946675	0.136172	0.135863	0.000357643	0.995219
chr5_71389239	concordance_binary_factor	percentage	18	-18.0793	9.91652	-39.5026	3.34404	-1.82315	0.0913506	0.229026	0.0319012	0.255683	0.995219
chr5_71389256	concordance_binary_factor	percentage	18	-15.4658	9.86858	-36.7856	5.85398	-1.56718	0.141084	0.442037	0.336623	0.188926	0.995219
chr5_71389676	concordance_binary_factor	percentage	18	-5.5219	5.9284	-18.3294	7.28564	-0.931431	0.368606	0.285224	0.237523	0.0667357	0.995219
chr5_71390184	concordance_binary_factor	percentage	18	5.64404	6.82724	-9.10531	20.3934	0.826695	0.423324	0.296772	0.259802	0.0525711	0.995219
chr5_71390413	concordance_binary_factor	percentage	18	9.57832	12.8121	-18.1006	37.2572	0.747598	0.468011	0.111407	0.0732046	0.0429925	0.995219
chr5_71390440	concordance_binary_factor	percentage	18	1.76766	1.09412	-0.596037	4.13136	1.6156	0.130178	0.284732	0.141119	0.200783	0.995219
chr5_71390471	concordance_binary_factor	percentage	18	-1.79657	1.84387	-5.78	2.18687	-0.974346	0.347667	0.173916	0.11359	0.073027	0.995219
chr5_71390473	concordance_binary_factor	percentage	18	1.20107	2.12852	-3.39731	5.79945	0.564277	0.582171	0.119447	0.0978794	0.024493	0.995219
chr5_71390535	concordance_binary_factor	percentage	18	6.28351	5.99972	-6.67809	19.2451	1.0473	0.314043	0.142801	0.070477	0.0843723	0.995219
chr5_71390559	concordance_binary_factor	percentage	18	-1.49211	1.87576	-5.54444	2.56022	-0.79547	0.440623	0.0855834	0.0410743	0.0486749	0.995219
chr5_71390567	concordance_binary_factor	percentage	18	-0.334546	0.908777	-2.29784	1.62875	-0.368128	0.718703	0.395722	0.389423	0.0104245	0.995219
chr5_71390571	concordance_binary_factor	percentage	18	-4.09225	3.30779	-11.2383	3.0538	-1.23716	0.237912	0.159962	0.0610607	0.117735	0.995219
chr5_71390598	concordance_binary_factor	percentage	18	-0.259665	1.98503	-4.54806	4.02873	-0.130812	0.897927	0.404363	0.403579	0.00131629	0.995219
chr5_71390661	concordance_binary_factor	percentage	18	3.36469	4.18392	-5.67412	12.4035	0.804196	0.435744	0.222023	0.18332	0.0497486	0.995219
chr5_71390689	concordance_binary_factor	percentage	18	5.95627	2.40117	0.768864	11.1437	2.48057	0.0275802	0.407377	0.126873	0.473326	0.967712
chr5_71390765	concordance_binary_factor	percentage	18	-3.10027	2.70983	-8.95451	2.75397	-1.14408	0.27322	0.107705	0.0178638	0.100686	0.995219
chr5_71390804	concordance_binary_factor	percentage	18	1.6798	4.56095	-8.17353	11.5331	0.368301	0.718576	0.153567	0.144735	0.0104343	0.995219
chr5_71391104	concordance_binary_factor	percentage	18	-4.13204	5.06384	-15.0718	6.80773	-0.815989	0.429205	0.207704	0.167124	0.0512183	0.995219
chr5_71391265	concordance_binary_factor	percentage	18	6.71011	3.01983	0.186167	13.2341	2.22202	0.0446527	0.328993	0.0741473	0.379797	0.995219
chr5_71391281	concordance_binary_factor	percentage	18	-7.54698	4.68245	-17.6628	2.56884	-1.61176	0.131016	0.443712	0.33255	0.199828	0.995219
chr5_71391538	concordance_binary_factor	percentage	18	-3.23584	5.97223	-16.1381	9.66639	-0.541814	0.597111	0.0657586	0.0446619	0.0225817	0.995219
chr5_71391606	concordance_binary_factor	percentage	18	-0.0660701	2.94866	-6.43626	6.30412	-0.0224069	0.982464	0.348577	0.348552	3.86205e-05	0.995219
chr5_71391634	concordance_binary_factor	percentage	18	-0.227233	2.07599	-4.71214	4.25768	-0.109457	0.914511	0.0584043	0.0575365	0.000921608	0.995219
chr5_71391743	concordance_binary_factor	percentage	18	-0.301324	7.83786	-17.234	16.6313	-0.0384447	0.969917	0.260078	0.259994	0.000113692	0.995219
chr5_71391780	concordance_binary_factor	percentage	18	2.25477	4.41	-7.27247	11.782	0.511285	0.617725	0.130102	0.112609	0.0201086	0.995219
chr5_71391870	concordance_binary_factor	percentage	18	8.21618	8.1876	-9.47204	25.9044	1.00349	0.333938	0.214494	0.153648	0.0774611	0.995219
chr5_71392000	concordance_binary_factor	percentage	18	-1.41306	2.32859	-6.44367	3.61755	-0.60683	0.554414	0.223358	0.201358	0.0283264	0.995219
chr5_71392047	concordance_binary_factor	percentage	18	1.48063	2.91772	-4.82271	7.78398	0.507463	0.620329	0.41515	0.403565	0.0198091	0.995219
chr5_71392101	concordance_binary_factor	percentage	18	5.99912	4.56377	-3.8603	15.8585	1.31451	0.211394	0.278153	0.182206	0.132918	0.995219
chr5_71392231	concordance_binary_factor	percentage	18	4.57957	5.40492	-7.09704	16.2562	0.847297	0.412157	0.208107	0.164375	0.0552241	0.995219
chr5_71392264	concordance_binary_factor	percentage	18	-0.790765	1.6573	-4.37115	2.78962	-0.47714	0.641184	0.423773	0.413682	0.0175125	0.995219
chr5_71392334	concordance_binary_factor	percentage	18	10.5336	4.23609	1.38205	19.6851	2.48662	0.0272677	0.370199	0.0706409	0.475639	0.967712
chr5_71392409	concordance_binary_factor	percentage	18	5.34242	3.25181	-1.6827	12.3675	1.6429	0.124358	0.298139	0.152415	0.207625	0.995219
chr5_71392465	concordance_binary_factor	percentage	18	3.27159	3.30299	-3.86409	10.4073	0.990493	0.340012	0.145544	0.0810606	0.0754674	0.995219
chr5_71392485	concordance_binary_factor	percentage	18	-5.40162	1.36731	-8.3555	-2.44774	-3.95056	0.00165979	0.628707	0.182959	1.20053	0.589225
chr5_71392523	concordance_binary_factor	percentage	18	0.135761	3.5543	-7.54285	7.81437	0.0381962	0.970112	0.0506066	0.0505001	0.000112227	0.995219
chr5_71392836	concordance_binary_factor	percentage	18	-0.226332	1.89031	-4.31009	3.85743	-0.119733	0.906525	0.0661315	0.0651016	0.00110276	0.995219
chr5_71392849	concordance_binary_factor	percentage	18	2.90217	3.8226	-5.35606	11.1604	0.759213	0.461271	0.1262	0.0874568	0.0443388	0.995219
chr5_71392860	concordance_binary_factor	percentage	18	-1.96617	3.20857	-8.89787	4.96553	-0.612786	0.550588	0.11949	0.0940562	0.0288852	0.995219
chr5_71393010	concordance_binary_factor	percentage	18	-9.07798	5.62289	-21.2255	3.06954	-1.61447	0.130425	0.241938	0.0899466	0.2005	0.995219
chr5_71393027	concordance_binary_factor	percentage	18	0.458333	2.80233	-5.59572	6.51239	0.163555	0.872597	0.0611125	0.0591806	0.0020577	0.995219
chr5_71393063	concordance_binary_factor	percentage	18	-2.56906	4.92559	-13.2102	8.07203	-0.521575	0.610738	0.297673	0.282976	0.0209262	0.995219
chr5_71393095	concordance_binary_factor	percentage	18	-1.242	0.938382	-3.26925	0.785255	-1.32355	0.208457	0.188685	0.0793579	0.134753	0.995219
chr5_71393099	concordance_binary_factor	percentage	18	-0.55363	1.31167	-3.38733	2.28007	-0.422078	0.679864	0.28466	0.274857	0.0137039	0.995219
chr5_71393154	concordance_binary_factor	percentage	18	0.206096	0.980355	-1.91183	2.32402	0.210226	0.836751	0.295213	0.292817	0.0033996	0.995219
chr5_71393186	concordance_binary_factor	percentage	18	-1.02489	3.05466	-7.62408	5.57431	-0.335516	0.742589	0.117822	0.110183	0.00865931	0.995219
chr5_71393214	concordance_binary_factor	percentage	18	0.469506	2.03203	-3.92042	4.85943	0.231053	0.82087	0.239847	0.236725	0.00410657	0.995219
chr5_71393226	concordance_binary_factor	percentage	18	-1.66849	1.2485	-4.36572	1.02874	-1.33639	0.204342	0.327049	0.234598	0.137381	0.995219
chr5_71393355	concordance_binary_factor	percentage	18	1.49755	1.639	-2.04329	5.0384	0.913698	0.37751	0.27215	0.225409	0.0642188	0.995219
chr5_71393480	concordance_binary_factor	percentage	18	-0.498749	1.61994	-3.99841	3.00091	-0.307882	0.763049	0.171546	0.165505	0.00729165	0.995219
chr5_71393483	concordance_binary_factor	percentage	18	-1.22307	1.60631	-4.69328	2.24714	-0.761417	0.459998	0.11797	0.0786348	0.0445966	0.995219
chr5_71393534	concordance_binary_factor	percentage	18	-1.43597	1.19703	-4.02198	1.15005	-1.19961	0.251698	0.102936	0.00363378	0.110697	0.995219
chr5_71393688	concordance_binary_factor	percentage	18	-0.00159283	2.76045	-5.96518	5.962	-0.000577019	0.999548	0.26515	0.26515	2.56116e-08	0.999548
chr5_71393692	concordance_binary_factor	percentage	18	1.51957	2.74088	-4.40173	7.44087	0.554411	0.588709	0.050581	0.028133	0.023644	0.995219
chr5_71393756	concordance_binary_factor	percentage	18	-0.172195	2.78669	-6.19248	5.84809	-0.061792	0.951668	0.161905	0.161659	0.000293711	0.995219
chr5_71393818	concordance_binary_factor	percentage	18	-0.125036	1.65718	-3.70516	3.45509	-0.0754509	0.941005	0.133353	0.132974	0.000437911	0.995219
chr5_71393832	concordance_binary_factor	percentage	18	-1.26282	1.16255	-3.77435	1.24871	-1.08625	0.2971	0.374768	0.31802	0.0907644	0.995219
chr5_71393888	concordance_binary_factor	percentage	18	0.6629	1.90157	-3.44519	4.77099	0.348607	0.732965	0.385809	0.380067	0.00934821	0.995219
chr5_71393892	concordance_binary_factor	percentage	18	-1.09398	2.03176	-5.48332	3.29537	-0.538439	0.599373	0.0546949	0.0336134	0.0223012	0.995219
chr5_71394024	concordance_binary_factor	percentage	18	-3.63136	3.91385	-12.0867	4.82399	-0.927824	0.370406	0.172951	0.118184	0.0662198	0.995219
chr5_71394098	concordance_binary_factor	percentage	18	1.04513	2.05199	-3.38792	5.47819	0.509327	0.619058	0.263986	0.249299	0.0199549	0.995219
chr5_71394128	concordance_binary_factor	percentage	18	-1.61249	2.68127	-7.40502	4.18004	-0.601392	0.557921	0.286762	0.266919	0.0278209	0.995219
chr5_71394130	concordance_binary_factor	percentage	18	-1.17801	1.91483	-5.31475	2.95873	-0.615204	0.549039	0.242736	0.22069	0.0291135	0.995219
chr5_71394228	concordance_binary_factor	percentage	18	-5.89056	6.36219	-19.6352	7.85412	-0.925869	0.371383	0.0941236	0.0343891	0.0659411	0.995219
chr5_71394287	concordance_binary_factor	percentage	18	-2.58238	1.38307	-5.57032	0.405561	-1.86714	0.0845923	0.42326	0.268596	0.268169	0.995219
chr5_71394301	concordance_binary_factor	percentage	18	-2.04966	5.4778	-13.8837	9.78441	-0.374175	0.714306	0.0693561	0.0593333	0.0107698	0.995219
chr5_71394317	concordance_binary_factor	percentage	18	-1.84369	1.6851	-5.48412	1.79674	-1.09411	0.293764	0.168594	0.0920354	0.0920835	0.995219
chr5_71394345	concordance_binary_factor	percentage	18	-0.578129	1.0853	-2.92278	1.76652	-0.53269	0.603235	0.17297	0.154918	0.0218276	0.995219
chr5_71394370	concordance_binary_factor	percentage	18	5.65733	5.92286	-7.13824	18.4529	0.955169	0.356918	0.141903	0.0816811	0.0701806	0.995219
chr5_71394839	concordance_binary_factor	percentage	18	-0.930754	2.11297	-5.49555	3.63404	-0.440496	0.666814	0.121615	0.108504	0.0149259	0.995219
chr5_71394843	concordance_binary_factor	percentage	18	0.260806	2.7956	-5.77872	6.30033	0.0932916	0.927094	0.267077	0.266586	0.000669487	0.995219
chr5_71394898	concordance_binary_factor	percentage	18	0.572009	2.46327	-4.74957	5.89359	0.232215	0.819987	0.0301134	0.0260903	0.00414798	0.995219
chr5_71394906	concordance_binary_factor	percentage	18	-5.18659	4.31141	-14.5008	4.12764	-1.20299	0.250431	0.179271	0.0879058	0.111322	0.995219
chr5_71394993	concordance_binary_factor	percentage	18	-5.01589	14.7904	-36.9686	26.9368	-0.339132	0.739926	0.0379748	0.0294638	0.00884695	0.995219
chr5_71395088	concordance_binary_factor	percentage	18	11.9027	9.61001	-8.85849	32.6638	1.23857	0.237404	0.147082	0.0464337	0.118004	0.995219
chr5_71395295	concordance_binary_factor	percentage	18	1.09055	7.72419	-15.5965	17.7776	0.141187	0.889887	0.0840714	0.0826669	0.00153336	0.995219
chr5_71395633	concordance_binary_factor	percentage	18	6.65889	4.55131	-3.17361	16.4914	1.46307	0.167202	0.420432	0.325	0.16466	0.995219
chr5_71395723	concordance_binary_factor	percentage	18	-0.529895	5.93287	-13.3471	12.2873	-0.0893151	0.930193	0.0121832	0.0115771	0.00061363	0.995219
chr5_71395739	concordance_binary_factor	percentage	18	-2.06167	6.38052	-15.8459	11.7226	-0.323119	0.751744	0.139322	0.13241	0.00803122	0.995219
chr5_71395771	concordance_binary_factor	percentage	18	-10.0515	6.2112	-23.47	3.36697	-1.61829	0.129595	0.222142	0.0654419	0.20145	0.995219
chr5_71395983	concordance_binary_factor	percentage	18	3.86899	3.35984	-3.3895	11.1275	1.15154	0.270249	0.219771	0.140185	0.102004	0.995219
chr5_71396041	concordance_binary_factor	percentage	18	0.817138	3.48925	-6.72094	8.35521	0.234187	0.818488	0.217866	0.214567	0.00421873	0.995219
chr5_71396083	concordance_binary_factor	percentage	18	-0.231456	5.63235	-12.3994	11.9365	-0.041094	0.967845	0.205914	0.205811	0.000129901	0.995219
chr5_71396184	concordance_binary_factor	percentage	18	-1.74031	2.09579	-6.26799	2.78737	-0.830383	0.421311	0.302255	0.265246	0.0530412	0.995219
chr5_71396408	concordance_binary_factor	percentage	18	-3.2187	4.92746	-13.8638	7.42643	-0.653217	0.525001	0.22356	0.198076	0.0328225	0.995219
chr5_71396853	concordance_binary_factor	percentage	18	-1.44101	1.26404	-4.17181	1.28979	-1.14	0.274855	0.142875	0.0571887	0.0999695	0.995219
chr5_71397003	concordance_binary_factor	percentage	18	1.24852	1.96054	-2.98697	5.48401	0.636824	0.535293	0.133606	0.106578	0.0311958	0.995219
chr5_71397039	concordance_binary_factor	percentage	18	-6.19641	2.61305	-11.8416	-0.551256	-2.37133	0.0338517	0.338101	0.0517939	0.432555	0.967712
chr5_71397088	concordance_binary_factor	percentage	18	3.57564	6.12931	-9.66593	16.8172	0.583367	0.569629	0.169221	0.147473	0.0261783	0.995219
chr5_71397137	concordance_binary_factor	percentage	18	-7.4718	4.40081	-16.9792	2.03558	-1.69782	0.113335	0.400774	0.267903	0.221738	0.995219
chr5_71397189	concordance_binary_factor	percentage	18	-3.32987	4.23691	-12.4832	5.82342	-0.78592	0.446004	0.286046	0.252124	0.0475131	0.995219
chr5_71397264	concordance_binary_factor	percentage	18	-6.01832	4.59492	-15.945	3.90839	-1.30978	0.212945	0.310913	0.219979	0.131963	0.995219
chr5_71397489	concordance_binary_factor	percentage	18	4.54522	1.94911	0.334438	8.75601	2.33195	0.0364302	0.382435	0.124102	0.418308	0.967712
chr5_71397493	concordance_binary_factor	percentage	18	0.50625	0.920475	-1.48231	2.49481	0.549988	0.591652	0.115692	0.0951161	0.0232682	0.995219
chr5_71397495	concordance_binary_factor	percentage	18	-0.62287	1.60175	-4.08325	2.83751	-0.388868	0.703669	0.0369618	0.0257596	0.0116322	0.995219
chr5_71397505	concordance_binary_factor	percentage	18	2.66503	2.31099	-2.32755	7.65761	1.1532	0.269592	0.155626	0.0692483	0.102298	0.995219
chr5_71397538	concordance_binary_factor	percentage	18	-2.31648	1.89185	-6.40357	1.77062	-1.22445	0.242509	0.242795	0.155468	0.115329	0.995219
chr5_71397549	concordance_binary_factor	percentage	18	0.439413	3.37696	-6.85606	7.73488	0.130121	0.898463	0.281358	0.280422	0.00130242	0.995219
chr5_71397594	concordance_binary_factor	percentage	18	-1.4162	5.96514	-14.3031	11.4707	-0.237412	0.816037	0.249373	0.246118	0.00433574	0.995219
chr5_71397638	concordance_binary_factor	percentage	18	-1.91577	1.76232	-5.72304	1.8915	-1.08707	0.29675	0.213919	0.142463	0.0909019	0.995219
chr5_71397658	concordance_binary_factor	percentage	18	3.26781	4.06381	-5.51153	12.0471	0.804124	0.435784	0.0587413	0.0119234	0.0497396	0.995219
chr5_71397680	concordance_binary_factor	percentage	18	1.36362	2.53577	-4.11458	6.84182	0.537754	0.599832	0.0443523	0.0230944	0.0222445	0.995219
chr5_71397741	concordance_binary_factor	percentage	18	-2.36725	3.0149	-8.88055	4.14605	-0.785182	0.446421	0.228813	0.192241	0.047424	0.995219
chr5_71397793	concordance_binary_factor	percentage	18	-1.62975	6.10555	-14.82	11.5605	-0.266929	0.793711	0.312293	0.308523	0.00548087	0.995219
chr5_71397869	concordance_binary_factor	percentage	18	6.97427	7.51646	-9.26405	23.2126	0.927867	0.370384	0.429725	0.391958	0.0662259	0.995219
chr5_71398080	concordance_binary_factor	percentage	18	-1.11869	5.0966	-12.1292	9.89184	-0.219498	0.829671	0.219371	0.216478	0.00370611	0.995219
chr5_71398121	concordance_binary_factor	percentage	18	-7.7498	4.9838	-18.5166	3.01705	-1.555	0.143947	0.463157	0.363303	0.186001	0.995219
chr5_71398176	concordance_binary_factor	percentage	18	-3.79878	2.54647	-9.3001	1.70254	-1.49178	0.15962	0.198113	0.0608414	0.171186	0.995219
chr5_71398215	concordance_binary_factor	percentage	18	1.52719	3.64605	-6.34962	9.404	0.418862	0.682155	0.325927	0.31683	0.0134958	0.995219
chr5_71398562	concordance_binary_factor	percentage	18	-3.76292	10.3094	-26.0351	18.5092	-0.364998	0.720982	0.176958	0.168523	0.010248	0.995219
chr5_71398586	concordance_binary_factor	percentage	18	-2.72291	3.46539	-10.2094	4.76361	-0.785744	0.446103	0.199671	0.161662	0.0474918	0.995219
chr5_71398851	concordance_binary_factor	percentage	18	-3.24351	2.61262	-8.88773	2.40072	-1.24148	0.236364	0.337515	0.258971	0.118559	0.995219
chr5_71398869	concordance_binary_factor	percentage	18	5.14855	2.90832	-1.1345	11.4316	1.77028	0.100112	0.336504	0.176556	0.241069	0.995219
chr5_71399084	concordance_binary_factor	percentage	18	7.01449	10.3576	-15.3617	29.3907	0.677231	0.510132	0.41853	0.398016	0.0352802	0.995219
chr5_71399191	concordance_binary_factor	percentage	18	-2.46616	10.1924	-24.4854	19.5531	-0.241962	0.812585	0.194777	0.19115	0.0045035	0.995219
chr5_71399293	concordance_binary_factor	percentage	18	-0.748034	3.93279	-9.2443	7.74823	-0.190205	0.852087	0.138512	0.136114	0.00278291	0.995219
chr5_71399444	concordance_binary_factor	percentage	18	1.96239	4.769	-8.3404	12.2652	0.411489	0.687418	0.0682909	0.0561555	0.0130248	0.995219
chr5_71399703	concordance_binary_factor	percentage	18	-0.858223	8.12596	-18.4133	16.6969	-0.105615	0.9175	0.142349	0.141614	0.000858038	0.995219
chr5_71399956	concordance_binary_factor	percentage	18	-2.93668	2.52786	-8.39778	2.52442	-1.16173	0.266232	0.107315	0.0146396	0.103816	0.995219
chr5_71399959	concordance_binary_factor	percentage	18	1.70055	1.40051	-1.32507	4.72618	1.21423	0.246256	0.205498	0.115392	0.113413	0.995219
chr5_71399963	concordance_binary_factor	percentage	18	2.38517	1.86209	-1.63762	6.40797	1.28091	0.222604	0.196382	0.0949573	0.126211	0.995219
chr5_71399965	concordance_binary_factor	percentage	18	0.150977	1.15518	-2.34463	2.64658	0.130696	0.898016	0.290952	0.29002	0.00131396	0.995219
chr5_71399975	concordance_binary_factor	percentage	18	1.11524	3.64862	-6.76712	8.9976	0.305661	0.764702	0.234416	0.228914	0.00718683	0.995219
chr5_71400012	concordance_binary_factor	percentage	18	0.558372	2.13809	-4.06068	5.17743	0.261155	0.798064	0.363761	0.360423	0.00524631	0.995219
chr5_71400033	concordance_binary_factor	percentage	18	-1.77133	1.27115	-4.51748	0.974825	-1.39348	0.18684	0.310898	0.207967	0.149369	0.995219
chr5_71400053	concordance_binary_factor	percentage	18	4.67332	4.43232	-4.90213	14.2488	1.05437	0.310915	0.176691	0.106285	0.0855154	0.995219
chr5_71400094	concordance_binary_factor	percentage	18	-0.964242	3.054	-7.56201	5.63353	-0.315731	0.757218	0.0498903	0.0426047	0.00766815	0.995219
chr5_71400098	concordance_binary_factor	percentage	18	-0.111059	1.97945	-4.3874	4.16529	-0.0561059	0.956111	0.105595	0.105378	0.000242144	0.995219
chr5_71400106	concordance_binary_factor	percentage	18	-13.6921	13.3852	-42.6091	15.2249	-1.02293	0.325	0.243131	0.18221	0.0804911	0.995219
chr5_71400130	concordance_binary_factor	percentage	18	0.644268	4.07375	-8.15653	9.44506	0.158151	0.876768	0.077475	0.0757001	0.00192399	0.995219
chr5_71400163	concordance_binary_factor	percentage	18	-6.16029	4.68433	-16.2802	3.95959	-1.31508	0.211207	0.260656	0.162298	0.133034	0.995219
chr5_71400192	concordance_binary_factor	percentage	18	6.39183	4.55631	-3.45148	16.2351	1.40285	0.18409	0.18566	0.0623818	0.151384	0.995219
chr5_71400216	concordance_binary_factor	percentage	18	-1.1038	2.03518	-5.50053	3.29294	-0.542358	0.596747	0.597336	0.588225	0.0226271	0.995219
chr5_71400384	concordance_binary_factor	percentage	18	1.74228	1.15264	-0.747854	4.23241	1.51155	0.15457	0.495257	0.406547	0.175753	0.995219
chr5_71400546	concordance_binary_factor	percentage	18	0.89727	1.96996	-3.35857	5.15311	0.455476	0.656281	0.327185	0.316448	0.0159584	0.995219
chr5_71400597	concordance_binary_factor	percentage	18	0.21943	4.8872	-10.3387	10.7776	0.0448989	0.96487	0.17889	0.178762	0.00015507	0.995219
chr5_71400618	concordance_binary_factor	percentage	18	-1.41901	0.960937	-3.49499	0.656969	-1.47669	0.163568	0.496708	0.412286	0.16774	0.995219
chr5_71400728	concordance_binary_factor	percentage	18	6.5647	2.53073	1.0974	12.032	2.594	0.022258	0.393194	0.079111	0.517601	0.929601
chr5_71400740	concordance_binary_factor	percentage	18	-0.784773	4.09017	-9.62105	8.05151	-0.191868	0.85081	0.103397	0.100858	0.00283179	0.995219
chr5_71400858	concordance_binary_factor	percentage	18	-1.84253	2.27384	-6.75487	3.06981	-0.810316	0.432343	0.0705178	0.023571	0.0505086	0.995219
chr5_71401477	concordance_binary_factor	percentage	18	1.46159	2.38122	-3.68271	6.6059	0.613802	0.549936	0.146575	0.121842	0.028981	0.995219
chr5_71401483	concordance_binary_factor	percentage	18	-0.183162	2.15771	-4.84461	4.47829	-0.084887	0.933645	0.0713118	0.070797	0.000554292	0.995219
chr5_71402005	concordance_binary_factor	percentage	18	0.782497	1.76238	-3.0249	4.58989	0.444	0.664344	0.206902	0.194876	0.0151643	0.995219
chr5_71402033	concordance_binary_factor	percentage	18	-1.09843	9.89003	-22.4645	20.2677	-0.111065	0.913261	0.040703	0.0397927	0.000948876	0.995219
chr5_71402061	concordance_binary_factor	percentage	18	-0.684592	1.95861	-4.91592	3.54673	-0.349529	0.732289	0.0838344	0.0752245	0.00939774	0.995219
chr5_71402077	concordance_binary_factor	percentage	18	4.86525	5.43698	-6.88062	16.6111	0.894845	0.387138	0.347799	0.307626	0.0615959	0.995219
chr5_71402163	concordance_binary_factor	percentage	18	1.81566	1.41878	-1.24943	4.88075	1.27973	0.223006	0.490879	0.42674	0.125978	0.995219
chr5_71402181	concordance_binary_factor	percentage	18	2.3003	2.94547	-4.063	8.6636	0.780961	0.448814	0.13945	0.0990771	0.0469154	0.995219
chr5_71402196	concordance_binary_factor	percentage	18	-2.80488	2.30308	-7.78037	2.17061	-1.21788	0.244912	0.301624	0.221943	0.114095	0.995219
chr5_71402206	concordance_binary_factor	percentage	18	1.13726	2.7659	-4.83809	7.11262	0.411173	0.687643	0.12483	0.113449	0.0130049	0.995219
chr5_71402340	concordance_binary_factor	percentage	18	-4.16266	3.39111	-11.4887	3.1634	-1.22752	0.241392	0.163795	0.0668722	0.115908	0.995219
chr5_71402346	concordance_binary_factor	percentage	18	-2.2261	1.78158	-6.07497	1.62277	-1.24951	0.233507	0.442981	0.376084	0.120098	0.995219
chr5_71402512	concordance_binary_factor	percentage	18	2.54821	2.45878	-2.76366	7.86008	1.03637	0.318923	0.183365	0.115894	0.0826204	0.995219
chr5_71402518	concordance_binary_factor	percentage	18	0.814421	3.53029	-6.81231	8.44115	0.230695	0.821143	0.270639	0.267654	0.00409386	0.995219
chr5_71402626	concordance_binary_factor	percentage	18	1.12803	3.75274	-6.97928	9.23534	0.300589	0.768481	0.187462	0.181815	0.00695028	0.995219
chr5_71402705	concordance_binary_factor	percentage	18	2.65771	9.81288	-18.5417	23.8572	0.270839	0.790767	0.0771217	0.0719142	0.00564261	0.995219
chr5_71403328	concordance_binary_factor	percentage	18	-5.85462	3.96665	-14.424	2.7148	-1.47596	0.163761	0.413134	0.31479	0.167574	0.995219
chr5_71403366	concordance_binary_factor	percentage	18	-3.07047	4.91893	-13.6972	7.55622	-0.624216	0.543285	0.27783	0.256184	0.0299728	0.995219
chr5_71403406	concordance_binary_factor	percentage	18	-4.81403	2.48595	-10.1846	0.556541	-1.93649	0.0748507	0.343409	0.154008	0.288462	0.995219
chr5_71403462	concordance_binary_factor	percentage	18	2.03676	1.49076	-1.18382	5.25734	1.36626	0.195026	0.247851	0.13985	0.14359	0.995219
chr5_71403541	concordance_binary_factor	percentage	18	1.23406	2.36444	-3.87401	6.34213	0.521925	0.6105	0.0903076	0.0712456	0.0209543	0.995219
chr5_71403552	concordance_binary_factor	percentage	18	1.38744	1.29708	-1.41474	4.18962	1.06966	0.30423	0.424212	0.373535	0.0880138	0.995219
chr5_71403557	concordance_binary_factor	percentage	18	2.08208	1.5185	-1.19844	5.36259	1.37114	0.193537	0.642972	0.59134	0.144618	0.995219
chr5_71403660	concordance_binary_factor	percentage	18	-1.62316	1.62737	-5.13889	1.89257	-0.997412	0.336768	0.442033	0.399335	0.0765255	0.995219
chr5_71403673	concordance_binary_factor	percentage	18	2.33632	2.07983	-2.15689	6.82952	1.12332	0.281618	0.249623	0.176787	0.0970654	0.995219
chr5_71403750	concordance_binary_factor	percentage	18	-3.56444	3.78033	-11.7313	4.60247	-0.94289	0.362931	0.210252	0.156243	0.0683878	0.995219
chr5_71403758	concordance_binary_factor	percentage	18	-4.70353	2.3703	-9.82425	0.417187	-1.98436	0.0687363	0.331125	0.128524	0.3029	0.995219
chr5_71403788	concordance_binary_factor	percentage	18	-1.91667	1.89997	-6.02129	2.18796	-1.00879	0.331484	0.11452	0.0452034	0.0782814	0.995219
chr5_71403796	concordance_binary_factor	percentage	18	0.513698	1.656	-3.06387	4.09127	0.310204	0.761323	0.297775	0.292577	0.00740204	0.995219
chr5_71403813	concordance_binary_factor	percentage	18	-2.65341	1.27402	-5.40575	0.0989332	-2.08271	0.0575894	0.371166	0.161344	0.333669	0.995219
chr5_71403820	concordance_binary_factor	percentage	18	-1.15351	1.99432	-5.46197	3.15495	-0.578398	0.57288	0.105544	0.0825256	0.0257342	0.995219
chr5_71403828	concordance_binary_factor	percentage	18	0.418127	2.64684	-5.30002	6.13627	0.157972	0.876906	0.0146052	0.0127136	0.00191963	0.995219
chr5_71403853	concordance_binary_factor	percentage	18	-8.07856	3.04317	-14.6529	-1.5042	-2.65466	0.0198352	0.461261	0.169214	0.542093	0.929601
chr5_71403873	concordance_binary_factor	percentage	18	-1.57409	2.83144	-7.69104	4.54285	-0.555934	0.587697	0.231793	0.213529	0.0237741	0.995219
chr5_71403877	concordance_binary_factor	percentage	18	-1.78001	1.66204	-5.37063	1.81061	-1.07098	0.30366	0.10247	0.0232802	0.0882307	0.995219
chr5_71403885	concordance_binary_factor	percentage	18	0.473855	1.02328	-1.7368	2.68451	0.463077	0.650966	0.416178	0.406547	0.0164954	0.995219
chr5_71403889	concordance_binary_factor	percentage	18	-1.39243	1.12747	-3.82819	1.04333	-1.235	0.238687	0.130288	0.0282494	0.117325	0.995219
chr5_71403919	concordance_binary_factor	percentage	18	14.7895	4.08198	5.97089	23.6081	3.62311	0.00309215	0.557123	0.109922	1.00977	0.73181
chr5_71403930	concordance_binary_factor	percentage	18	0.284887	1.64093	-3.26013	3.82991	0.173613	0.864844	0.114471	0.112418	0.00231857	0.995219
chr5_71403938	concordance_binary_factor	percentage	18	-2.35171	4.6629	-12.4253	7.72187	-0.504345	0.622458	0.198399	0.182714	0.0195665	0.995219
chr5_71403952	concordance_binary_factor	percentage	18	-0.332692	3.15944	-7.15825	6.49287	-0.105301	0.917745	0.252057	0.251419	0.000852942	0.995219
chr5_71403963	concordance_binary_factor	percentage	18	0.0928062	1.45154	-3.04306	3.22867	0.0639363	0.949994	0.208364	0.208115	0.00031445	0.995219
chr5_71403968	concordance_binary_factor	percentage	18	0.750506	1.6311	-2.77326	4.27427	0.460124	0.653029	0.224927	0.212304	0.0162857	0.995219
chr5_71403996	concordance_binary_factor	percentage	18	0.240509	2.08782	-4.26996	4.75098	0.115196	0.91005	0.153123	0.152258	0.00102078	0.995219
chr5_71404006	concordance_binary_factor	percentage	18	-0.516606	1.05035	-2.78575	1.75254	-0.49184	0.631033	0.133878	0.117761	0.0186082	0.995219
chr5_71404008	concordance_binary_factor	percentage	18	0.123255	0.659113	-1.30067	1.54718	0.187002	0.854546	0.406209	0.404612	0.00268998	0.995219
chr5_71404012	concordance_binary_factor	percentage	18	1.27074	2.64822	-4.45039	6.99186	0.479846	0.63931	0.134034	0.118696	0.0177117	0.995219
chr5_71404235	concordance_binary_factor	percentage	18	-0.870525	2.8833	-7.09952	5.35847	-0.30192	0.767489	0.559564	0.556476	0.00701196	0.995219
chr5_71404358	concordance_binary_factor	percentage	18	-2.63727	5.47774	-14.4712	9.19666	-0.481453	0.638198	0.0643012	0.0476172	0.0178305	0.995219
chr5_71404497	concordance_binary_factor	percentage	18	-1.74461	3.54345	-9.39976	5.91054	-0.492349	0.630683	0.111322	0.0947508	0.0186467	0.995219
chr5_71404634	concordance_binary_factor	percentage	18	0.729049	2.2905	-4.21927	5.67737	0.318293	0.755318	0.309349	0.303966	0.00779311	0.995219
chr5_71404714	concordance_binary_factor	percentage	18	1.41556	16.1525	-33.4797	36.3109	0.0876374	0.9315	0.09842	0.0978873	0.000590794	0.995219
chr5_71404725	concordance_binary_factor	percentage	18	4.10443	1.74054	0.34422	7.86465	2.35813	0.0346958	0.331802	0.0459784	0.427754	0.967712
chr5_71404762	concordance_binary_factor	percentage	18	-2.37437	4.86123	-12.8764	8.12769	-0.48843	0.633381	0.0759421	0.0589847	0.0183511	0.995219
chr5_71404781	concordance_binary_factor	percentage	18	-2.96946	2.48541	-8.33885	2.39994	-1.19476	0.253525	0.20172	0.114066	0.109803	0.995219
chr5_71405073	concordance_binary_factor	percentage	18	0.830898	1.31354	-2.00683	3.66862	0.632565	0.537985	0.377621	0.358464	0.0307799	0.995219
chr5_71405117	concordance_binary_factor	percentage	18	-2.75497	4.46848	-12.4085	6.89858	-0.616536	0.548186	0.318268	0.298334	0.0292397	0.995219
chr5_71405131	concordance_binary_factor	percentage	18	0.330813	2.09807	-4.20178	4.86341	0.157675	0.877135	0.346101	0.34485	0.00191242	0.995219
chr5_71405162	concordance_binary_factor	percentage	18	6.8411	5.08809	-4.15105	17.8332	1.34453	0.201768	0.221604	0.113361	0.139059	0.995219
chr5_71405194	concordance_binary_factor	percentage	18	-4.11727	4.75079	-14.3807	6.14619	-0.866649	0.401847	0.197784	0.151435	0.0577754	0.995219
chr5_71405206	concordance_binary_factor	percentage	18	0.773608	3.70928	-7.23981	8.78703	0.20856	0.838024	0.293648	0.291285	0.00334594	0.995219
chr5_71405230	concordance_binary_factor	percentage	18	8.43924	6.97629	-6.6321	23.5106	1.2097	0.247931	0.147833	0.0519067	0.112568	0.995219
chr5_71405254	concordance_binary_factor	percentage	18	1.85095	1.7202	-1.86531	5.56721	1.07601	0.301487	0.149267	0.0734996	0.0890612	0.995219
chr5_71405286	concordance_binary_factor	percentage	18	2.75832	3.55597	-4.9239	10.4405	0.775686	0.451815	0.368008	0.338757	0.0462838	0.995219
chr5_71405316	concordance_binary_factor	percentage	18	-3.27542	3.82576	-11.5405	4.98964	-0.856148	0.40742	0.114307	0.0643682	0.0563838	0.995219
chr5_71405324	concordance_binary_factor	percentage	18	-0.207741	1.28556	-2.98502	2.56954	-0.161596	0.874109	0.0176071	0.0156337	0.00200871	0.995219
chr5_71405528	concordance_binary_factor	percentage	18	14.2619	7.99119	-3.002	31.5258	1.7847	0.0976505	0.269433	0.0904339	0.245013	0.995219
chr5_71405538	concordance_binary_factor	percentage	18	1.29104	2.84304	-4.85096	7.43305	0.454108	0.65724	0.236908	0.224803	0.0158626	0.995219
chr5_71405747	concordance_binary_factor	percentage	18	4.50479	9.10021	-15.155	24.1646	0.495021	0.628847	0.102688	0.0857736	0.0188496	0.995219
chr5_71405879	concordance_binary_factor	percentage	18	9.48212	6.23504	-3.98786	22.9521	1.52078	0.15226	0.424607	0.322242	0.177905	0.995219
chr5_71405908	concordance_binary_factor	percentage	18	0.853366	2.75116	-5.09014	6.79688	0.310185	0.761337	0.22159	0.215828	0.00740111	0.995219
chr5_71405931	concordance_binary_factor	percentage	18	-3.57768	3.39658	-10.9155	3.76017	-1.05332	0.311379	0.124428	0.0497025	0.0853449	0.995219
chr5_71405947	concordance_binary_factor	percentage	18	0.706392	2.92866	-5.6206	7.03338	0.241199	0.813163	0.217298	0.213796	0.00447517	0.995219
chr5_71405987	concordance_binary_factor	percentage	18	-0.323185	2.48587	-5.69358	5.04721	-0.130009	0.898549	0.272351	0.271405	0.00130018	0.995219
chr5_71406007	concordance_binary_factor	percentage	18	-2.94064	7.17539	-18.4421	12.5608	-0.409824	0.688608	0.16702	0.156258	0.0129197	0.995219
chr5_71406021	concordance_binary_factor	percentage	18	-4.80921	5.05952	-15.7396	6.12123	-0.950526	0.359183	0.18269	0.125887	0.0695	0.995219
chr5_71406065	concordance_binary_factor	percentage	18	1.03967	2.94591	-5.32459	7.40393	0.35292	0.729805	0.284525	0.27767	0.00958096	0.995219
chr5_71406102	concordance_binary_factor	percentage	18	1.24821	4.61062	-8.71242	11.2088	0.270725	0.790853	0.119094	0.114127	0.00563785	0.995219
chr5_71406151	concordance_binary_factor	percentage	18	0.192682	5.81655	-12.3732	12.7586	0.0331266	0.974077	0.329782	0.329726	8.4413e-05	0.995219
chr5_71406309	concordance_binary_factor	percentage	18	-2.12576	1.54306	-5.45934	1.20782	-1.37763	0.191573	0.333975	0.236743	0.145989	0.995219
chr5_71406578	concordance_binary_factor	percentage	18	2.76235	2.80228	-3.2916	8.8163	0.985752	0.342247	0.312788	0.261421	0.0747467	0.995219
chr5_71406584	concordance_binary_factor	percentage	18	1.00038	2.99989	-5.4805	7.48125	0.333471	0.744096	0.203263	0.196447	0.00855407	0.995219
chr5_71406622	concordance_binary_factor	percentage	18	2.29694	1.85513	-1.71082	6.3047	1.23816	0.237552	0.27387	0.18824	0.117926	0.995219
chr5_71406631	concordance_binary_factor	percentage	18	-2.58867	2.76571	-8.56363	3.3863	-0.935984	0.366344	0.108095	0.0479895	0.0673898	0.995219
chr5_71406646	concordance_binary_factor	percentage	18	5.70667	3.77989	-2.45929	13.8726	1.50974	0.155026	0.199003	0.0585622	0.175333	0.995219
chr5_71406682	concordance_binary_factor	percentage	18	-3.6832	2.8795	-9.90398	2.53758	-1.27911	0.223218	0.289503	0.200082	0.125856	0.995219
chr5_71406712	concordance_binary_factor	percentage	18	-1.63339	3.93547	-10.1354	6.86867	-0.415043	0.684878	0.294814	0.28547	0.0132508	0.995219
chr5_71406716	concordance_binary_factor	percentage	18	-1.0108	1.07978	-3.34352	1.32191	-0.936125	0.366274	0.190017	0.135416	0.06741	0.995219
chr5_71406796	concordance_binary_factor	percentage	18	-0.451783	1.70407	-4.13319	3.22963	-0.265121	0.795074	0.0259364	0.0206698	0.00540685	0.995219
chr5_71406804	concordance_binary_factor	percentage	18	2.59768	2.5414	-2.89269	8.08805	1.02214	0.325359	0.131287	0.061471	0.0803673	0.995219
chr5_71406881	concordance_binary_factor	percentage	18	1.43511	2.23992	-3.40394	6.27415	0.640697	0.532852	0.268966	0.245883	0.0315763	0.995219
chr5_71406931	concordance_binary_factor	percentage	18	1.83361	1.70949	-1.85953	5.52674	1.0726	0.302957	0.153592	0.0786858	0.0884983	0.995219
chr5_71406943	concordance_binary_factor	percentage	18	-0.231003	1.08307	-2.57083	2.10882	-0.213286	0.834412	0.214775	0.212027	0.0034993	0.995219
chr5_71406946	concordance_binary_factor	percentage	18	-3.02612	2.02354	-7.39772	1.34547	-1.49546	0.15867	0.262473	0.135596	0.172031	0.995219
chr5_71406976	concordance_binary_factor	percentage	18	-48.4161	16.7134	-84.5233	-12.3089	-2.89684	0.0124834	0.396703	0.0072666	0.645513	0.842599
chr5_71406995	concordance_binary_factor	percentage	18	2.4833	2.93005	-3.84668	8.81328	0.847528	0.412033	0.102516	0.0529265	0.0552542	0.995219
chr5_71407061	concordance_binary_factor	percentage	18	-0.864948	2.3049	-5.84438	4.11448	-0.375265	0.713515	0.111879	0.102258	0.0108326	0.995219
chr5_71407073	concordance_binary_factor	percentage	18	-1.96759	1.07724	-4.29482	0.359633	-1.82652	0.0908159	0.40174	0.248209	0.256629	0.995219
chr5_71407128	concordance_binary_factor	percentage	18	27.8943	8.83614	8.80497	46.9836	3.15684	0.00757126	0.451341	0.0307452	0.766588	0.842599
chr5_71407145	concordance_binary_factor	percentage	18	1.88888	2.69735	-3.93838	7.71614	0.700273	0.496099	0.197803	0.167543	0.0377217	0.995219
chr5_71407192	concordance_binary_factor	percentage	18	0.115168	1.58443	-3.30778	3.53812	0.0726873	0.943161	0.176902	0.176568	0.000406419	0.995219
chr5_71407200	concordance_binary_factor	percentage	18	0.236291	2.08284	-4.2634	4.73599	0.113447	0.91141	0.0737219	0.0728049	0.000990014	0.995219
chr5_71407280	concordance_binary_factor	percentage	18	-42.5937	17.6769	-80.7824	-4.40498	-2.40956	0.0315156	0.325239	0.0238808	0.446615	0.967712
chr5_71407310	concordance_binary_factor	percentage	18	-0.492514	3.39582	-7.82874	6.84371	-0.145035	0.886908	0.335567	0.334492	0.00161809	0.995219
chr5_71407327	concordance_binary_factor	percentage	18	1.43754	2.32162	-3.578	6.45309	0.6192	0.546483	0.455142	0.439073	0.029493	0.995219
chr5_71407366	concordance_binary_factor	percentage	18	-1.29811	5.54701	-13.2817	10.6855	-0.234019	0.818615	0.0375977	0.0335434	0.00421269	0.995219
chr5_71407398	concordance_binary_factor	percentage	18	-0.202432	2.59499	-5.80857	5.40371	-0.0780087	0.939009	0.100682	0.100261	0.000468105	0.995219
chr5_71407484	concordance_binary_factor	percentage	18	0.90623	2.67411	-4.87084	6.6833	0.33889	0.740104	0.045908	0.0374793	0.00883434	0.995219
chr5_71407487	concordance_binary_factor	percentage	18	-0.610983	0.999148	-2.76951	1.54755	-0.611504	0.55141	0.0588708	0.0317998	0.0287644	0.995219
chr5_71407489	concordance_binary_factor	percentage	18	-0.787713	1.21975	-3.42283	1.8474	-0.645798	0.529645	0.176523	0.150105	0.0320812	0.995219
chr5_71407551	concordance_binary_factor	percentage	18	1.61762	3.96822	-6.9552	10.1904	0.407644	0.690169	0.0903305	0.0787026	0.0127826	0.995219
chr5_71407575	concordance_binary_factor	percentage	18	-1.94587	1.24264	-4.63042	0.738687	-1.56592	0.141377	0.232803	0.0880922	0.188623	0.995219
chr5_71407587	concordance_binary_factor	percentage	18	-2.07775	3.21097	-9.01463	4.85914	-0.647076	0.528843	0.304445	0.282043	0.0322083	0.995219
chr5_71407648	concordance_binary_factor	percentage	18	-0.179159	1.56565	-3.56155	3.20323	-0.114431	0.910645	0.134107	0.133235	0.00100726	0.995219
chr5_71407673	concordance_binary_factor	percentage	18	-0.486205	3.05012	-7.07559	6.10318	-0.159405	0.8758	0.0996477	0.0978878	0.00195461	0.995219
chr5_71407706	concordance_binary_factor	percentage	18	1.55168	2.0395	-2.85441	5.95776	0.76081	0.460349	0.154466	0.116818	0.0445255	0.995219
chr5_71407722	concordance_binary_factor	percentage	18	-1.22134	3.8112	-9.45494	7.01226	-0.32046	0.753713	0.354981	0.349885	0.00789957	0.995219
chr5_71407750	concordance_binary_factor	percentage	18	-0.972852	3.50978	-8.55528	6.60957	-0.277183	0.785998	0.11551	0.110283	0.00591003	0.995219
chr5_71407788	concordance_binary_factor	percentage	18	-5.44476	6.75965	-20.0481	9.15858	-0.805479	0.435029	0.144432	0.101733	0.0499074	0.995219
chr5_71407803	concordance_binary_factor	percentage	18	2.29229	1.33965	-0.601854	5.18643	1.71111	0.110801	0.233517	0.0608883	0.225222	0.995219
chr5_71407807	concordance_binary_factor	percentage	18	0.713002	1.24072	-1.96741	3.39342	0.574668	0.575327	0.0278908	0.00319605	0.0254033	0.995219
chr5_71407857	concordance_binary_factor	percentage	18	-1.09771	2.98273	-7.54151	5.34609	-0.368023	0.718779	0.0565578	0.0467285	0.0104185	0.995219
chr5_71408006	concordance_binary_factor	percentage	18	-2.52755	3.77248	-10.6775	5.6224	-0.669996	0.514586	0.172851	0.144289	0.0345303	0.995219
chr5_71408147	concordance_binary_factor	percentage	18	-1.30319	2.27757	-6.22359	3.6172	-0.572185	0.576958	0.211906	0.192058	0.0251843	0.995219
chr5_71408282	concordance_binary_factor	percentage	18	-2.22801	2.1658	-6.90694	2.45093	-1.02872	0.322372	0.19338	0.127717	0.0814049	0.995219
chr5_71408314	concordance_binary_factor	percentage	18	-0.793522	1.50312	-4.04081	2.45377	-0.527917	0.606451	0.1972	0.179989	0.0214382	0.995219
chr5_71408342	concordance_binary_factor	percentage	18	-0.510473	1.32788	-3.37919	2.35824	-0.384426	0.706877	0.0609107	0.0502352	0.011368	0.995219
chr5_71408373	concordance_binary_factor	percentage	18	0.949562	2.52473	-4.50479	6.40391	0.376104	0.712906	0.47146	0.465709	0.0108811	0.995219
chr5_71408376	concordance_binary_factor	percentage	18	0.763458	2.35031	-4.31409	5.841	0.324832	0.750476	0.196394	0.189871	0.00811661	0.995219
chr5_71408469	concordance_binary_factor	percentage	18	-2.80356	3.3988	-10.1462	4.53911	-0.824866	0.424325	0.241547	0.201851	0.0523387	0.995219
chr5_71409194	concordance_binary_factor	percentage	18	-4.74832	8.34612	-22.779	13.2824	-0.568925	0.579104	0.138057	0.116597	0.0248981	0.995219
chr5_71409272	concordance_binary_factor	percentage	18	-10.6992	11.2034	-34.9027	13.5043	-0.954993	0.357003	0.217323	0.162414	0.0701548	0.995219
chr5_71409298	concordance_binary_factor	percentage	18	2.57479	3.34994	-4.66231	9.81188	0.768608	0.455863	0.52407	0.502443	0.0454429	0.995219
chr5_71409485	concordance_binary_factor	percentage	18	2.55118	8.09296	-14.9326	20.035	0.315235	0.757586	0.338654	0.333598	0.00764408	0.995219
chr5_71409684	concordance_binary_factor	percentage	18	-0.443802	2.57151	-5.99922	5.11161	-0.172584	0.865636	0.100678	0.0986172	0.00229117	0.995219
chr5_71409976	concordance_binary_factor	percentage	18	0.858373	1.26	-1.86368	3.58043	0.68125	0.507668	0.203928	0.175508	0.0357001	0.995219
chr5_71409990	concordance_binary_factor	percentage	18	2.10438	2.70752	-3.74487	7.95363	0.777235	0.450933	0.185818	0.147984	0.0464688	0.995219
chr5_71410038	concordance_binary_factor	percentage	18	6.35307	2.27069	1.44755	11.2586	2.79786	0.0150914	0.393729	0.0286589	0.602156	0.842599
chr5_71410048	concordance_binary_factor	percentage	18	-11.725	14.9602	-44.0445	20.5945	-0.783746	0.447234	0.140081	0.0994494	0.0472506	0.995219
chr5_71410055	concordance_binary_factor	percentage	18	-1.93882	2.1794	-6.64713	2.76948	-0.889613	0.38984	0.130003	0.0770395	0.0608778	0.995219
chr5_71410068	concordance_binary_factor	percentage	18	0.281001	5.06404	-10.6592	11.2212	0.0554895	0.956592	0.0868206	0.0866043	0.000236852	0.995219
chr5_71410188	concordance_binary_factor	percentage	18	2.57907	6.22191	-10.8625	16.0207	0.414515	0.685256	0.211888	0.201471	0.0132171	0.995219
chr5_71410225	concordance_binary_factor	percentage	18	-3.98035	3.9329	-12.4769	4.51617	-1.01207	0.329974	0.274781	0.21764	0.0787904	0.995219
chr5_71410235	concordance_binary_factor	percentage	18	0.994482	1.41999	-2.07321	4.06218	0.700346	0.496055	0.156334	0.124503	0.0377296	0.995219
chr5_71410241	concordance_binary_factor	percentage	18	8.01562	3.60933	0.21813	15.8131	2.2208	0.0447526	0.355086	0.110417	0.379382	0.995219
chr5_71410391	concordance_binary_factor	percentage	18	-1.59125	2.24897	-6.44985	3.26736	-0.707544	0.491719	0.154074	0.121498	0.0385091	0.995219
chr5_71410488	concordance_binary_factor	percentage	18	-2.43535	3.05196	-9.02871	4.15801	-0.797961	0.439227	0.247393	0.21053	0.0489801	0.995219
chr5_71410632	concordance_binary_factor	percentage	18	7.0864	6.28381	-6.48894	20.6617	1.12772	0.279821	0.103038	0.0152906	0.0978278	0.995219
chr5_71411017	concordance_binary_factor	percentage	18	-2.07289	1.58474	-5.49652	1.35073	-1.30803	0.21352	0.12608	0.0110626	0.131611	0.995219
chr5_71411081	concordance_binary_factor	percentage	18	-2.05846	2.86373	-8.24517	4.12826	-0.718802	0.484983	0.245667	0.215687	0.0397444	0.995219
chr5_71411148	concordance_binary_factor	percentage	18	3.88193	3.25891	-3.15851	10.9224	1.19118	0.254879	0.221955	0.137034	0.109146	0.995219
chr5_71411156	concordance_binary_factor	percentage	18	-3.03843	2.35111	-8.11769	2.04082	-1.29234	0.218739	0.194885	0.0914496	0.128473	0.995219
chr5_71411161	concordance_binary_factor	percentage	18	-2.61574	5.23327	-13.9215	8.69004	-0.49983	0.625548	0.198109	0.182699	0.0192177	0.995219
chr5_71411211	concordance_binary_factor	percentage	18	4.40741	3.05221	-2.18648	11.0013	1.44401	0.172403	0.198184	0.0695757	0.160397	0.995219
chr5_71411251	concordance_binary_factor	percentage	18	-1.20911	0.872713	-3.09449	0.676269	-1.38546	0.189222	0.505614	0.432615	0.147655	0.995219
chr5_71411367	concordance_binary_factor	percentage	18	-3.95296	1.43524	-7.05361	-0.852314	-2.75422	0.0164051	0.448489	0.126674	0.583516	0.842599
chr5_71411369	concordance_binary_factor	percentage	18	-1.9512	1.59298	-5.39263	1.49023	-1.22487	0.242355	0.257814	0.172159	0.115409	0.995219
chr5_71411407	concordance_binary_factor	percentage	18	0.135963	1.58659	-3.29166	3.56359	0.0856948	0.933015	0.0537624	0.0532279	0.000564892	0.995219
chr5_71411412	concordance_binary_factor	percentage	18	-1.42666	1.9474	-5.63376	2.78044	-0.732599	0.476805	0.370623	0.34464	0.0412847	0.995219
chr5_71411499	concordance_binary_factor	percentage	18	1.02306	1.85622	-2.98706	5.03317	0.551152	0.590877	0.360786	0.34585	0.0233668	0.995219
chr5_71411512	concordance_binary_factor	percentage	18	1.53649	1.40126	-1.49076	4.56373	1.0965	0.292757	0.237658	0.167152	0.0924857	0.995219
chr5_71411565	concordance_binary_factor	percentage	18	1.415	1.97956	-2.86158	5.69157	0.714804	0.487369	0.645357	0.631419	0.0393035	0.995219
chr5_71411589	concordance_binary_factor	percentage	18	2.37798	1.9147	-1.75848	6.51444	1.24196	0.236191	0.136679	0.0342445	0.118651	0.995219
chr5_71411600	concordance_binary_factor	percentage	18	-13.551	17.1874	-50.6822	23.5801	-0.788428	0.444587	0.0516451	0.0062978	0.0478168	0.995219
chr5_71411627	concordance_binary_factor	percentage	18	-1.43362	1.55192	-4.78634	1.91909	-0.923777	0.372432	0.234892	0.184668	0.0656433	0.995219
chr5_71411635	concordance_binary_factor	percentage	18	4.70669	2.7465	-1.22676	10.6401	1.7137	0.110311	0.261272	0.094388	0.225906	0.995219
chr5_71411662	concordance_binary_factor	percentage	18	-2.40017	2.25769	-7.27762	2.47729	-1.06311	0.307084	0.204621	0.135472	0.0869379	0.995219
chr5_71411691	concordance_binary_factor	percentage	18	0.235947	1.5573	-3.12839	3.60028	0.151511	0.881899	0.147114	0.145608	0.0017658	0.995219
chr5_71411729	concordance_binary_factor	percentage	18	0.698117	1.4401	-2.41304	3.80927	0.484768	0.635907	0.0714188	0.0546329	0.0180769	0.995219
chr5_71411738	concordance_binary_factor	percentage	18	0.429169	2.20909	-4.34329	5.20163	0.194274	0.848965	0.177596	0.175209	0.00290325	0.995219
chr5_71411782	concordance_binary_factor	percentage	18	-2.43539	2.75607	-8.38952	3.51874	-0.883646	0.392936	0.177114	0.127688	0.0600638	0.995219
chr5_71411915	concordance_binary_factor	percentage	18	5.43197	6.71782	-9.08099	19.9449	0.808592	0.433299	0.248149	0.210335	0.0502939	0.995219
chr5_71412078	concordance_binary_factor	percentage	18	0.72713	2.00503	-3.60447	5.05873	0.362653	0.722692	0.066474	0.0570298	0.0101167	0.995219
chr5_71412110	concordance_binary_factor	percentage	18	0.453866	2.92992	-5.87584	6.78357	0.154907	0.879274	0.0222885	0.0204838	0.00184587	0.995219
chr5_71412321	concordance_binary_factor	percentage	18	7.1403	2.24963	2.28027	12.0003	3.17399	0.00732539	0.512115	0.134035	0.774939	0.842599
chr5_71412329	concordance_binary_factor	percentage	18	2.05686	1.69361	-1.60196	5.71567	1.21448	0.246164	0.304899	0.226034	0.113459	0.995219
chr5_71412395	concordance_binary_factor	percentage	18	0.166132	3.09552	-6.52133	6.85359	0.0536685	0.958015	0.0432272	0.0430152	0.000221562	0.995219
chr5_71412410	concordance_binary_factor	percentage	18	3.43688	1.47784	0.244204	6.62955	2.32561	0.0368625	0.335828	0.0595083	0.416037	0.967712
chr5_71412469	concordance_binary_factor	percentage	18	0.215486	2.30547	-4.76519	5.19616	0.0934669	0.926958	0.0912496	0.0906389	0.000672005	0.995219
chr5_71412736	concordance_binary_factor	percentage	18	1.76188	4.24132	-7.40094	10.9247	0.415409	0.684618	0.115984	0.10425	0.0132742	0.995219
chr5_71412902	concordance_binary_factor	percentage	18	-0.995531	1.1281	-3.43264	1.44157	-0.882487	0.393539	0.313089	0.271938	0.0599064	0.995219
chr5_71412955	concordance_binary_factor	percentage	18	-23.0413	14.0557	-53.4069	7.32421	-1.63928	0.125116	0.259822	0.106818	0.206712	0.995219
chr5_71413393	concordance_binary_factor	percentage	18	0.736977	2.01075	-3.60699	5.08094	0.366518	0.719875	0.318841	0.311802	0.0103335	0.995219
chr5_71413396	concordance_binary_factor	percentage	18	-0.446545	1.27236	-3.1953	2.30221	-0.350959	0.731241	0.155466	0.147465	0.00947479	0.995219
chr5_71413507	concordance_binary_factor	percentage	18	-0.35706	1.06908	-2.66666	1.95254	-0.333988	0.743715	0.417742	0.412746	0.00858063	0.995219
chr5_71413551	concordance_binary_factor	percentage	18	2.46954	0.870873	0.588131	4.35095	2.8357	0.0140363	0.620045	0.385021	0.618555	0.842599
chr5_71413556	concordance_binary_factor	percentage	18	-0.673762	1.05476	-2.95244	1.60491	-0.638781	0.534059	0.444549	0.427115	0.0313878	0.995219
chr5_71414062	concordance_binary_factor	percentage	18	3.52492	5.39195	-8.12368	15.1735	0.653737	0.524677	0.220598	0.194976	0.0328748	0.995219
chr5_71414153	concordance_binary_factor	percentage	18	-4.15907	1.80562	-8.05987	-0.258276	-2.30341	0.038415	0.471369	0.255618	0.40813	0.967712
chr5_71414245	concordance_binary_factor	percentage	18	2.17467	2.1316	-2.43038	6.77972	1.0202	0.326244	0.164045	0.0971168	0.0800625	0.995219
chr5_71414390	concordance_binary_factor	percentage	18	-0.678119	1.71333	-4.37953	3.0233	-0.395791	0.698678	0.278522	0.269828	0.01205	0.995219
chr5_71414471	concordance_binary_factor	percentage	18	3.12766	2.5131	-2.30157	8.55689	1.24454	0.235271	0.57662	0.526177	0.119145	0.995219
chr5_71414685	concordance_binary_factor	percentage	18	2.92565	4.13255	-6.00217	11.8535	0.707954	0.491473	0.0770529	0.0414698	0.0385538	0.995219
chr5_71414820	concordance_binary_factor	percentage	18	-0.772131	1.19619	-3.35634	1.81207	-0.645493	0.529836	0.51924	0.503831	0.0320509	0.995219
chr5_71414862	concordance_binary_factor	percentage	18	-0.801941	2.00973	-5.14369	3.53981	-0.39903	0.696349	0.044279	0.0325732	0.012248	0.995219
chr5_71414913	concordance_binary_factor	percentage	18	0.989608	2.51258	-4.43849	6.41771	0.393861	0.700068	0.104298	0.0936101	0.0119328	0.995219
chr5_71414946	concordance_binary_factor	percentage	18	-3.11594	1.05373	-5.3924	-0.839493	-2.95705	0.0111201	0.535173	0.222517	0.672628	0.842599
chr5_71414992	concordance_binary_factor	percentage	18	4.04908	2.01393	-0.301751	8.39992	2.01054	0.0655901	0.284053	0.0614347	0.310943	0.995219
chr5_71415284	concordance_binary_factor	percentage	18	7.08778	3.95596	-1.45855	15.6341	1.79167	0.0964807	0.389377	0.238596	0.24693	0.995219
chr5_71415323	concordance_binary_factor	percentage	18	-0.0433684	2.41441	-5.25938	5.17264	-0.0179623	0.985942	0.0183887	0.0183643	2.48188e-05	0.995219
chr5_71415466	concordance_binary_factor	percentage	18	-1.68464	5.16162	-12.8356	9.46637	-0.326378	0.749333	0.0209698	0.0129475	0.00819404	0.995219
chr5_71415716	concordance_binary_factor	percentage	18	-3.3329	3.87602	-11.7065	5.04074	-0.859876	0.405436	0.198686	0.153111	0.0568759	0.995219
chr5_71415729	concordance_binary_factor	percentage	18	-1.69395	2.65149	-7.42215	4.03425	-0.638867	0.534004	0.171117	0.145093	0.0313963	0.995219
chr5_71415760	concordance_binary_factor	percentage	18	-25.712	11.6461	-50.8717	-0.552182	-2.20778	0.0458374	0.44482	0.236658	0.374946	0.995219
chr5_71415909	concordance_binary_factor	percentage	18	0.510496	2.01075	-3.83347	4.85446	0.253883	0.803557	0.121668	0.117313	0.0049582	0.995219
chr5_71415932	concordance_binary_factor	percentage	18	3.66583	1.86857	-0.370972	7.70263	1.96184	0.0715543	0.395271	0.216234	0.296062	0.995219
chr5_71416072	concordance_binary_factor	percentage	18	-20.4932	13.7931	-50.2913	9.30498	-1.48576	0.161187	0.323923	0.209122	0.169806	0.995219
chr5_71416263	concordance_binary_factor	percentage	18	-2.60849	3.48547	-10.1384	4.92141	-0.748391	0.467549	0.217492	0.183778	0.0430838	0.995219
chr5_71416422	concordance_binary_factor	percentage	18	0.660935	2.66141	-5.08869	6.41056	0.24834	0.807751	0.0572101	0.0527375	0.00474406	0.995219
chr5_71416460	concordance_binary_factor	percentage	18	-1.87206	2.60776	-7.50579	3.76166	-0.717882	0.485531	0.164673	0.131558	0.0396427	0.995219
chr5_71416476	concordance_binary_factor	percentage	18	0.164455	1.17091	-2.36514	2.69405	0.140451	0.890457	0.247795	0.246653	0.00151741	0.995219
chr5_71416485	concordance_binary_factor	percentage	18	4.24622	1.66011	0.659777	7.83267	2.5578	0.0238382	0.427463	0.139331	0.503257	0.940285
chr5_71416548	concordance_binary_factor	percentage	18	0.525945	2.24935	-4.33349	5.38538	0.23382	0.818766	0.128873	0.125209	0.00420554	0.995219
chr5_71416560	concordance_binary_factor	percentage	18	0.0806509	2.47996	-5.27698	5.43828	0.032521	0.974551	0.148518	0.148449	8.13551e-05	0.995219
chr5_71416590	concordance_binary_factor	percentage	18	1.9903	3.19498	-4.91204	8.89264	0.622945	0.544094	0.0509829	0.022654	0.0298508	0.995219
chr5_71416646	concordance_binary_factor	percentage	18	1.79274	1.77945	-2.05153	5.63702	1.00747	0.332095	0.261058	0.203364	0.0780762	0.995219
chr5_71416689	concordance_binary_factor	percentage	18	-3.59584	3.43238	-11.011	3.81937	-1.04762	0.3139	0.125879	0.0520816	0.0844241	0.995219
chr5_71416695	concordance_binary_factor	percentage	18	-1.53877	3.12132	-8.28197	5.20442	-0.492989	0.630243	0.130691	0.114439	0.0186952	0.995219
chr5_71416941	concordance_binary_factor	percentage	18	-14.8778	8.41319	-33.0534	3.29776	-1.76839	0.100439	0.675129	0.59698	0.240555	0.995219
chr5_71417227	concordance_binary_factor	percentage	18	-6.92884	9.57201	-27.6079	13.7502	-0.723865	0.481972	0.37804	0.352971	0.0403062	0.995219
chr5_71417351	concordance_binary_factor	percentage	18	-8.04083	8.97349	-27.4269	11.3452	-0.896065	0.38651	0.398823	0.361692	0.0617641	0.995219
chr5_71417523	concordance_binary_factor	percentage	18	0.0182434	1.52202	-3.26988	3.30637	0.0119863	0.990619	0.141652	0.141642	1.10517e-05	0.995219
chr5_71417547	concordance_binary_factor	percentage	18	-4.66339	2.80506	-10.7234	1.39657	-1.66249	0.120323	0.295313	0.145492	0.212606	0.995219
chr5_71417557	concordance_binary_factor	percentage	18	-4.94008	3.23234	-11.9231	2.04297	-1.52833	0.150391	0.166115	0.0162865	0.179676	0.995219
chr5_71417603	concordance_binary_factor	percentage	18	5.16391	3.43343	-2.25356	12.5814	1.50401	0.15648	0.410514	0.307942	0.174004	0.995219
chr5_71417809	concordance_binary_factor	percentage	18	0.276715	2.7414	-5.64573	6.19916	0.100939	0.921139	0.348912	0.348402	0.000783747	0.995219
chr5_71417903	concordance_binary_factor	percentage	18	-0.711771	2.74217	-6.63586	5.21232	-0.259565	0.799264	0.165076	0.160748	0.00518263	0.995219
chr5_71418177	concordance_binary_factor	percentage	18	-6.01036	4.28701	-15.2719	3.25116	-1.40199	0.184341	0.378927	0.285021	0.151199	0.995219
chr5_71418379	concordance_binary_factor	percentage	18	0.162052	4.71452	-10.0231	10.3472	0.0343729	0.973102	0.240443	0.240374	9.08842e-05	0.995219
chr5_71418672	concordance_binary_factor	percentage	18	-1.10854	2.64727	-6.82761	4.61053	-0.41875	0.682235	0.217208	0.206649	0.0134886	0.995219
chr5_71418709	concordance_binary_factor	percentage	18	-1.50587	2.18322	-6.22243	3.21069	-0.689748	0.50248	0.115941	0.083588	0.0365963	0.995219
chr5_71418831	concordance_binary_factor	percentage	18	-5.32922	3.61995	-13.1496	2.49119	-1.47218	0.164764	0.366819	0.261256	0.166717	0.995219
chr5_71418911	concordance_binary_factor	percentage	18	3.7014	2.8761	-2.51203	9.91484	1.28695	0.220555	0.135958	0.0258759	0.127404	0.995219
chr5_71419186	concordance_binary_factor	percentage	18	2.0927	9.43892	-18.2989	22.4842	0.221709	0.827985	0.0147296	0.0110042	0.00378116	0.995219
chr5_71419454	concordance_binary_factor	percentage	18	-2.34838	5.23454	-13.6569	8.96016	-0.448631	0.661084	0.117621	0.103959	0.0154823	0.995219
chr5_71419945	concordance_binary_factor	percentage	18	3.20069	3.81451	-5.04005	11.4414	0.839083	0.416586	0.064651	0.013994	0.0541585	0.995219
chr5_71420082	concordance_binary_factor	percentage	18	1.09012	1.81576	-2.83259	5.01283	0.600366	0.558584	0.232311	0.211026	0.0277261	0.995219
chr5_71420271	concordance_binary_factor	percentage	18	0.728096	2.46081	-4.58815	6.04435	0.295877	0.771997	0.428329	0.424479	0.00673409	0.995219
chr5_71420509	concordance_binary_factor	percentage	18	4.14187	2.67604	-1.63936	9.92311	1.54776	0.145672	0.214891	0.0702162	0.184274	0.995219
chr5_71420673	concordance_binary_factor	percentage	18	2.05888	1.25295	-0.647957	4.76571	1.64322	0.124291	0.406447	0.283162	0.207706	0.995219
chr5_71420689	concordance_binary_factor	percentage	18	1.64587	3.89385	-6.76628	10.058	0.422683	0.679434	0.0398033	0.0266071	0.0137432	0.995219
chr5_71420711	concordance_binary_factor	percentage	18	0.457432	1.82508	-3.48541	4.40028	0.250637	0.806013	0.562111	0.559995	0.00483222	0.995219
chr5_71420743	concordance_binary_factor	percentage	18	-1.49805	4.41306	-11.0319	8.03579	-0.339459	0.739685	0.633484	0.630235	0.00886403	0.995219
chr5_71420871	concordance_binary_factor	percentage	18	-1.2444	2.00345	-5.5726	3.0838	-0.621128	0.545253	0.331322	0.311477	0.0296769	0.995219
chr5_71420903	concordance_binary_factor	percentage	18	4.50674	8.73447	-14.3629	23.3764	0.515972	0.614537	0.137624	0.119963	0.020479	0.995219
chr5_71420931	concordance_binary_factor	percentage	18	-3.12409	6.15186	-16.4144	10.1662	-0.507828	0.620081	0.0830063	0.0648153	0.0198376	0.995219
chr5_71420947	concordance_binary_factor	percentage	18	-7.18957	7.02685	-22.3702	7.99102	-1.02316	0.324897	0.217374	0.154352	0.0805269	0.995219
chr5_71421050	concordance_binary_factor	percentage	18	-12.0803	10.3739	-34.4917	10.3312	-1.16449	0.265152	0.207076	0.124366	0.10431	0.995219
chr5_71421082	concordance_binary_factor	percentage	18	0.833787	8.61896	-17.7863	19.4539	0.0967387	0.924409	0.299705	0.299201	0.000719875	0.995219
chr5_71421167	concordance_binary_factor	percentage	18	11.3369	3.91528	2.87848	19.7954	2.89556	0.0125141	0.417396	0.0416501	0.644943	0.842599
chr5_71421840	concordance_binary_factor	percentage	18	-12.1615	16.35	-47.4835	23.1605	-0.743825	0.470214	0.0476255	0.00709283	0.0425596	0.995219
chr5_71421872	concordance_binary_factor	percentage	18	0.832908	5.55774	-11.1739	12.8397	0.149865	0.883172	0.218528	0.217178	0.00172765	0.995219
chr5_71422075	concordance_binary_factor	percentage	18	-4.01718	5.98143	-16.9393	8.90493	-0.671608	0.513592	0.362375	0.340251	0.0346967	0.995219
chr5_71422344	concordance_binary_factor	percentage	18	0.73555	2.62137	-4.92758	6.39868	0.280597	0.783435	0.0173964	0.0114452	0.00605653	0.995219
chr5_71422465	concordance_binary_factor	percentage	18	-4.21978	6.05264	-17.2957	8.85615	-0.697181	0.497969	0.295026	0.268667	0.0373893	0.995219
chr5_71422559	concordance_binary_factor	percentage	18	-5.09187	4.71203	-15.2716	5.08786	-1.08061	0.299511	0.35712	0.299373	0.0898244	0.995219
chr5_71422606	concordance_binary_factor	percentage	18	-7.00961	15.0589	-39.5423	25.5231	-0.46548	0.649289	0.222569	0.209612	0.0166671	0.995219
chr5_71422698	concordance_binary_factor	percentage	18	-1.85058	7.59696	-18.2628	14.5617	-0.243594	0.811347	0.0173095	0.012824	0.00456448	0.995219
chr5_71422741	concordance_binary_factor	percentage	18	-6.30996	7.02435	-21.4852	8.86523	-0.898298	0.385362	0.299387	0.255898	0.0620723	0.995219
chr5_71423100	concordance_binary_factor	percentage	18	0.940836	3.21947	-6.0144	7.89607	0.292233	0.77472	0.0882363	0.0822467	0.00656926	0.995219
chr5_71423116	concordance_binary_factor	percentage	18	-1.88006	1.90991	-6.00618	2.24606	-0.984369	0.342901	0.103025	0.0361668	0.0745371	0.995219
chr5_71423229	concordance_binary_factor	percentage	18	0.546766	1.53213	-2.7632	3.85673	0.356866	0.726918	0.487682	0.482663	0.00979642	0.995219
chr5_71423231	concordance_binary_factor	percentage	18	-0.195399	2.33866	-5.24777	4.85697	-0.0835516	0.934686	0.184158	0.18372	0.00053699	0.995219
chr5_71423254	concordance_binary_factor	percentage	18	-2.20814	2.81952	-8.29935	3.88307	-0.783159	0.447567	0.28599	0.252303	0.0471799	0.995219
chr5_71423293	concordance_binary_factor	percentage	18	-2.45126	3.8377	-10.7421	5.83959	-0.638731	0.53409	0.159328	0.132946	0.0313829	0.995219
chr5_71423327	concordance_binary_factor	percentage	18	-0.988614	2.86291	-7.17356	5.19634	-0.345317	0.735379	0.226859	0.219768	0.00917263	0.995219
chr5_71423387	concordance_binary_factor	percentage	18	-2.56841	2.90582	-8.84605	3.70922	-0.883888	0.39281	0.34071	0.301089	0.0600967	0.995219
chr5_71423414	concordance_binary_factor	percentage	18	0.0601862	1.85562	-3.94863	4.06901	0.0324346	0.974618	0.182928	0.182862	8.09232e-05	0.995219
chr5_71423419	concordance_binary_factor	percentage	18	-3.19843	2.80818	-9.26513	2.86827	-1.13897	0.275269	0.395758	0.335461	0.0997887	0.995219
chr5_71423447	concordance_binary_factor	percentage	18	-6.10888	2.57663	-11.6753	-0.542415	-2.37088	0.0338801	0.580627	0.399294	0.432391	0.967712
chr5_71423659	concordance_binary_factor	percentage	18	1.37244	3.47486	-6.13454	8.87942	0.394963	0.699274	0.55411	0.54876	0.0119997	0.995219
chr5_71423860	concordance_binary_factor	percentage	18	-7.1734	4.31958	-16.5053	2.15848	-1.66067	0.120693	0.552557	0.457636	0.212141	0.995219
chr5_71424000	concordance_binary_factor	percentage	18	-2.88458	4.70906	-13.0579	7.28873	-0.612559	0.550734	0.520136	0.506285	0.0288637	0.995219
chr5_71424024	concordance_binary_factor	percentage	18	-1.86755	3.20307	-8.78737	5.05226	-0.583051	0.569836	0.0935062	0.0698015	0.0261499	0.995219
chr5_71424060	concordance_binary_factor	percentage	18	4.38833	2.5256	-1.06789	9.84455	1.73754	0.105907	0.349677	0.19865	0.232235	0.995219
chr5_71424202	concordance_binary_factor	percentage	18	-4.79541	6.92774	-19.7619	10.1711	-0.692203	0.500987	0.0589588	0.0242745	0.0368573	0.995219
chr5_71424221	concordance_binary_factor	percentage	18	-1.13207	4.8024	-11.507	9.2429	-0.235729	0.817316	0.188249	0.184779	0.00427448	0.995219
chr5_71424287	concordance_binary_factor	percentage	18	0.970894	5.16616	-10.1899	12.1317	0.187934	0.85383	0.285136	0.283194	0.00271685	0.995219
chr5_71424369	concordance_binary_factor	percentage	18	-0.343598	2.97741	-6.77589	6.0887	-0.115402	0.90989	0.19158	0.190752	0.00102443	0.995219
chr5_71424437	concordance_binary_factor	percentage	18	-2.16493	2.78352	-8.17837	3.84851	-0.777766	0.45063	0.130578	0.0901222	0.0465323	0.995219
chr5_71424472	concordance_binary_factor	percentage	18	3.59932	3.6646	-4.31757	11.5162	0.982185	0.343936	0.17841	0.117442	0.0742067	0.995219
chr5_71424514	concordance_binary_factor	percentage	18	2.43754	4.45229	-7.18105	12.0561	0.547479	0.593325	0.18889	0.170189	0.0230564	0.995219
chr5_71424597	concordance_binary_factor	percentage	18	-1.34155	3.11456	-8.07015	5.38705	-0.430735	0.673717	0.15263	0.140536	0.0142717	0.995219
chr5_71424622	concordance_binary_factor	percentage	18	2.03272	1.70525	-1.65125	5.7167	1.19204	0.254554	0.314432	0.239496	0.109304	0.995219
chr5_71424801	concordance_binary_factor	percentage	18	-0.370389	1.93442	-4.54944	3.80867	-0.191473	0.851113	0.603938	0.602821	0.00282015	0.995219
chr5_71424976	concordance_binary_factor	percentage	18	4.87491	2.84216	-1.2652	11.015	1.71521	0.110028	0.26783	0.102137	0.226304	0.995219

## Sheet: ST6D
CpG site	Independent variable	Dependent variable	Sample size, excluding any samples that have missing data for any of the variables	Estimate of the coefficient (b) for the independent variable	Lower limit of 95% confidence interval for b	Upper limit of 95% confidence interval for b	Standard error	t value	P-value	R squared of model including independent variable and covariates	R squared of model including only covariates	Local effect size Cohen's f2, calculated by formula: f2 = (R2AB - R2A) / (1 - R2AB))	P-value with FDR multiple testing correction
chr5_71375512	downstream_env_factor	percentage	22	1.11831	2.65133	-4.47551	6.71214	0.421793	0.678462	0.0360833	0.0196565	0.0170416	0.99394
chr5_71375542	downstream_env_factor	percentage	21	-8.21086	3.95604	-16.5973	0.175573	-2.07552	0.0544212	0.314298	0.110816	0.29675	0.94681
chr5_71375574	downstream_env_factor	percentage	22	-0.309397	2.34432	-5.25548	4.63669	-0.131977	0.896552	0.13392	0.141246	-0.00845909	0.99394
chr5_71375598	downstream_env_factor	percentage	21	-10.5847	5.34167	-21.9086	0.739092	-1.98154	0.0649822	0.292678	0.0823438	0.297367	0.97029
chr5_71375634	downstream_env_factor	percentage	21	-3.46701	4.67486	-13.3773	6.44324	-0.74163	0.469059	0.121083	0.0990722	0.0250433	0.97029
chr5_71375694	downstream_env_factor	percentage	21	-8.57253	2.82564	-14.5626	-2.58244	-3.03383	0.00790124	0.510972	0.201932	0.631949	0.377481
chr5_71375719	downstream_env_factor	percentage	22	-2.35046	5.40643	-13.757	9.05611	-0.434753	0.66921	0.0520129	0.0503609	0.00174264	0.99394
chr5_71375849	downstream_env_factor	percentage	21	-3.81867	3.87731	-12.0382	4.40086	-0.984877	0.339345	0.387739	0.301416	0.140992	0.97029
chr5_71375938	downstream_env_factor	percentage	22	14.9702	20.8479	-29.0149	58.9554	0.718071	0.482466	0.0610686	0.0275082	0.0357431	0.97029
chr5_71376002	downstream_env_factor	percentage	21	0.270752	6.57763	-13.6732	14.2147	0.0411625	0.967676	0.360628	0.328768	0.0498306	0.99394
chr5_71376124	downstream_env_factor	percentage	22	5.97847	5.02851	-4.63076	16.5877	1.18892	0.250816	0.256277	0.2062	0.067334	0.97029
chr5_71376137	downstream_env_factor	percentage	21	-5.80756	5.26	-16.9583	5.34315	-1.1041	0.285879	0.161709	0.0774189	0.10055	0.97029
chr5_71376303	downstream_env_factor	percentage	22	10.9094	20.5056	-32.3536	54.1724	0.532021	0.601596	0.0773348	0.0458694	0.0341027	0.992815
chr5_71376346	downstream_env_factor	percentage	22	0.51146	4.97542	-9.98575	11.0087	0.102797	0.919327	0.112335	0.116127	-0.00427194	0.99394
chr5_71376394	downstream_env_factor	percentage	21	-8.76484	3.23976	-15.6328	-1.89686	-2.7054	0.0155985	0.462476	0.225411	0.441032	0.526636
chr5_71376399	downstream_env_factor	percentage	21	-2.07646	3.29665	-9.06505	4.91212	-0.629871	0.537671	0.131007	0.085984	0.0518111	0.992815
chr5_71376457	downstream_env_factor	percentage	21	-5.68511	5.97973	-18.3616	6.99135	-0.95073	0.355883	0.266695	0.229772	0.0503521	0.97029
chr5_71376496	downstream_env_factor	percentage	22	0.322058	2.5883	-5.13878	5.78289	0.124428	0.902436	0.277598	0.263835	0.0190508	0.99394
chr5_71376551	downstream_env_factor	percentage	21	-0.395434	5.59327	-12.2526	11.4618	-0.0706983	0.944514	0.362602	0.330962	0.0496395	0.99394
chr5_71376575	downstream_env_factor	percentage	22	0.0762421	2.29387	-4.7634	4.91588	0.0332373	0.973872	0.113	0.105225	0.00876573	0.99394
chr5_71376581	downstream_env_factor	percentage	22	-1.42491	2.72381	-7.17165	4.32183	-0.523131	0.607635	0.0321694	0.0231637	0.00930503	0.992815
chr5_71376583	downstream_env_factor	percentage	22	-0.59365	3.07938	-7.09056	5.90327	-0.192782	0.849414	0.128458	0.148787	-0.0233251	0.99394
chr5_71376650	downstream_env_factor	percentage	22	-11.7679	6.96246	-26.4574	2.92161	-1.69019	0.109243	0.215783	0.0840001	0.168044	0.97029
chr5_71376745	downstream_env_factor	percentage	21	-12.6653	8.59347	-30.8826	5.55204	-1.47383	0.15993	0.186382	0.0958029	0.111328	0.97029
chr5_71376890	downstream_env_factor	percentage	21	-2.55944	8.21094	-19.9659	14.847	-0.311711	0.759285	0.0238746	0.0148668	0.00922815	0.99394
chr5_71377034	downstream_env_factor	percentage	22	7.38783	5.68749	-4.61173	19.3874	1.29896	0.2113	0.191624	0.06679	0.154426	0.97029
chr5_71377080	downstream_env_factor	percentage	22	-10.402	5.28594	-21.5544	0.750367	-1.96786	0.0656169	0.236143	0.042118	0.254007	0.97029
chr5_71377097	downstream_env_factor	percentage	21	5.03757	6.23966	-8.18991	18.265	0.807347	0.431306	0.120632	0.100407	0.0230002	0.97029
chr5_71377155	downstream_env_factor	percentage	22	-8.21992	4.89757	-18.5529	2.11305	-1.67837	0.111562	0.209793	0.0793381	0.165089	0.97029
chr5_71377159	downstream_env_factor	percentage	21	0.77789	3.00498	-5.59239	7.14817	0.258867	0.799039	0.200792	0.187488	0.016646	0.99394
chr5_71377167	downstream_env_factor	percentage	22	-0.105099	3.22866	-6.91697	6.70677	-0.0325518	0.974411	0.0533391	0.0721467	-0.0198674	0.99394
chr5_71377295	downstream_env_factor	percentage	22	-1.54608	4.79283	-11.6581	8.56592	-0.322581	0.750946	0.0857772	0.0461606	0.0433337	0.99394
chr5_71377307	downstream_env_factor	percentage	22	-1.85153	3.04127	-8.26805	4.56499	-0.608802	0.550705	0.139254	0.113206	0.0302622	0.992815
chr5_71377311	downstream_env_factor	percentage	21	-3.69165	4.81347	-13.8957	6.51245	-0.766941	0.454285	0.23835	0.110948	0.167271	0.97029
chr5_71377633	downstream_env_factor	percentage	22	-0.501556	4.96334	-10.9733	9.97018	-0.101052	0.920691	0.0737253	0.103985	-0.0326678	0.99394
chr5_71377647	downstream_env_factor	percentage	21	-0.370375	7.06017	-15.3373	14.5965	-0.0524598	0.958812	0.0229998	0.0194333	0.00365042	0.99394
chr5_71377798	downstream_env_factor	percentage	22	-1.1917	3.98908	-9.60793	7.22453	-0.29874	0.768759	0.0355973	0.0150598	0.0212955	0.99394
chr5_71377921	downstream_env_factor	percentage	22	0.769762	7.35923	-14.7569	16.2964	0.104598	0.917919	0.0934121	0.0917285	0.00185712	0.99394
chr5_71377944	downstream_env_factor	percentage	22	-0.240954	4.62801	-10.0052	9.52329	-0.0520643	0.959084	0.181758	0.0724474	0.133592	0.99394
chr5_71377961	downstream_env_factor	percentage	22	-0.383753	2.29933	-5.23492	4.46741	-0.166897	0.86942	0.0610662	0.0810281	-0.0212602	0.99394
chr5_71378003	downstream_env_factor	percentage	22	2.32554	2.25117	-2.42402	7.0751	1.03304	0.316061	0.100555	0.0588941	0.0463183	0.97029
chr5_71378006	downstream_env_factor	percentage	22	2.26763	5.0208	-8.32534	12.8606	0.451647	0.657232	0.122941	0.0154408	0.122569	0.993357
chr5_71378099	downstream_env_factor	percentage	21	-1.52929	4.6046	-11.2906	8.23202	-0.332122	0.744108	0.0550318	0.0599556	-0.00521063	0.99394
chr5_71378146	downstream_env_factor	percentage	21	1.82491	2.45207	-3.37324	7.02306	0.744233	0.467526	0.0509561	0.0328612	0.0190664	0.97029
chr5_71378377	downstream_env_factor	percentage	22	0.462168	6.0364	-12.2735	13.1979	0.0765634	0.939865	0.0462565	0.0465721	-0.000330924	0.99394
chr5_71378668	downstream_env_factor	percentage	21	2.03201	5.3284	-9.26368	13.3277	0.381356	0.707956	0.0306979	0.0671205	-0.0375762	0.99394
chr5_71378846	downstream_env_factor	percentage	21	-1.37692	5.51831	-13.0752	10.3214	-0.249519	0.806134	0.031457	0.0533623	-0.0226167	0.99394
chr5_71378889	downstream_env_factor	percentage	21	-3.69391	6.1531	-16.7379	9.35009	-0.600332	0.556693	0.0589836	0.084532	-0.0271498	0.992815
chr5_71379140	downstream_env_factor	percentage	21	-9.69804	8.22271	-27.1294	7.73333	-1.17942	0.255471	0.128155	0.0915885	0.0419411	0.97029
chr5_71379170	downstream_env_factor	percentage	21	-2.96462	7.31538	-18.4725	12.5433	-0.405258	0.690655	0.180276	0.153943	0.0321245	0.99394
chr5_71379239	downstream_env_factor	percentage	22	0.124639	6.43233	-13.4464	13.6957	0.019377	0.984766	0.187562	0.203897	-0.0201065	0.995106
chr5_71379341	downstream_env_factor	percentage	22	-9.5858	3.97612	-17.9747	-1.19691	-2.41084	0.0275161	0.341371	0.132884	0.316546	0.696748
chr5_71379375	downstream_env_factor	percentage	20	2.477	14.9492	-29.3864	34.3404	0.165695	0.87061	0.215181	0.211602	0.00456102	0.99394
chr5_71379440	downstream_env_factor	percentage	22	-2.66496	1.75847	-6.375	1.04508	-1.5155	0.148018	0.234424	0.129952	0.136462	0.97029
chr5_71379460	downstream_env_factor	percentage	20	13.8187	5.47087	2.1578	25.4796	2.52587	0.0232847	0.567824	0.383091	0.42745	0.641871
chr5_71379483	downstream_env_factor	percentage	21	7.47606	3.24662	0.593538	14.3586	2.30272	0.0350573	0.473626	0.310505	0.309896	0.828521
chr5_71379487	downstream_env_factor	percentage	21	-9.16752	8.30534	-26.7741	8.43902	-1.10381	0.286	0.111181	0.0629942	0.054214	0.97029
chr5_71379583	downstream_env_factor	percentage	22	2.31267	3.44483	-4.95528	9.58061	0.671345	0.511021	0.0557628	0.0558671	-0.000110467	0.992815
chr5_71379603	downstream_env_factor	percentage	22	3.87035	4.59977	-5.83431	13.575	0.841424	0.411791	0.122592	0.107481	0.0172227	0.97029
chr5_71379635	downstream_env_factor	percentage	21	-1.32441	6.67746	-15.48	12.8312	-0.198341	0.845277	0.0415487	0.0454054	-0.00402381	0.99394
chr5_71379686	downstream_env_factor	percentage	22	0.611722	4.85081	-9.6226	10.846	0.126107	0.901127	0.140181	0.0888927	0.0596498	0.99394
chr5_71379694	downstream_env_factor	percentage	21	0.811866	6.74871	-13.4948	15.1185	0.120299	0.905744	0.0732854	0.0607408	0.0135366	0.99394
chr5_71379921	downstream_env_factor	percentage	22	-0.0120363	3.10277	-6.5583	6.53423	-0.00387922	0.99695	0.0396306	0.0637266	-0.0250904	0.998496
chr5_71380079	downstream_env_factor	percentage	22	-3.5098	3.69919	-11.3144	4.2948	-0.948803	0.356015	0.162523	0.146194	0.0194981	0.97029
chr5_71380111	downstream_env_factor	percentage	22	3.20616	4.09586	-5.43535	11.8477	0.782781	0.444524	0.265891	0.243509	0.0304879	0.97029
chr5_71380136	downstream_env_factor	percentage	22	-3.83699	4.77437	-13.91	6.23606	-0.803663	0.432686	0.0967494	0.0758622	0.0231245	0.97029
chr5_71380143	downstream_env_factor	percentage	22	-0.187843	5.61141	-12.0269	11.6512	-0.0334753	0.973685	0.186363	0.179112	0.00891122	0.99394
chr5_71380211	downstream_env_factor	percentage	21	0.393692	4.48614	-9.11651	9.90389	0.0877574	0.931158	0.123193	0.0772845	0.0523582	0.99394
chr5_71380340	downstream_env_factor	percentage	22	4.73149	5.63655	-7.16059	16.6236	0.839431	0.412877	0.060698	0.018796	0.0446098	0.97029
chr5_71380556	downstream_env_factor	percentage	22	0.771051	3.08587	-5.73956	7.28167	0.249865	0.805686	0.0969715	0.0644798	0.0359807	0.99394
chr5_71380638	downstream_env_factor	percentage	21	11.4299	7.8997	-5.31674	28.1765	1.44687	0.16724	0.257229	0.151422	0.142448	0.97029
chr5_71380681	downstream_env_factor	percentage	22	-7.62082	3.4194	-14.8351	-0.40651	-2.2287	0.0396184	0.404373	0.225913	0.299617	0.86902
chr5_71380686	downstream_env_factor	percentage	22	-6.57902	4.29222	-15.6348	2.47676	-1.53278	0.143728	0.241241	0.141298	0.13172	0.97029
chr5_71380690	downstream_env_factor	percentage	20	13.0752	9.15638	-6.44114	32.5916	1.42799	0.173784	0.309657	0.227998	0.118288	0.97029
chr5_71380697	downstream_env_factor	percentage	22	-3.1068	4.22931	-12.0299	5.81627	-0.734588	0.472603	0.125099	0.104431	0.0236227	0.97029
chr5_71380770	downstream_env_factor	percentage	22	-1.7723	3.75545	-9.6956	6.151	-0.471929	0.642978	0.183695	0.113907	0.0854923	0.992815
chr5_71380786	downstream_env_factor	percentage	21	5.99817	5.94346	-6.60141	18.5978	1.0092	0.327896	0.180734	0.128096	0.0642497	0.97029
chr5_71380806	downstream_env_factor	percentage	22	2.09461	5.77161	-10.0824	14.2716	0.362915	0.721141	0.0438604	0.0437463	0.000119327	0.99394
chr5_71380867	downstream_env_factor	percentage	22	0.789618	3.95874	-7.56258	9.14182	0.199462	0.844268	0.121087	0.0660817	0.062583	0.99394
chr5_71380908	downstream_env_factor	percentage	22	-4.02422	6.3504	-17.4224	9.37395	-0.633696	0.534713	0.0527511	0.0256794	0.0285793	0.992815
chr5_71380940	downstream_env_factor	percentage	22	-0.385475	2.78546	-6.26228	5.49133	-0.138388	0.89156	0.129768	0.0944183	0.0406214	0.99394
chr5_71380986	downstream_env_factor	percentage	22	3.8544	4.01805	-4.62294	12.3317	0.959271	0.350868	0.170263	0.125577	0.0538557	0.97029
chr5_71380990	downstream_env_factor	percentage	22	8.88683	6.50528	-4.83812	22.6118	1.36609	0.18971	0.18265	0.0952417	0.106941	0.97029
chr5_71381014	downstream_env_factor	percentage	22	2.9143	3.50243	-4.47518	10.3038	0.832079	0.4169	0.240726	0.185234	0.0730861	0.97029
chr5_71381043	downstream_env_factor	percentage	22	-2.63733	3.14774	-9.27849	4.00383	-0.837848	0.413741	0.100746	0.0753084	0.0282879	0.97029
chr5_71381046	downstream_env_factor	percentage	22	1.65403	2.73165	-4.10925	7.4173	0.605505	0.552842	0.0729956	0.093881	-0.02253	0.992815
chr5_71381074	downstream_env_factor	percentage	22	-2.01639	4.1066	-10.6805	6.64777	-0.491012	0.629697	0.035697	0.0220213	0.0141819	0.992815
chr5_71381086	downstream_env_factor	percentage	21	-1.41212	6.29328	-14.7533	11.929	-0.224386	0.825298	0.124836	0.132559	-0.00882531	0.99394
chr5_71381123	downstream_env_factor	percentage	22	-1.51256	4.19401	-10.3612	7.33604	-0.360646	0.722806	0.24895	0.0893947	0.212443	0.99394
chr5_71381132	downstream_env_factor	percentage	22	1.27195	3.7728	-6.68796	9.23186	0.337137	0.74014	0.143397	0.12966	0.0160362	0.99394
chr5_71381142	downstream_env_factor	percentage	21	1.96793	9.57346	-18.3269	22.2628	0.205561	0.839726	0.0702438	0.0734509	-0.00344933	0.99394
chr5_71381150	downstream_env_factor	percentage	22	-2.50289	4.31986	-11.617	6.61122	-0.579391	0.569924	0.129427	0.120704	0.0100198	0.992815
chr5_71381166	downstream_env_factor	percentage	22	-5.32041	4.5074	-14.8302	4.18936	-1.18037	0.254105	0.370549	0.255463	0.182836	0.97029
chr5_71381190	downstream_env_factor	percentage	22	-4.39588	9.2798	-23.9745	15.1828	-0.473704	0.641738	0.10898	0.0781588	0.0345907	0.992815
chr5_71381198	downstream_env_factor	percentage	22	1.80641	2.43418	-3.32926	6.94208	0.742103	0.468155	0.253695	0.159394	0.126358	0.97029
chr5_71381206	downstream_env_factor	percentage	21	2.75483	8.48176	-15.2257	20.7354	0.324794	0.749545	0.12609	0.130969	-0.00558234	0.99394
chr5_71381446	downstream_env_factor	percentage	21	4.20572	5.75636	-7.99722	16.4087	0.730622	0.475574	0.212904	0.137962	0.0952134	0.97029
chr5_71381451	downstream_env_factor	percentage	22	-29.9176	8.98982	-48.8844	-10.9507	-3.32794	0.00398239	0.565815	0.251364	0.724233	0.235293
chr5_71381470	downstream_env_factor	percentage	22	-9.37205	6.95174	-24.0389	5.29483	-1.34816	0.195297	0.178361	0.0921427	0.104934	0.97029
chr5_71381478	downstream_env_factor	percentage	22	-46.0591	12.6668	-72.7836	-19.3346	-3.63622	0.00204189	0.443973	0.0270895	0.749754	0.14477
chr5_71381516	downstream_env_factor	percentage	22	-47.2084	8.66268	-65.485	-28.9317	-5.44963	4.32573e-05	0.69875	0.137643	1.8626	0.00613389
chr5_71381520	downstream_env_factor	percentage	21	-12.3908	13.4326	-40.8666	16.085	-0.922443	0.369999	0.108526	0.021379	0.0977564	0.97029
chr5_71381562	downstream_env_factor	percentage	22	-1.73501	6.90855	-16.3108	12.8408	-0.251139	0.804717	0.144725	0.126329	0.0215097	0.99394
chr5_71381580	downstream_env_factor	percentage	22	-4.52458	8.27726	-21.9881	12.9389	-0.546628	0.591737	0.524214	0.201244	0.678815	0.992815
chr5_71381596	downstream_env_factor	percentage	21	-22.96	15.0177	-54.7961	8.87616	-1.52886	0.145827	0.148232	0.0378716	0.129566	0.97029
chr5_71381602	downstream_env_factor	percentage	21	-24.4406	14.8325	-55.884	7.00285	-1.64778	0.118894	0.259886	0.154382	0.142552	0.97029
chr5_71381604	downstream_env_factor	percentage	22	-26.6992	10.382	-48.6033	-4.79502	-2.57167	0.0198055	0.360477	0.112028	0.388491	0.587683
chr5_71381607	downstream_env_factor	percentage	22	-21.766	11.8406	-46.7475	3.21541	-1.83826	0.0835631	0.559639	0.465691	0.213343	0.97029
chr5_71381626	downstream_env_factor	percentage	22	-17.47	12.6972	-44.2588	9.31877	-1.37589	0.186712	0.200971	0.125297	0.094707	0.97029
chr5_71381634	downstream_env_factor	percentage	22	1.57283	7.91189	-15.1198	18.2654	0.198793	0.844783	0.162684	0.168554	-0.00700998	0.99394
chr5_71381727	downstream_env_factor	percentage	22	1.66288	5.10637	-9.11063	12.4364	0.325648	0.748665	0.0540611	0.0640144	-0.0105221	0.99394
chr5_71381746	downstream_env_factor	percentage	22	3.43252	3.87754	-4.74837	11.6134	0.885231	0.388382	0.168097	0.0168054	0.181862	0.97029
chr5_71381757	downstream_env_factor	percentage	22	0	0	0	0	NA	NA	NA	NA	NA	NA
chr5_71381766	downstream_env_factor	percentage	22	-2.23413	4.74487	-12.2449	7.77668	-0.470852	0.643732	0.173911	0.15061	0.0282063	0.992815
chr5_71381785	downstream_env_factor	percentage	22	3.07468	3.63263	-4.58951	10.7389	0.846406	0.409084	0.162427	0.13881	0.0281963	0.97029
chr5_71381794	downstream_env_factor	percentage	21	-0.174218	3.87204	-8.38257	8.03413	-0.0449938	0.964669	0.304023	0.324671	-0.0296685	0.99394
chr5_71381801	downstream_env_factor	percentage	22	-0.00484082	1.68553	-3.56099	3.55131	-0.002872	0.997742	0.0996576	0.12276	-0.02566	0.998496
chr5_71381811	downstream_env_factor	percentage	22	12.3061	8.79679	-6.25347	30.8657	1.39893	0.179813	0.156977	0.0599298	0.115119	0.97029
chr5_71381826	downstream_env_factor	percentage	22	0.182763	3.89909	-8.0436	8.40913	0.0468733	0.96316	0.426375	0.428193	-0.00316962	0.99394
chr5_71381830	downstream_env_factor	percentage	22	0.0909336	1.27086	-2.59035	2.77222	0.0715527	0.943793	0.105834	0.0774787	0.0317113	0.99394
chr5_71381833	downstream_env_factor	percentage	21	-2.23242	5.38979	-13.6583	9.19342	-0.414194	0.684231	0.0998601	0.0999144	-6.0252e-05	0.99394
chr5_71381840	downstream_env_factor	percentage	22	3.82554	2.89693	-2.28645	9.93753	1.32055	0.204155	0.167373	0.0945625	0.0874472	0.97029
chr5_71381859	downstream_env_factor	percentage	22	-4.95104	4.08843	-13.5769	3.67479	-1.21099	0.242467	0.145824	0.0784605	0.0788635	0.97029
chr5_71381869	downstream_env_factor	percentage	21	-0.444358	6.40799	-14.0287	13.14	-0.0693444	0.945575	0.24565	0.252333	-0.00885869	0.99394
chr5_71381874	downstream_env_factor	percentage	22	-2.41055	3.03268	-8.80894	3.98785	-0.794858	0.437653	0.0919796	0.0683366	0.026038	0.97029
chr5_71381880	downstream_env_factor	percentage	22	1.37501	3.00588	-4.96684	7.71686	0.45744	0.653147	0.114536	0.0534959	0.0689362	0.993357
chr5_71381882	downstream_env_factor	percentage	22	-0.0383727	2.53281	-5.38214	5.3054	-0.0151502	0.988089	0.138715	0.133032	0.00659833	0.995106
chr5_71381896	downstream_env_factor	percentage	22	7.75737	4.20231	-1.10872	16.6235	1.84598	0.082383	0.222958	0.0512943	0.22092	0.97029
chr5_71381906	downstream_env_factor	percentage	22	1.5115	2.91954	-4.6482	7.6712	0.517718	0.611327	0.0760904	0.0562201	0.0215067	0.992815
chr5_71381909	downstream_env_factor	percentage	22	-1.09909	3.89276	-9.3121	7.11391	-0.282343	0.781089	0.0690134	0.0662436	0.00297515	0.99394
chr5_71381921	downstream_env_factor	percentage	22	-4.36358	2.81788	-10.3088	1.58164	-1.54853	0.139909	0.309611	0.215013	0.137021	0.97029
chr5_71381924	downstream_env_factor	percentage	22	-4.91403	4.05103	-13.4609	3.63289	-1.21303	0.241704	0.206431	0.141108	0.0823151	0.97029
chr5_71381929	downstream_env_factor	percentage	20	-1.88088	6.70939	-16.1816	12.4199	-0.280336	0.783049	0.0575556	0.0868147	-0.0310459	0.99394
chr5_71381945	downstream_env_factor	percentage	20	10.3277	10.0922	-11.1833	31.8386	1.02333	0.322371	0.169788	0.0567446	0.136163	0.97029
chr5_71381955	downstream_env_factor	percentage	21	11.3303	7.09064	-3.70115	26.3618	1.59793	0.129618	0.335059	0.237546	0.146649	0.97029
chr5_71381958	downstream_env_factor	percentage	22	-0.465787	4.07127	-9.05542	8.12384	-0.114408	0.910255	0.141006	0.15264	-0.0135433	0.99394
chr5_71381960	downstream_env_factor	percentage	22	0.292033	2.70246	-5.40966	5.99373	0.108062	0.915212	0.202521	0.137906	0.0810242	0.99394
chr5_71381980	downstream_env_factor	percentage	22	0.362176	3.14582	-6.27492	6.99927	0.115129	0.909692	0.392834	0.270938	0.200761	0.99394
chr5_71382006	downstream_env_factor	percentage	21	-5.04812	4.69596	-15.0031	4.90688	-1.07499	0.298323	0.207704	0.158526	0.0620696	0.97029
chr5_71382026	downstream_env_factor	percentage	22	-2.5967	4.39549	-11.8704	6.67697	-0.590765	0.562451	0.0918007	0.0544052	0.0411754	0.992815
chr5_71382043	downstream_env_factor	percentage	22	3.819	3.57825	-3.73045	11.3684	1.06728	0.300767	0.0981529	0.0508842	0.0524133	0.97029
chr5_71382051	downstream_env_factor	percentage	21	-4.44496	7.93798	-21.2727	12.3828	-0.559961	0.583262	0.105104	0.0996108	0.00613803	0.992815
chr5_71382067	downstream_env_factor	percentage	20	0.345748	1.85519	-3.6085	4.29999	0.186368	0.854653	0.118542	0.224997	-0.120771	0.99394
chr5_71382072	downstream_env_factor	percentage	21	5.93123	4.35472	-3.30036	15.1628	1.36202	0.192059	0.223036	0.139735	0.107213	0.97029
chr5_71382092	downstream_env_factor	percentage	22	3.17184	5.07146	-7.528	13.8717	0.62543	0.539995	0.0664253	0.043519	0.0245361	0.992815
chr5_71382094	downstream_env_factor	percentage	22	5.32521	3.65931	-2.39527	13.0457	1.45525	0.163818	0.127342	0.00888639	0.135741	0.97029
chr5_71382104	downstream_env_factor	percentage	22	-0.655936	1.98497	-4.84385	3.53198	-0.330452	0.745096	0.0582093	0.0314419	0.0284218	0.99394
chr5_71382119	downstream_env_factor	percentage	21	14.511	6.7609	0.178509	28.8434	2.14631	0.0475286	0.377941	0.285175	0.149127	0.93605
chr5_71382128	downstream_env_factor	percentage	22	-1.85669	2.96537	-8.11307	4.39969	-0.626125	0.53955	0.0855921	0.0561959	0.0321478	0.992815
chr5_71382139	downstream_env_factor	percentage	22	-1.20668	1.28468	-3.91711	1.50375	-0.939289	0.360738	0.232229	0.19486	0.0486723	0.97029
chr5_71382154	downstream_env_factor	percentage	22	-0.432375	4.64471	-10.2318	9.3671	-0.0930899	0.92692	0.106177	0.107996	-0.00203506	0.99394
chr5_71382178	downstream_env_factor	percentage	22	-0.580784	5.20059	-11.5531	10.3915	-0.111677	0.912388	0.141629	0.140466	0.00135391	0.99394
chr5_71382197	downstream_env_factor	percentage	22	1.69288	3.27488	-5.21652	8.60228	0.516929	0.611865	0.067521	0.0507254	0.0180117	0.992815
chr5_71382199	downstream_env_factor	percentage	21	-1.3767	2.34929	-6.35698	3.60358	-0.586005	0.566048	0.205905	0.146818	0.0744085	0.992815
chr5_71382375	downstream_env_factor	percentage	21	4.21413	5.77647	-8.03144	16.4597	0.729534	0.476221	0.16186	0.14542	0.0196144	0.97029
chr5_71382403	downstream_env_factor	percentage	22	-3.28158	4.84587	-13.5055	6.94231	-0.677191	0.507396	0.0990829	0.0785533	0.0227874	0.992815
chr5_71382409	downstream_env_factor	percentage	22	15.6463	7.53443	-0.249984	31.5425	2.07664	0.0533125	0.217852	0.0104459	0.265174	0.94681
chr5_71382611	downstream_env_factor	percentage	22	-8.77026	13.6742	-37.6203	20.0798	-0.641371	0.529834	0.109394	0.0466249	0.0704795	0.992815
chr5_71382630	downstream_env_factor	percentage	22	-10.7764	8.60879	-28.9394	7.38657	-1.25179	0.227597	0.19665	0.13201	0.0804622	0.97029
chr5_71382644	downstream_env_factor	percentage	22	-8.40602	13.5361	-36.9647	20.1527	-0.621007	0.542832	0.207233	0.192827	0.0181717	0.992815
chr5_71382646	downstream_env_factor	percentage	22	-11.35	13.3806	-39.5805	16.8805	-0.848244	0.408088	0.253541	0.179893	0.0986632	0.97029
chr5_71382724	downstream_env_factor	percentage	22	1.30735	8.05752	-15.6925	18.3072	0.162253	0.87302	0.2834	0.254057	0.0409474	0.99394
chr5_71382746	downstream_env_factor	percentage	22	-22.0005	7.50708	-37.8391	-6.16196	-2.93064	0.0093357	0.455605	0.114711	0.62619	0.377481
chr5_71382781	downstream_env_factor	percentage	21	1.76449	12.1967	-24.0913	27.6203	0.14467	0.886778	0.107195	0.0807082	0.0296664	0.99394
chr5_71382785	downstream_env_factor	percentage	22	-7.57174	7.96784	-24.3824	9.23893	-0.950288	0.355282	0.176037	0.104028	0.0873936	0.97029
chr5_71382789	downstream_env_factor	percentage	22	0.76512	4.80882	-9.3806	10.9108	0.159108	0.875459	0.146981	0.144595	0.0027975	0.99394
chr5_71382791	downstream_env_factor	percentage	22	1.58816	6.68272	-12.5111	15.6875	0.237652	0.814992	0.0680704	0.0733747	-0.00569164	0.99394
chr5_71382829	downstream_env_factor	percentage	23	-14.6343	7.8855	-31.2011	1.9325	-1.85585	0.0799236	0.290699	0.182013	0.15323	0.97029
chr5_71382834	downstream_env_factor	percentage	23	-12.1644	8.55946	-30.1471	5.81839	-1.42116	0.172364	0.310479	0.224723	0.124371	0.97029
chr5_71382838	downstream_env_factor	percentage	22	-9.42486	9.39929	-29.2556	10.4059	-1.00272	0.330056	0.120378	0.0535192	0.076009	0.97029
chr5_71382859	downstream_env_factor	percentage	21	10.8115	9.59375	-9.5263	31.1494	1.12694	0.276388	0.176342	0.121867	0.0661386	0.97029
chr5_71382879	downstream_env_factor	percentage	22	-11.7889	12.7272	-38.641	15.0633	-0.926271	0.367269	0.052822	0.0085462	0.046745	0.97029
chr5_71382890	downstream_env_factor	percentage	23	-11.2602	7.5331	-27.0866	4.56629	-1.49476	0.152303	0.228164	0.135624	0.119895	0.97029
chr5_71382919	downstream_env_factor	percentage	23	-0.577138	3.15707	-7.20989	6.05562	-0.182808	0.856992	0.0452736	0.0229643	0.0233672	0.99394
chr5_71382923	downstream_env_factor	percentage	23	-1.99948	2.63708	-7.53979	3.54083	-0.758215	0.458135	0.0960987	0.0339797	0.0687232	0.97029
chr5_71382931	downstream_env_factor	percentage	22	9.57292	5.31313	-1.6368	20.7826	1.80175	0.0893465	0.432722	0.16314	0.47522	0.97029
chr5_71382935	downstream_env_factor	percentage	23	6.48971	4.64438	-3.26778	16.2472	1.39732	0.179304	0.31277	0.252568	0.0875997	0.97029
chr5_71382955	downstream_env_factor	percentage	22	-10.2615	14.8883	-41.673	21.1501	-0.689229	0.499979	0.103354	0.0489494	0.0606752	0.987424
chr5_71382987	downstream_env_factor	percentage	22	-5.52025	3.47502	-12.8519	1.81141	-1.58855	0.130586	0.162795	0.0377235	0.149392	0.97029
chr5_71382994	downstream_env_factor	percentage	22	-2.61631	4.54303	-12.2013	6.96864	-0.575895	0.572232	0.20931	0.223831	-0.0183654	0.992815
chr5_71383011	downstream_env_factor	percentage	23	1.43817	6.21023	-11.609	14.4854	0.231582	0.819475	0.133303	0.156838	-0.0271543	0.99394
chr5_71383017	downstream_env_factor	percentage	22	-1.98832	3.70403	-9.80314	5.8265	-0.536799	0.598363	0.0387298	0.0299996	0.00908202	0.992815
chr5_71383019	downstream_env_factor	percentage	23	-2.50953	3.02608	-8.86708	3.84802	-0.829302	0.417796	0.332193	0.304772	0.0410621	0.97029
chr5_71383041	downstream_env_factor	percentage	23	-6.79522	7.36175	-22.2617	8.67124	-0.923044	0.368193	0.0814292	0.0172924	0.0698224	0.97029
chr5_71383057	downstream_env_factor	percentage	21	4.61427	10.0499	-16.6906	25.9191	0.459136	0.652312	0.059262	0.0545853	0.00497133	0.993357
chr5_71383102	downstream_env_factor	percentage	22	-5.40413	4.96789	-15.8855	5.07721	-1.08781	0.291861	0.211827	0.122787	0.112971	0.97029
chr5_71383157	downstream_env_factor	percentage	22	5.75225	4.87549	-4.53412	16.0386	1.17983	0.254314	0.187035	0.114944	0.0886769	0.97029
chr5_71383210	downstream_env_factor	percentage	23	2.28431	5.85546	-10.0176	14.5862	0.390116	0.701028	0.0407619	0.0278506	0.01346	0.99394
chr5_71383231	downstream_env_factor	percentage	23	-1.01797	5.36969	-12.2993	10.2633	-0.189577	0.851762	0.245284	0.188307	0.0754943	0.99394
chr5_71383248	downstream_env_factor	percentage	23	-10.3176	10.5623	-32.5082	11.873	-0.976829	0.3416	0.135945	0.0668152	0.0800067	0.97029
chr5_71383275	downstream_env_factor	percentage	23	11.0098	12.5341	-15.3233	37.343	0.878389	0.391307	0.183428	0.166961	0.0201667	0.97029
chr5_71383418	downstream_env_factor	percentage	22	6.22829	7.22299	-9.0109	21.4675	0.862286	0.400531	0.264513	0.212486	0.0707378	0.97029
chr5_71383587	downstream_env_factor	percentage	21	-13.8926	9.65242	-34.3549	6.56959	-1.43929	0.169346	0.173535	0.080643	0.112397	0.97029
chr5_71383665	downstream_env_factor	percentage	23	-2.72233	4.97484	-13.1741	7.72942	-0.547219	0.590949	0.0453506	0.0264163	0.0198338	0.992815
chr5_71383708	downstream_env_factor	percentage	21	-2.42285	8.86788	-21.2219	16.3762	-0.273217	0.788182	0.161831	0.157921	0.00466546	0.99394
chr5_71383923	downstream_env_factor	percentage	20	15.4629	12.9088	-12.0515	42.9772	1.19786	0.249558	0.301688	0.209892	0.131454	0.97029
chr5_71384022	downstream_env_factor	percentage	22	-2.66216	13.1974	-30.5062	25.1819	-0.201718	0.842531	0.160853	0.163644	-0.00332493	0.99394
chr5_71384116	downstream_env_factor	percentage	23	-1.77408	5.05719	-12.3988	8.85067	-0.350803	0.729808	0.0545725	0.057863	-0.00348047	0.99394
chr5_71384120	downstream_env_factor	percentage	23	-2.47576	2.11942	-6.9285	1.97697	-1.16813	0.257993	0.0831412	0.00981181	0.0799789	0.97029
chr5_71384122	downstream_env_factor	percentage	23	0.693186	4.03384	-7.7816	9.16797	0.171843	0.865478	0.087135	0.0852695	0.00204359	0.99394
chr5_71384132	downstream_env_factor	percentage	23	-14.1403	5.79658	-26.3185	-1.96214	-2.43942	0.0252898	0.364876	0.156006	0.328866	0.664091
chr5_71384207	downstream_env_factor	percentage	21	2.63638	4.76521	-7.46542	12.7382	0.553256	0.587736	0.193356	0.181506	0.0146905	0.992815
chr5_71384215	downstream_env_factor	percentage	23	4.17802	5.48347	-7.34231	15.6984	0.761931	0.455969	0.143471	0.0909402	0.0613293	0.97029
chr5_71384253	downstream_env_factor	percentage	22	8.92756	5.62757	-2.94558	20.8007	1.5864	0.131074	0.299778	0.204628	0.135885	0.97029
chr5_71384345	downstream_env_factor	percentage	23	0.767824	4.49863	-8.68345	10.2191	0.170679	0.86638	0.216158	0.224191	-0.0102479	0.99394
chr5_71384353	downstream_env_factor	percentage	23	-11.8282	4.01596	-20.2654	-3.39093	-2.94528	0.00865464	0.352454	0.0470438	0.471643	0.377481
chr5_71384375	downstream_env_factor	percentage	21	-9.69761	10.3979	-31.7401	12.3449	-0.932654	0.36486	0.38033	0.364045	0.0262804	0.97029
chr5_71384466	downstream_env_factor	percentage	22	3.88215	4.59111	-5.80425	13.5685	0.845579	0.409532	0.0695825	0.0770142	-0.00798753	0.97029
chr5_71384470	downstream_env_factor	percentage	23	-5.63026	5.76738	-17.7471	6.48656	-0.976225	0.341892	0.0562268	0.0237013	0.0344633	0.97029
chr5_71384474	downstream_env_factor	percentage	23	-4.01832	4.44369	-13.3542	5.31753	-0.904275	0.377794	0.0898077	0.0359248	0.0591995	0.97029
chr5_71384514	downstream_env_factor	percentage	22	0.0542671	3.3816	-7.08029	7.18882	0.0160478	0.987383	0.29006	0.306834	-0.0236277	0.995106
chr5_71384544	downstream_env_factor	percentage	23	-4.34604	2.8935	-10.4251	1.73299	-1.502	0.150438	0.288339	0.202413	0.12074	0.97029
chr5_71384603	downstream_env_factor	percentage	22	-7.01901	4.21461	-15.9111	1.87305	-1.6654	0.114153	0.329318	0.200722	0.191739	0.97029
chr5_71384617	downstream_env_factor	percentage	23	4.27755	5.53663	-7.35447	15.9096	0.772591	0.449791	0.171095	0.156918	0.0171032	0.97029
chr5_71384639	downstream_env_factor	percentage	22	-1.50996	4.05174	-10.0584	7.03846	-0.372669	0.714	0.48526	0.483757	0.00292082	0.99394
chr5_71384785	downstream_env_factor	percentage	23	-1.09941	2.8329	-7.05111	4.85229	-0.388087	0.702503	0.248453	0.242164	0.00836731	0.99394
chr5_71384789	downstream_env_factor	percentage	23	2.52271	4.9868	-7.95416	12.9996	0.505879	0.619081	0.0917448	0.0562004	0.0391348	0.992815
chr5_71384797	downstream_env_factor	percentage	23	2.25306	4.53659	-7.27797	11.7841	0.496641	0.625453	0.078088	0.0605835	0.0189872	0.992815
chr5_71384799	downstream_env_factor	percentage	23	-4.26673	3.87804	-12.4142	3.88072	-1.10023	0.285729	0.243479	0.20192	0.0549332	0.97029
chr5_71384853	downstream_env_factor	percentage	22	2.63493	7.38323	-12.9423	18.2122	0.35688	0.725573	0.222367	0.233083	-0.0137801	0.99394
chr5_71384860	downstream_env_factor	percentage	23	11.9217	6.16212	-1.02445	24.8678	1.93467	0.0689057	0.17671	0.00361864	0.210244	0.97029
chr5_71384877	downstream_env_factor	percentage	23	2.58514	3.83874	-5.47975	10.65	0.673434	0.509226	0.144812	0.134112	0.0125119	0.992815
chr5_71384885	downstream_env_factor	percentage	23	1.71595	2.46319	-3.45903	6.89092	0.696635	0.49493	0.243935	0.231415	0.0165589	0.980183
chr5_71384907	downstream_env_factor	percentage	23	-8.63624	6.15058	-21.5581	4.28566	-1.40413	0.177299	0.241966	0.116399	0.165649	0.97029
chr5_71385013	downstream_env_factor	percentage	23	4.95491	6.71131	-9.14502	19.0548	0.738293	0.469854	0.0529387	0.0252968	0.029187	0.97029
chr5_71385037	downstream_env_factor	percentage	22	-5.12288	2.8008	-11.0321	0.786297	-1.82908	0.0849856	0.249703	0.075556	0.232104	0.97029
chr5_71385043	downstream_env_factor	percentage	23	1.49994	6.20657	-11.5396	14.5394	0.241669	0.811768	0.0783028	0.0854117	-0.00771285	0.99394
chr5_71385067	downstream_env_factor	percentage	23	-7.82723	4.66042	-17.6184	1.96395	-1.67951	0.110326	0.280292	0.176398	0.144356	0.97029
chr5_71385553	downstream_env_factor	percentage	22	23.7888	12.9778	-3.592	51.1696	1.83304	0.0843695	0.252422	0.089782	0.217556	0.97029
chr5_71385618	downstream_env_factor	percentage	22	5.22953	10.3402	-16.5864	27.0455	0.505747	0.619529	0.0768247	0.0382245	0.0418125	0.992815
chr5_71385830	downstream_env_factor	percentage	22	-14.4562	10.2834	-36.1523	7.2399	-1.40578	0.177803	0.249524	0.1471	0.136479	0.97029
chr5_71385864	downstream_env_factor	percentage	23	-4.39818	14.3318	-34.5082	25.7118	-0.306883	0.762455	0.132817	0.127868	0.00570674	0.99394
chr5_71385894	downstream_env_factor	percentage	23	10.9004	15.4379	-21.5334	43.3342	0.706079	0.489178	0.190527	0.184076	0.00796911	0.976978
chr5_71385953	downstream_env_factor	percentage	22	-14.6687	9.97279	-35.7095	6.37203	-1.47087	0.159593	0.172103	0.0745369	0.117848	0.97029
chr5_71385996	downstream_env_factor	percentage	23	5.36445	3.88193	-2.79118	13.5201	1.3819	0.183912	0.160825	0.078559	0.0980323	0.97029
chr5_71385998	downstream_env_factor	percentage	23	-1.75016	4.13146	-10.43	6.9297	-0.423619	0.676862	0.353755	0.343672	0.0156025	0.99394
chr5_71386004	downstream_env_factor	percentage	23	4.80883	4.86209	-5.40605	15.0237	0.989045	0.335751	0.343303	0.316217	0.0412456	0.97029
chr5_71386217	downstream_env_factor	percentage	22	0.215519	5.81533	-12.0538	12.4848	0.0370604	0.970869	0.271905	0.196341	0.103783	0.99394
chr5_71386233	downstream_env_factor	percentage	23	0.221925	3.79698	-7.75523	8.19908	0.0584477	0.954036	0.197787	0.186892	0.0135817	0.99394
chr5_71386255	downstream_env_factor	percentage	23	2.38551	5.73227	-9.65755	14.4286	0.416154	0.682217	0.158664	0.174676	-0.0190313	0.99394
chr5_71386264	downstream_env_factor	percentage	23	1.64545	8.92428	-17.1038	20.3947	0.18438	0.855777	0.0273925	0.0255556	0.00188866	0.99394
chr5_71386280	downstream_env_factor	percentage	23	4.03032	5.61391	-7.76408	15.8247	0.717916	0.482024	0.0934409	0.067483	0.0286335	0.97029
chr5_71386287	downstream_env_factor	percentage	23	-7.86043	5.60612	-19.6385	3.9176	-1.40211	0.177891	0.234142	0.109854	0.162287	0.97029
chr5_71386295	downstream_env_factor	percentage	23	-0.648363	2.9902	-6.93054	5.63381	-0.216829	0.83078	0.045417	0.0429237	0.00261194	0.99394
chr5_71386319	downstream_env_factor	percentage	22	-2.8856	4.62256	-12.6384	6.86716	-0.624242	0.540756	0.229063	0.175015	0.0701059	0.992815
chr5_71386339	downstream_env_factor	percentage	22	-1.86338	4.81785	-12.0281	8.30139	-0.386766	0.703728	0.152068	0.151432	0.000750027	0.99394
chr5_71386343	downstream_env_factor	percentage	23	3.35493	4.42182	-5.93497	12.6448	0.758721	0.45784	0.0972165	0.0709317	0.0291153	0.97029
chr5_71386351	downstream_env_factor	percentage	22	11.6646	4.28252	2.62927	20.6999	2.72377	0.0144397	0.408301	0.16019	0.419318	0.511888
chr5_71386388	downstream_env_factor	percentage	23	2.839	5.76101	-9.26445	14.9424	0.492794	0.628115	0.0694037	0.0765167	-0.00764348	0.992815
chr5_71386399	downstream_env_factor	percentage	23	-3.5946	5.67991	-15.5277	8.33845	-0.632862	0.534782	0.123875	0.112663	0.0127968	0.992815
chr5_71386440	downstream_env_factor	percentage	23	-0.348183	4.81153	-10.4568	9.76047	-0.0723643	0.94311	0.0702648	0.0792346	-0.00964769	0.99394
chr5_71386449	downstream_env_factor	percentage	21	0.518146	4.13703	-8.25196	9.28826	0.125246	0.901889	0.0961606	0.103063	-0.00763679	0.99394
chr5_71386462	downstream_env_factor	percentage	22	2.12116	3.45287	-5.16376	9.40608	0.614318	0.54714	0.23161	0.179042	0.0684134	0.992815
chr5_71386478	downstream_env_factor	percentage	23	-2.50937	3.28297	-9.40663	4.38788	-0.764361	0.454556	0.049696	0.0224281	0.0286938	0.97029
chr5_71386488	downstream_env_factor	percentage	23	-0.720744	4.17035	-9.48233	8.04084	-0.172826	0.864717	0.247364	0.251391	-0.00535085	0.99394
chr5_71386490	downstream_env_factor	percentage	22	-2.56899	2.46726	-7.77446	2.63648	-1.04123	0.312351	0.356745	0.319652	0.0576632	0.97029
chr5_71386595	downstream_env_factor	percentage	21	10.9739	5.96635	-1.6742	23.622	1.8393	0.0845024	0.387976	0.275685	0.183474	0.97029
chr5_71386821	downstream_env_factor	percentage	22	-5.64001	6.25777	-18.8427	7.56272	-0.901282	0.38003	0.104903	0.0268481	0.0872032	0.97029
chr5_71386833	downstream_env_factor	percentage	22	-0.293089	8.29652	-17.7972	17.211	-0.0353267	0.972231	0.222667	0.169654	0.0681991	0.99394
chr5_71386846	downstream_env_factor	percentage	23	3.96648	9.27715	-15.5241	23.457	0.427554	0.674047	0.0735575	0.0641489	0.0101557	0.99394
chr5_71386933	downstream_env_factor	percentage	23	-8.26562	11.2933	-31.9921	15.4608	-0.731902	0.473651	0.0855548	0.0475405	0.0415709	0.97029
chr5_71386949	downstream_env_factor	percentage	22	9.51537	9.00857	-9.49104	28.5218	1.05626	0.30563	0.375709	0.328643	0.0753911	0.97029
chr5_71386953	downstream_env_factor	percentage	22	-0.91358	7.50137	-16.7401	14.9129	-0.121788	0.904495	0.0275019	0.0237131	0.00389593	0.99394
chr5_71386962	downstream_env_factor	percentage	23	3.09154	9.27907	-16.4031	22.5861	0.333174	0.742853	0.0982136	0.0940358	0.00463288	0.99394
chr5_71387235	downstream_env_factor	percentage	22	-5.68276	9.7119	-26.1731	14.8076	-0.585133	0.566145	0.257201	0.188863	0.0920016	0.992815
chr5_71387264	downstream_env_factor	percentage	23	7.4431	7.69619	-8.726	23.6122	0.967115	0.346302	0.0867976	0.0168804	0.0765627	0.97029
chr5_71387356	downstream_env_factor	percentage	23	2.25936	4.54084	-7.2806	11.7993	0.497563	0.624815	0.176149	0.13419	0.0509298	0.992815
chr5_71387461	downstream_env_factor	percentage	22	2.27242	3.34697	-4.78907	9.33391	0.678947	0.50631	0.0545899	0.0196103	0.0369994	0.992815
chr5_71387582	downstream_env_factor	percentage	22	2.83527	5.73788	-9.27059	14.9411	0.494132	0.627537	0.255656	0.267526	-0.0159475	0.992815
chr5_71387959	downstream_env_factor	percentage	21	-3.18136	9.45273	-23.2203	16.8575	-0.336555	0.740826	0.214785	0.209226	0.00707932	0.99394
chr5_71388107	downstream_env_factor	percentage	22	5.70613	7.61967	-10.37	21.7822	0.748868	0.464173	0.0988638	0.0691368	0.0329884	0.97029
chr5_71388149	downstream_env_factor	percentage	22	-9.25479	9.46511	-29.2244	10.7148	-0.97778	0.341893	0.104256	0.0649257	0.0439077	0.97029
chr5_71388157	downstream_env_factor	percentage	21	5.68599	7.41987	-10.0434	21.4154	0.76632	0.454645	0.205382	0.0824455	0.154712	0.97029
chr5_71388226	downstream_env_factor	percentage	20	20.923	9.36942	0.952521	40.8934	2.23311	0.0412018	0.292836	0.0641037	0.323451	0.86902
chr5_71388303	downstream_env_factor	percentage	22	10.8967	7.08879	-4.05934	25.8527	1.53717	0.142654	0.17586	0.0900385	0.104135	0.97029
chr5_71388417	downstream_env_factor	percentage	21	-2.12348	11.96	-27.4775	23.2305	-0.177549	0.861306	0.0988867	0.0971113	0.00197022	0.99394
chr5_71388451	downstream_env_factor	percentage	22	8.54189	8.89647	-10.228	27.3118	0.960143	0.350441	0.221471	0.0713803	0.192787	0.97029
chr5_71388552	downstream_env_factor	percentage	22	8.37763	9.15123	-10.9298	27.685	0.915465	0.372751	0.184309	0.141427	0.0525719	0.97029
chr5_71388572	downstream_env_factor	percentage	20	16.6738	10.7207	-6.17695	39.5245	1.55528	0.140722	0.378302	0.156324	0.357052	0.97029
chr5_71388646	downstream_env_factor	percentage	21	15.7588	15.4376	-16.9674	48.485	1.02081	0.322532	0.0875554	0.0281294	0.0651284	0.97029
chr5_71388722	downstream_env_factor	percentage	22	-11.7775	15.9352	-45.3979	21.8428	-0.739088	0.469936	0.122944	0.0958201	0.0309263	0.97029
chr5_71388845	downstream_env_factor	percentage	20	5.10489	11.1888	-18.7435	28.9532	0.45625	0.654746	0.202596	0.235991	-0.0418788	0.993357
chr5_71389008	downstream_env_factor	percentage	22	7.34104	7.6273	-8.75116	23.4332	0.962469	0.349306	0.134463	0.102971	0.036385	0.97029
chr5_71389221	downstream_env_factor	percentage	21	3.29556	11.3696	-20.807	27.3981	0.289856	0.775649	0.0212194	0.0260005	-0.00488471	0.99394
chr5_71389239	downstream_env_factor	percentage	22	12.5273	10.207	-9.00765	34.0623	1.22732	0.236427	0.266125	0.247464	0.0254283	0.97029
chr5_71389256	downstream_env_factor	percentage	22	20.258	9.66929	-0.142454	40.6584	2.09508	0.051447	0.275454	0.105046	0.235193	0.94681
chr5_71389676	downstream_env_factor	percentage	21	3.30561	4.1863	-5.56895	12.1802	0.789626	0.441292	0.222735	0.160319	0.0803018	0.97029
chr5_71390184	downstream_env_factor	percentage	22	0.260638	5.97568	-12.347	12.8682	0.0436164	0.965718	0.122269	0.161784	-0.0450197	0.99394
chr5_71390413	downstream_env_factor	percentage	22	11.4372	6.9754	-3.27961	26.154	1.63965	0.11945	0.224737	0.0630198	0.208596	0.97029
chr5_71390440	downstream_env_factor	percentage	22	3.90426	4.53451	-5.66272	13.4712	0.86101	0.401214	0.313653	0.296942	0.0243477	0.97029
chr5_71390471	downstream_env_factor	percentage	22	-1.83768	3.62526	-9.4863	5.81094	-0.506911	0.618729	0.130145	0.128771	0.00157863	0.992815
chr5_71390473	downstream_env_factor	percentage	22	-4.96174	3.774	-12.9242	3.00071	-1.31471	0.206067	0.149444	0.0668309	0.0971288	0.97029
chr5_71390535	downstream_env_factor	percentage	22	-13.7884	6.25879	-26.9933	-0.583541	-2.20305	0.0416737	0.322572	0.13361	0.278939	0.86902
chr5_71390559	downstream_env_factor	percentage	22	2.86287	3.14226	-3.76671	9.49246	0.911088	0.374987	0.213365	0.179631	0.0428833	0.97029
chr5_71390567	downstream_env_factor	percentage	22	-0.787591	3.68809	-8.56877	6.99359	-0.21355	0.833438	0.0767489	0.058125	0.0201721	0.99394
chr5_71390571	downstream_env_factor	percentage	22	-5.01477	3.09443	-11.5434	1.5139	-1.62058	0.123507	0.196323	0.0833285	0.140596	0.97029
chr5_71390598	downstream_env_factor	percentage	22	4.20895	2.80576	-1.71069	10.1286	1.50011	0.151929	0.36835	0.258631	0.173702	0.97029
chr5_71390661	downstream_env_factor	percentage	21	-9.68968	5.46201	-21.2686	1.88927	-1.77401	0.0950899	0.208207	0.0146534	0.24445	0.97029
chr5_71390689	downstream_env_factor	percentage	22	-4.26216	4.81404	-14.4189	5.89458	-0.88536	0.388314	0.127956	0.00697566	0.138732	0.97029
chr5_71390765	downstream_env_factor	percentage	22	3.69128	8.72913	-14.7256	22.1081	0.422869	0.677692	0.0607634	0.0549445	0.00619536	0.99394
chr5_71390804	downstream_env_factor	percentage	22	1.40919	6.89726	-13.1428	15.9611	0.204311	0.840536	0.151428	0.116503	0.0411569	0.99394
chr5_71391104	downstream_env_factor	percentage	22	-3.01042	5.67671	-14.9872	8.9664	-0.53031	0.602756	0.300126	0.153782	0.209101	0.992815
chr5_71391265	downstream_env_factor	percentage	22	8.76873	16.3733	-25.776	43.3135	0.535549	0.599207	0.122015	0.0954527	0.0302536	0.992815
chr5_71391281	downstream_env_factor	percentage	21	-4.06384	14.0117	-33.7674	25.6397	-0.290031	0.775518	0.102131	0.0389046	0.0704188	0.99394
chr5_71391538	downstream_env_factor	percentage	21	0.953403	6.58979	-13.0163	14.9231	0.144679	0.886771	0.313472	0.325585	-0.0176439	0.99394
chr5_71391606	downstream_env_factor	percentage	22	2.29874	3.79477	-5.70753	10.305	0.605765	0.552674	0.373797	0.372295	0.00239821	0.992815
chr5_71391634	downstream_env_factor	percentage	22	1.33065	3.68701	-6.44825	9.10955	0.360903	0.722617	0.185111	0.195222	-0.0124072	0.99394
chr5_71391743	downstream_env_factor	percentage	22	1.71738	5.89711	-10.7244	14.1592	0.291224	0.774403	0.0804206	0.0867913	-0.00692786	0.99394
chr5_71391780	downstream_env_factor	percentage	21	5.06476	2.87585	-1.03176	11.1613	1.76114	0.0973106	0.245013	0.0301795	0.284552	0.97029
chr5_71391870	downstream_env_factor	percentage	22	-9.4356	5.61635	-21.2851	2.41386	-1.68002	0.111234	0.439163	0.294769	0.257462	0.97029
chr5_71392000	downstream_env_factor	percentage	21	-0.309905	6.5672	-14.2317	13.6119	-0.0471899	0.962946	0.164995	0.202549	-0.0449739	0.99394
chr5_71392047	downstream_env_factor	percentage	22	7.52219	6.47344	-6.13556	21.18	1.16201	0.261287	0.372161	0.318694	0.0851604	0.97029
chr5_71392101	downstream_env_factor	percentage	22	2.38067	4.81627	-7.78078	12.5421	0.494297	0.627423	0.128257	0.0775099	0.0582132	0.992815
chr5_71392231	downstream_env_factor	percentage	20	-0.846861	5.81835	-13.2484	11.5547	-0.14555	0.886215	0.136106	0.0707514	0.0756506	0.99394
chr5_71392264	downstream_env_factor	percentage	21	-1.65047	5.27948	-12.8425	9.54152	-0.31262	0.758607	0.0608223	0.0526615	0.0086893	0.99394
chr5_71392334	downstream_env_factor	percentage	21	-4.43943	5.03714	-15.1177	6.23884	-0.881339	0.391182	0.150876	0.0488699	0.120131	0.97029
chr5_71392409	downstream_env_factor	percentage	21	4.13031	7.33632	-11.422	19.6826	0.562995	0.581243	0.170806	0.139373	0.0379078	0.992815
chr5_71392465	downstream_env_factor	percentage	21	-1.05754	5.87937	-13.5212	11.4062	-0.179872	0.859511	0.388673	0.299947	0.145137	0.99394
chr5_71392485	downstream_env_factor	percentage	21	-2.71903	5.56638	-14.5192	9.08116	-0.488474	0.631841	0.201941	0.167385	0.0433009	0.992815
chr5_71392523	downstream_env_factor	percentage	21	-5.36797	6.50507	-19.1581	8.42215	-0.825199	0.421392	0.0995048	0.0306501	0.0764631	0.97029
chr5_71392836	downstream_env_factor	percentage	21	-7.10674	7.76594	-23.5698	9.35632	-0.915116	0.373717	0.161185	0.132312	0.0344213	0.97029
chr5_71392849	downstream_env_factor	percentage	20	20.9943	11.0193	-2.49292	44.4814	1.90522	0.0761046	0.561065	0.454847	0.241991	0.97029
chr5_71392860	downstream_env_factor	percentage	19	8.26194	12.9049	-19.4163	35.9402	0.640217	0.53237	0.326321	0.243125	0.123496	0.992815
chr5_71393010	downstream_env_factor	percentage	21	-2.00118	10.5726	-24.414	20.4116	-0.189281	0.852253	0.312358	0.190144	0.17773	0.99394
chr5_71393027	downstream_env_factor	percentage	21	-3.66571	15.0507	-35.5718	28.2404	-0.243557	0.810669	0.226253	0.154588	0.0926203	0.99394
chr5_71393063	downstream_env_factor	percentage	21	11.2048	9.97698	-9.94547	32.3551	1.12306	0.27798	0.468653	0.426767	0.0788295	0.97029
chr5_71393095	downstream_env_factor	percentage	21	0.570967	15.3902	-32.0549	33.1968	0.0370993	0.970865	0.133153	0.0821296	0.0588603	0.99394
chr5_71393099	downstream_env_factor	percentage	21	-2.57499	13.2252	-30.6111	25.4611	-0.194704	0.848076	0.159044	0.157052	0.00236935	0.99394
chr5_71393154	downstream_env_factor	percentage	21	6.70251	4.24963	-2.3063	15.7113	1.5772	0.134314	0.159341	0.0426276	0.138835	0.97029
chr5_71393186	downstream_env_factor	percentage	21	-6.54008	4.36215	-15.7874	2.70726	-1.49928	0.153272	0.293629	0.186566	0.151568	0.97029
chr5_71393214	downstream_env_factor	percentage	21	1.52759	4.06514	-7.09013	10.1453	0.375778	0.712018	0.155198	0.113883	0.0489054	0.99394
chr5_71393226	downstream_env_factor	percentage	21	-1.54381	2.80487	-7.48987	4.40226	-0.550401	0.589647	0.0939706	0.0794663	0.0160086	0.992815
chr5_71393355	downstream_env_factor	percentage	21	1.48957	5.94787	-11.1193	14.0985	0.250438	0.805436	0.129287	0.125874	0.00391995	0.99394
chr5_71393480	downstream_env_factor	percentage	21	-3.19763	3.21928	-10.0222	3.62694	-0.993275	0.335361	0.368911	0.254627	0.18109	0.97029
chr5_71393483	downstream_env_factor	percentage	21	1.0445	6.10548	-11.8985	13.9875	0.171076	0.866309	0.0958534	0.0941996	0.00182919	0.99394
chr5_71393534	downstream_env_factor	percentage	21	-13.6831	3.6442	-21.4085	-5.95772	-3.75475	0.00173031	0.644585	0.21634	1.20491	0.13631
chr5_71393688	downstream_env_factor	percentage	21	-0.353427	3.99868	-8.83026	8.12341	-0.0883859	0.930667	0.203322	0.167847	0.0445281	0.99394
chr5_71393692	downstream_env_factor	percentage	21	1.99042	3.80154	-6.0685	10.0493	0.523581	0.607747	0.0526454	0.0306411	0.0232272	0.992815
chr5_71393756	downstream_env_factor	percentage	21	-1.52382	3.7594	-9.49338	6.44574	-0.405336	0.690599	0.204715	0.144631	0.0755492	0.99394
chr5_71393818	downstream_env_factor	percentage	21	2.41611	3.00025	-3.94414	8.77635	0.805302	0.432451	0.107275	0.0510858	0.0629412	0.97029
chr5_71393832	downstream_env_factor	percentage	21	-0.584992	5.10864	-11.4148	10.2448	-0.11451	0.910258	0.0520367	0.0465395	0.00579904	0.99394
chr5_71393888	downstream_env_factor	percentage	21	2.3048	3.15965	-4.39336	9.00297	0.729449	0.476271	0.0855582	0.0505504	0.0382833	0.97029
chr5_71393892	downstream_env_factor	percentage	21	1.01962	4.01824	-7.49868	9.53791	0.253747	0.802923	0.297659	0.21044	0.124184	0.99394
chr5_71394024	downstream_env_factor	percentage	21	6.61351	5.81344	-5.71042	18.9374	1.13763	0.272027	0.137063	0.0738234	0.0732847	0.97029
chr5_71394098	downstream_env_factor	percentage	21	-0.256853	5.54159	-12.0045	11.4908	-0.0463501	0.963605	0.0174775	0.0147948	0.00273041	0.99394
chr5_71394128	downstream_env_factor	percentage	21	-1.73417	3.14246	-8.39589	4.92755	-0.55185	0.588677	0.0778578	0.0661715	0.012673	0.992815
chr5_71394130	downstream_env_factor	percentage	21	2.42271	4.29297	-6.67799	11.5234	0.564343	0.580346	0.112174	0.0546645	0.0647759	0.992815
chr5_71394228	downstream_env_factor	percentage	21	-3.45312	6.31731	-16.8452	9.93897	-0.546613	0.592186	0.15472	0.124194	0.0361134	0.992815
chr5_71394287	downstream_env_factor	percentage	21	1.84816	3.10305	-4.73	8.42633	0.595597	0.559776	0.388044	0.358376	0.0484809	0.992815
chr5_71394301	downstream_env_factor	percentage	21	2.88627	3.88294	-5.3452	11.1177	0.743321	0.468063	0.273213	0.206147	0.0922779	0.97029
chr5_71394317	downstream_env_factor	percentage	21	3.64731	4.46023	-5.80796	13.1026	0.81774	0.425517	0.105072	0.07231	0.0366087	0.97029
chr5_71394345	downstream_env_factor	percentage	21	4.65431	6.19007	-8.46805	17.7767	0.7519	0.463029	0.179981	0.145453	0.0421062	0.97029
chr5_71394370	downstream_env_factor	percentage	21	-5.12541	3.79904	-13.179	2.9282	-1.34913	0.196079	0.15226	0.0547391	0.115036	0.97029
chr5_71394839	downstream_env_factor	percentage	20	3.29426	5.49164	-8.41091	14.9994	0.599867	0.557549	0.174965	0.120972	0.0654431	0.992815
chr5_71394843	downstream_env_factor	percentage	21	-7.14433	7.58849	-23.2312	8.94255	-0.941469	0.360463	0.176831	0.111045	0.0799179	0.97029
chr5_71394898	downstream_env_factor	percentage	21	-1.0889	4.85527	-11.3816	9.20381	-0.224272	0.825384	0.193192	0.14957	0.0540675	0.99394
chr5_71394906	downstream_env_factor	percentage	21	3.72571	4.74713	-6.33776	13.7892	0.784834	0.444017	0.31316	0.264703	0.0705511	0.97029
chr5_71394993	downstream_env_factor	percentage	16	29.0812	20.2577	-15.5057	73.6681	1.43556	0.178946	0.381623	0.265771	0.187349	0.97029
chr5_71395088	downstream_env_factor	percentage	21	12.5008	8.31631	-5.12895	30.1306	1.50317	0.152276	0.267356	0.19919	0.0930412	0.97029
chr5_71395295	downstream_env_factor	percentage	20	3.21599	6.08687	-9.75787	16.1898	0.528348	0.604987	0.358465	0.377484	-0.0296469	0.992815
chr5_71395633	downstream_env_factor	percentage	22	-5.48511	5.53429	-17.1614	6.19123	-0.991113	0.335529	0.126556	0.0518133	0.0855721	0.97029
chr5_71395723	downstream_env_factor	percentage	21	-1.89875	7.91751	-18.6831	14.8856	-0.239816	0.813518	0.0600344	0.029002	0.0330145	0.99394
chr5_71395739	downstream_env_factor	percentage	22	0.729257	6.94238	-13.9179	15.3764	0.105044	0.91757	0.0111352	0.0177562	-0.00669552	0.99394
chr5_71395771	downstream_env_factor	percentage	22	6.41562	7.10148	-8.56718	21.3984	0.903421	0.378926	0.0795763	0.0353868	0.04801	0.97029
chr5_71395983	downstream_env_factor	percentage	22	-0.472039	2.69043	-6.14836	5.20428	-0.175451	0.862798	0.231031	0.189559	0.053932	0.99394
chr5_71396041	downstream_env_factor	percentage	22	-8.11849	5.41386	-19.5407	3.30376	-1.49958	0.152066	0.126181	0.00893802	0.134173	0.97029
chr5_71396083	downstream_env_factor	percentage	22	-1.41269	7.04477	-16.2758	13.4505	-0.20053	0.843446	0.160688	0.112466	0.0574534	0.99394
chr5_71396184	downstream_env_factor	percentage	22	-4.05998	6.69756	-18.1906	10.0706	-0.606188	0.552399	0.0911099	0.0445075	0.0512739	0.992815
chr5_71396408	downstream_env_factor	percentage	22	21.3613	13.8537	-7.86743	50.59	1.54192	0.141501	0.341698	0.243803	0.14871	0.97029
chr5_71396853	downstream_env_factor	percentage	22	-8.0356	3.12727	-14.6336	-1.43764	-2.56953	0.0198933	0.338515	0.0655338	0.41268	0.587683
chr5_71397003	downstream_env_factor	percentage	22	-5.77489	3.32823	-12.7968	1.24706	-1.73512	0.10081	0.331473	0.180818	0.225354	0.97029
chr5_71397039	downstream_env_factor	percentage	22	7.53497	5.03888	-3.09613	18.1661	1.49537	0.153151	0.248656	0.165295	0.110949	0.97029
chr5_71397088	downstream_env_factor	percentage	21	-0.859169	4.90417	-11.2556	9.53722	-0.175191	0.863127	0.00933946	0.0397946	-0.0307423	0.99394
chr5_71397137	downstream_env_factor	percentage	22	-1.62289	4.09763	-10.2681	7.02236	-0.396055	0.696991	0.02876	0.020789	0.00820706	0.99394
chr5_71397189	downstream_env_factor	percentage	21	3.36738	5.84496	-9.02338	15.7581	0.576117	0.572552	0.0723375	0.0664836	0.00631037	0.992815
chr5_71397264	downstream_env_factor	percentage	22	-3.84345	8.25723	-21.2647	13.5778	-0.465465	0.647506	0.0641862	0.0527084	0.012265	0.992815
chr5_71397489	downstream_env_factor	percentage	22	4.45572	4.66104	-5.37823	14.2897	0.955949	0.352496	0.358815	0.310833	0.0748329	0.97029
chr5_71397493	downstream_env_factor	percentage	22	-2.01956	1.65942	-5.52063	1.48151	-1.21703	0.240219	0.15691	0.0675746	0.105961	0.97029
chr5_71397495	downstream_env_factor	percentage	21	-2.73574	2.1171	-7.2238	1.75232	-1.29221	0.214638	0.322192	0.263667	0.0863438	0.97029
chr5_71397505	downstream_env_factor	percentage	22	-2.89071	1.16206	-5.34243	-0.438981	-2.48758	0.0235383	0.371799	0.0180335	0.563141	0.641871
chr5_71397538	downstream_env_factor	percentage	22	2.43705	3.75552	-5.4864	10.3605	0.648925	0.525057	0.0384143	0.00739324	0.0322603	0.992815
chr5_71397549	downstream_env_factor	percentage	22	1.18848	4.10468	-7.47164	9.8486	0.289542	0.775668	0.179393	0.13836	0.050003	0.99394
chr5_71397594	downstream_env_factor	percentage	22	-0.818946	3.27363	-7.7257	6.08781	-0.250164	0.805458	0.179501	0.17648	0.0036813	0.99394
chr5_71397638	downstream_env_factor	percentage	22	-2.842	2.51669	-8.15176	2.46776	-1.12926	0.274472	0.253468	0.201477	0.0696441	0.97029
chr5_71397658	downstream_env_factor	percentage	21	-0.099135	4.96452	-10.6234	10.4252	-0.0199687	0.984315	0.226014	0.185979	0.0517252	0.995106
chr5_71397680	downstream_env_factor	percentage	22	5.38296	5.0309	-5.2313	15.9972	1.06998	0.299585	0.124128	0.0636989	0.0689929	0.97029
chr5_71397741	downstream_env_factor	percentage	22	3.3962	8.52365	-14.5871	21.3795	0.398444	0.695263	0.0322693	0.0391447	-0.00710474	0.99394
chr5_71397793	downstream_env_factor	percentage	21	3.4774	5.33494	-7.83217	14.787	0.651816	0.523773	0.393195	0.405112	-0.0196392	0.992815
chr5_71397869	downstream_env_factor	percentage	22	-5.39219	8.4542	-23.229	12.4446	-0.637812	0.532094	0.0809853	0.0790555	0.00209991	0.992815
chr5_71398080	downstream_env_factor	percentage	21	7.56461	7.75071	-8.86615	23.9954	0.97599	0.343596	0.302089	0.278139	0.0343169	0.97029
chr5_71398121	downstream_env_factor	percentage	21	10.1013	11.1693	-13.5766	33.7791	0.904376	0.379212	0.159886	0.081297	0.0935453	0.97029
chr5_71398176	downstream_env_factor	percentage	22	4.49167	11.1554	-19.0442	28.0275	0.402646	0.692227	0.211156	0.135841	0.0954754	0.99394
chr5_71398215	downstream_env_factor	percentage	21	3.86956	10.736	-18.8896	26.6288	0.36043	0.72324	0.328965	0.323516	0.00811936	0.99394
chr5_71398562	downstream_env_factor	percentage	22	0.019519	6.2962	-13.2643	13.3033	0.00310013	0.997563	0.00928667	0.0117164	-0.00245253	0.998496
chr5_71398586	downstream_env_factor	percentage	21	8.91247	5.43583	-2.61098	20.4359	1.63958	0.120603	0.17166	0.0440643	0.154038	0.97029
chr5_71398851	downstream_env_factor	percentage	22	-2.22617	3.9228	-10.5025	6.05021	-0.567494	0.577796	0.247992	0.241752	0.00829788	0.992815
chr5_71398869	downstream_env_factor	percentage	22	-6.73978	7.17557	-21.8789	8.39934	-0.939268	0.360748	0.112054	0.0433348	0.0773914	0.97029
chr5_71399084	downstream_env_factor	percentage	22	-4.39095	10.5649	-26.681	17.8991	-0.415615	0.68289	0.0709469	0.0696251	0.00142272	0.99394
chr5_71399191	downstream_env_factor	percentage	22	-4.7718	9.26741	-24.3243	14.7807	-0.514902	0.613252	0.318945	0.326118	-0.0105317	0.992815
chr5_71399293	downstream_env_factor	percentage	22	0.539771	7.14092	-14.5262	15.6058	0.0755885	0.940629	0.046072	0.0629958	-0.0177411	0.99394
chr5_71399444	downstream_env_factor	percentage	22	3.44782	4.35186	-5.7338	12.6294	0.792263	0.439124	0.112537	0.028242	0.0949838	0.97029
chr5_71399703	downstream_env_factor	percentage	22	5.17414	4.51739	-4.35672	14.705	1.14538	0.26792	0.183461	0.112087	0.0874106	0.97029
chr5_71399956	downstream_env_factor	percentage	22	-4.59924	6.0509	-17.3655	8.16703	-0.760093	0.457612	0.174011	0.129095	0.0543786	0.97029
chr5_71399959	downstream_env_factor	percentage	22	-8.32944	3.2411	-15.1676	-1.49131	-2.56994	0.0198765	0.304784	0.0264345	0.400378	0.587683
chr5_71399963	downstream_env_factor	percentage	22	-2.16064	2.5278	-7.49382	3.17255	-0.854751	0.404574	0.0957932	0.0441549	0.0571089	0.97029
chr5_71399965	downstream_env_factor	percentage	22	-5.01129	4.24993	-13.9779	3.95528	-1.17915	0.25458	0.309272	0.258338	0.0737385	0.97029
chr5_71399975	downstream_env_factor	percentage	22	0.739172	3.94059	-7.57474	9.05309	0.187579	0.853427	0.0597949	0.0412642	0.0197092	0.99394
chr5_71400012	downstream_env_factor	percentage	22	6.84018	7.47769	-8.93636	22.6167	0.914745	0.373118	0.0733926	0.028776	0.0481505	0.97029
chr5_71400033	downstream_env_factor	percentage	22	3.15804	3.50383	-4.23439	10.5505	0.901311	0.380015	0.067939	0.0276206	0.0432572	0.97029
chr5_71400053	downstream_env_factor	percentage	22	0.455883	6.99255	-14.2971	15.2089	0.0651954	0.948779	0.122572	0.105429	0.0195382	0.99394
chr5_71400094	downstream_env_factor	percentage	22	-9.92223	4.49701	-19.4101	-0.434374	-2.20641	0.0413993	0.356355	0.117846	0.370558	0.86902
chr5_71400098	downstream_env_factor	percentage	22	1.63417	5.33694	-9.62579	12.8941	0.3062	0.763171	0.0875966	0.0931386	-0.00607399	0.99394
chr5_71400106	downstream_env_factor	percentage	20	-19.8523	24.0232	-71.0565	31.3518	-0.826382	0.421538	0.175726	0.135244	0.0491127	0.97029
chr5_71400130	downstream_env_factor	percentage	22	0.0724991	2.62605	-5.46799	5.61299	0.0276076	0.978297	0.103945	0.099088	0.0054199	0.99394
chr5_71400163	downstream_env_factor	percentage	22	5.15568	8.62121	-13.0335	23.3448	0.598023	0.557708	0.292457	0.311809	-0.0273515	0.992815
chr5_71400192	downstream_env_factor	percentage	22	5.754	7.01763	-9.0519	20.5599	0.819936	0.423601	0.0990265	0.0871123	0.0132237	0.97029
chr5_71400216	downstream_env_factor	percentage	22	2.13461	2.91208	-4.00936	8.27857	0.733017	0.473536	0.0670413	0.0402139	0.0287552	0.97029
chr5_71400384	downstream_env_factor	percentage	22	3.68189	2.95606	-2.55485	9.91862	1.24554	0.229828	0.13981	0.0705274	0.0805433	0.97029
chr5_71400546	downstream_env_factor	percentage	22	-1.62266	5.68094	-13.6084	10.3631	-0.285632	0.778611	0.154668	0.14717	0.00886979	0.99394
chr5_71400597	downstream_env_factor	percentage	21	1.06466	5.93129	-11.5091	13.6384	0.179499	0.859799	0.276652	0.253206	0.0324135	0.99394
chr5_71400618	downstream_env_factor	percentage	22	-4.59055	5.7887	-16.8036	7.62253	-0.79302	0.438694	0.0621027	0.0302395	0.0339731	0.97029
chr5_71400728	downstream_env_factor	percentage	22	2.22069	4.17865	-6.59549	11.0369	0.531438	0.601991	0.128482	0.13666	-0.0093839	0.992815
chr5_71400740	downstream_env_factor	percentage	22	-1.00809	4.85992	-11.2616	9.24545	-0.207428	0.83814	0.101601	0.0304383	0.079211	0.99394
chr5_71400858	downstream_env_factor	percentage	22	1.95575	6.8762	-12.5518	16.4633	0.284423	0.779522	0.0588723	0.0644312	-0.00590661	0.99394
chr5_71401477	downstream_env_factor	percentage	22	-3.47484	9.12092	-22.7183	15.7686	-0.380975	0.707941	0.128548	0.118555	0.0114671	0.99394
chr5_71401483	downstream_env_factor	percentage	22	-3.84274	3.91772	-12.1084	4.42294	-0.98086	0.340416	0.308752	0.179239	0.187362	0.97029
chr5_71402005	downstream_env_factor	percentage	22	-0.443731	2.80705	-6.36608	5.47862	-0.158078	0.876258	0.390737	0.0926188	0.489311	0.99394
chr5_71402033	downstream_env_factor	percentage	21	1.72698	7.54486	-14.2674	17.7214	0.228895	0.821851	0.244768	0.177793	0.0886806	0.99394
chr5_71402061	downstream_env_factor	percentage	21	-4.53161	4.47013	-14.0079	4.94463	-1.01376	0.325785	0.159598	0.072328	0.103843	0.97029
chr5_71402077	downstream_env_factor	percentage	22	5.28814	6.47968	-8.38279	18.9591	0.816111	0.425725	0.192123	0.168784	0.0288899	0.97029
chr5_71402163	downstream_env_factor	percentage	23	-0.508444	6.31087	-13.7671	12.7502	-0.0805664	0.936676	0.174652	0.177756	-0.00376053	0.99394
chr5_71402181	downstream_env_factor	percentage	23	-1.60033	3.83458	-9.65649	6.45583	-0.417341	0.681364	0.123451	0.128798	-0.00609993	0.99394
chr5_71402196	downstream_env_factor	percentage	23	-2.28291	3.911	-10.4996	5.93381	-0.583715	0.566656	0.233154	0.229989	0.00412703	0.992815
chr5_71402206	downstream_env_factor	percentage	23	3.1253	4.03539	-5.35273	11.6033	0.774474	0.448705	0.0851413	0.0230649	0.0678535	0.97029
chr5_71402340	downstream_env_factor	percentage	23	-0.539221	2.6072	-6.01674	4.93829	-0.206821	0.838472	0.464282	0.471898	-0.0142157	0.99394
chr5_71402346	downstream_env_factor	percentage	22	0.807123	5.04996	-9.84737	11.4616	0.159828	0.874901	0.141523	0.181231	-0.046253	0.99394
chr5_71402512	downstream_env_factor	percentage	23	4.73927	6.05171	-7.9749	17.4534	0.783129	0.443734	0.0914582	0.0676176	0.0262405	0.97029
chr5_71402518	downstream_env_factor	percentage	22	7.40572	5.44024	-4.07218	18.8836	1.36129	0.191195	0.212488	0.155056	0.0729279	0.97029
chr5_71402626	downstream_env_factor	percentage	23	-1.6743	5.88256	-14.0331	10.6845	-0.28462	0.779184	0.0761136	0.0672355	0.00960943	0.99394
chr5_71402705	downstream_env_factor	percentage	23	-5.73414	5.43759	-17.1581	5.68981	-1.05454	0.305587	0.128989	0.0939412	0.040238	0.97029
chr5_71403328	downstream_env_factor	percentage	23	-1.11038	4.86858	-11.3389	9.11812	-0.22807	0.822163	0.04558	0.0153094	0.0317162	0.99394
chr5_71403366	downstream_env_factor	percentage	23	2.74456	3.44138	-4.48551	9.97463	0.797517	0.435546	0.162617	0.110076	0.062744	0.97029
chr5_71403406	downstream_env_factor	percentage	22	-1.70087	3.64785	-9.39715	5.99542	-0.466266	0.646944	0.043328	0.0308475	0.0130457	0.992815
chr5_71403462	downstream_env_factor	percentage	23	0.42034	4.19586	-8.39483	9.23551	0.10018	0.921309	0.179702	0.106704	0.0889889	0.99394
chr5_71403541	downstream_env_factor	percentage	22	-5.60718	3.79812	-13.6205	2.40615	-1.47631	0.158145	0.118722	0.00775372	0.125917	0.97029
chr5_71403552	downstream_env_factor	percentage	23	1.49788	2.08213	-2.87651	5.87227	0.719399	0.481132	0.134764	0.0468108	0.101653	0.97029
chr5_71403557	downstream_env_factor	percentage	23	2.11694	5.90803	-10.2954	14.5292	0.358316	0.724275	0.0922632	0.109622	-0.0191228	0.99394
chr5_71403660	downstream_env_factor	percentage	23	5.71486	7.43358	-9.90251	21.3322	0.76879	0.451988	0.238184	0.179977	0.0764047	0.97029
chr5_71403673	downstream_env_factor	percentage	23	-0.930908	5.45818	-12.3981	10.5363	-0.170553	0.866478	0.210075	0.224987	-0.0188783	0.99394
chr5_71403750	downstream_env_factor	percentage	23	3.97062	3.64141	-3.67969	11.6209	1.09041	0.289915	0.194701	0.0530836	0.175856	0.97029
chr5_71403758	downstream_env_factor	percentage	23	-2.43025	1.94921	-6.52538	1.66488	-1.24679	0.228456	0.288334	0.0135073	0.386174	0.97029
chr5_71403788	downstream_env_factor	percentage	23	3.71738	2.86357	-2.29876	9.73351	1.29816	0.21062	0.150449	0.0879721	0.0735413	0.97029
chr5_71403796	downstream_env_factor	percentage	23	-1.20529	5.2577	-12.2513	9.84073	-0.229243	0.821265	0.158731	0.147563	0.0132755	0.99394
chr5_71403813	downstream_env_factor	percentage	22	3.2765	3.07629	-3.2139	9.7669	1.06508	0.301733	0.214637	0.181047	0.0427707	0.97029
chr5_71403820	downstream_env_factor	percentage	22	-1.8138	3.90673	-10.0563	6.42868	-0.464276	0.64834	0.0695748	0.0392342	0.0326094	0.992815
chr5_71403828	downstream_env_factor	percentage	23	-10.4231	7.26576	-25.6879	4.84171	-1.43455	0.168562	0.130422	0.0162841	0.131257	0.97029
chr5_71403853	downstream_env_factor	percentage	23	-2.86568	10.228	-24.3538	18.6225	-0.280181	0.782533	0.0308867	0.0242681	0.00682953	0.99394
chr5_71403873	downstream_env_factor	percentage	22	2.41689	2.1758	-2.17365	7.00743	1.1108	0.282117	0.106312	0.0115988	0.10598	0.97029
chr5_71403877	downstream_env_factor	percentage	23	3.95686	3.89104	-4.21792	12.1316	1.01691	0.322669	0.26159	0.197363	0.08698	0.97029
chr5_71403885	downstream_env_factor	percentage	23	1.86455	2.66828	-3.74131	7.47041	0.698783	0.493618	0.0676299	0.0975853	-0.0321282	0.980183
chr5_71403889	downstream_env_factor	percentage	23	6.38609	4.95469	-4.02333	16.7955	1.2889	0.213753	0.127424	0.031285	0.110178	0.97029
chr5_71403919	downstream_env_factor	percentage	23	0.928559	3.81196	-7.08008	8.93719	0.243591	0.810302	0.372778	0.229089	0.229087	0.99394
chr5_71403930	downstream_env_factor	percentage	23	2.47516	3.94197	-5.80661	10.7569	0.6279	0.537955	0.0399683	0.0133503	0.0277262	0.992815
chr5_71403938	downstream_env_factor	percentage	23	-2.7327	2.688	-8.37998	2.91457	-1.01663	0.3228	0.0826837	0.0361628	0.0507142	0.97029
chr5_71403952	downstream_env_factor	percentage	23	-0.270228	3.74368	-8.13541	7.59495	-0.0721823	0.943253	0.0659498	0.052334	0.0145771	0.99394
chr5_71403963	downstream_env_factor	percentage	23	2.16474	1.85988	-1.74271	6.07219	1.16392	0.259654	0.132256	0.0165003	0.133399	0.97029
chr5_71403968	downstream_env_factor	percentage	23	-3.20632	3.72874	-11.0401	4.62748	-0.859893	0.401156	0.122325	0.0514008	0.0808088	0.97029
chr5_71403996	downstream_env_factor	percentage	23	4.28184	3.15654	-2.34981	10.9135	1.3565	0.191713	0.112568	0.0436671	0.0776409	0.97029
chr5_71404006	downstream_env_factor	percentage	23	1.5445	2.68924	-4.10539	7.19439	0.574326	0.572856	0.0328468	0.00378089	0.0300531	0.992815
chr5_71404008	downstream_env_factor	percentage	23	-2.32618	2.36467	-7.29415	2.6418	-0.983723	0.338291	0.147252	0.110873	0.0426608	0.97029
chr5_71404012	downstream_env_factor	percentage	23	-4.89549	2.28186	-9.6895	-0.101475	-2.14539	0.045812	0.271436	0.039558	0.318267	0.928021
chr5_71404235	downstream_env_factor	percentage	23	-1.45644	6.5802	-15.2809	12.368	-0.221337	0.827322	0.145142	0.124177	0.0245243	0.99394
chr5_71404358	downstream_env_factor	percentage	20	-4.48881	11.7248	-29.4797	20.502	-0.382847	0.707204	0.0992153	0.0966118	0.00289031	0.99394
chr5_71404497	downstream_env_factor	percentage	23	0.569636	4.5551	-9.00028	10.1395	0.125054	0.901867	0.0514722	0.0481322	0.00352124	0.99394
chr5_71404634	downstream_env_factor	percentage	23	2.79851	3.74034	-5.05965	10.6567	0.748197	0.464006	0.168341	0.129922	0.0461957	0.97029
chr5_71404714	downstream_env_factor	percentage	22	15.4015	34.1745	-56.7005	87.5035	0.450672	0.657921	0.032357	0.0274404	0.00508101	0.993357
chr5_71404725	downstream_env_factor	percentage	23	-8.19739	3.99018	-16.5804	0.185672	-2.05439	0.054752	0.365175	0.230328	0.212415	0.94681
chr5_71404762	downstream_env_factor	percentage	23	0.0636901	6.04814	-12.643	12.7704	0.0105305	0.991714	0.284581	0.143205	0.197613	0.997341
chr5_71404781	downstream_env_factor	percentage	23	0.272552	4.3747	-8.91835	9.46346	0.0623018	0.951009	0.110627	0.119876	-0.0104	0.99394
chr5_71405073	downstream_env_factor	percentage	23	1.21575	4.77044	-8.80658	11.2381	0.25485	0.801728	0.0191524	0.0604558	-0.0421099	0.99394
chr5_71405117	downstream_env_factor	percentage	23	2.12511	6.71332	-11.9791	16.2293	0.316552	0.755225	0.15203	0.0989262	0.0626243	0.99394
chr5_71405131	downstream_env_factor	percentage	22	-3.82419	8.04632	-20.8004	13.1521	-0.475272	0.640642	0.167777	0.135496	0.0387895	0.992815
chr5_71405162	downstream_env_factor	percentage	23	0.985793	5.09649	-9.72154	11.6931	0.193426	0.848791	0.00636433	0.012636	-0.00631182	0.99394
chr5_71405194	downstream_env_factor	percentage	23	0.964114	6.75624	-13.2302	15.1584	0.1427	0.888113	0.0991761	0.0733368	0.028684	0.99394
chr5_71405206	downstream_env_factor	percentage	23	0.13127	4.80817	-9.97031	10.2329	0.0273015	0.97852	0.255824	0.23858	0.023173	0.99394
chr5_71405230	downstream_env_factor	percentage	22	0.760718	7.77274	-15.6383	17.1598	0.09787	0.92318	0.0528481	0.0631539	-0.0108808	0.99394
chr5_71405254	downstream_env_factor	percentage	23	-8.06371	5.28274	-19.1623	3.03492	-1.52642	0.144284	0.133763	0.0221483	0.12885	0.97029
chr5_71405286	downstream_env_factor	percentage	23	-7.66897	7.75029	-23.9517	8.61378	-0.989508	0.335531	0.123839	0.0218179	0.116441	0.97029
chr5_71405316	downstream_env_factor	percentage	23	-7.56841	14.8989	-38.8698	23.733	-0.507984	0.617633	0.119858	0.122198	-0.00265856	0.992815
chr5_71405324	downstream_env_factor	percentage	23	6.7691	13.261	-21.0913	34.6295	0.51045	0.615939	0.114345	0.0863384	0.0316221	0.992815
chr5_71405528	downstream_env_factor	percentage	23	-6.06015	7.50133	-21.8199	9.69957	-0.807876	0.42971	0.19109	0.160589	0.0377056	0.97029
chr5_71405538	downstream_env_factor	percentage	23	5.9021	5.23164	-5.08916	16.8934	1.12816	0.274068	0.203142	0.113884	0.112013	0.97029
chr5_71405747	downstream_env_factor	percentage	23	6.09012	10.2708	-15.4881	27.6684	0.592953	0.56059	0.0744993	0.0569012	0.0190146	0.992815
chr5_71405879	downstream_env_factor	percentage	23	-8.90457	5.36215	-20.17	2.36088	-1.66064	0.114105	0.192818	0.0616929	0.162448	0.97029
chr5_71405908	downstream_env_factor	percentage	22	7.38266	5.37863	-3.96526	18.7306	1.37259	0.187718	0.238632	0.0947877	0.188928	0.97029
chr5_71405931	downstream_env_factor	percentage	23	-0.297348	4.24781	-9.22168	8.62698	-0.0700003	0.944965	0.202204	0.248672	-0.0582455	0.99394
chr5_71405947	downstream_env_factor	percentage	23	3.29583	5.11397	-7.44823	14.0399	0.644475	0.527396	0.208558	0.134112	0.0940625	0.992815
chr5_71405987	downstream_env_factor	percentage	23	6.70648	3.96233	-1.61807	15.031	1.69256	0.107776	0.294643	0.178201	0.165083	0.97029
chr5_71406007	downstream_env_factor	percentage	23	2.79713	5.78219	-9.35079	14.9451	0.48375	0.634396	0.147203	0.119564	0.0324097	0.992815
chr5_71406021	downstream_env_factor	percentage	23	-2.22729	4.53518	-11.7553	7.30076	-0.491115	0.629279	0.159607	0.0735897	0.102354	0.992815
chr5_71406065	downstream_env_factor	percentage	23	-0.895872	4.60393	-10.5684	8.77662	-0.194589	0.847894	0.0949813	0.116383	-0.0236477	0.99394
chr5_71406102	downstream_env_factor	percentage	23	7.67457	7.15083	-7.34875	22.6979	1.07324	0.29734	0.196061	0.130005	0.0821647	0.97029
chr5_71406151	downstream_env_factor	percentage	23	0.102987	6.51355	-13.5815	13.7874	0.0158113	0.987559	0.0478505	0.0621022	-0.0149679	0.995106
chr5_71406309	downstream_env_factor	percentage	23	2.7382	6.17731	-10.2399	15.7163	0.443268	0.662854	0.400649	0.342589	0.0968727	0.99394
chr5_71406578	downstream_env_factor	percentage	22	11.0671	5.53153	-0.603391	22.7376	2.00073	0.0616526	0.432429	0.298919	0.235232	0.97029
chr5_71406584	downstream_env_factor	percentage	23	-2.70434	2.89477	-8.78603	3.37736	-0.934213	0.362558	0.219539	0.1983	0.0272137	0.97029
chr5_71406622	downstream_env_factor	percentage	23	-1.91362	6.18237	-14.9023	11.0751	-0.309528	0.760474	0.145043	0.102243	0.0500608	0.99394
chr5_71406631	downstream_env_factor	percentage	23	1.83275	5.20526	-9.10309	12.7686	0.352096	0.728855	0.0236764	0.0175419	0.00628321	0.99394
chr5_71406646	downstream_env_factor	percentage	23	-5.86111	3.74924	-13.738	2.01574	-1.56328	0.135397	0.165093	0.0603243	0.125485	0.97029
chr5_71406682	downstream_env_factor	percentage	23	0.801553	4.73778	-9.15214	10.7552	0.169183	0.867539	0.149105	0.0780523	0.0835033	0.99394
chr5_71406712	downstream_env_factor	percentage	23	-2.95713	4.66469	-12.7573	6.84302	-0.633939	0.534095	0.0641	0.039712	0.0260583	0.992815
chr5_71406716	downstream_env_factor	percentage	23	1.66724	2.63283	-3.86414	7.19862	0.633249	0.534535	0.119419	0.0904048	0.0329489	0.992815
chr5_71406796	downstream_env_factor	percentage	23	-1.16497	3.90675	-9.37274	7.0428	-0.298195	0.768969	0.0958339	0.10931	-0.0149043	0.99394
chr5_71406804	downstream_env_factor	percentage	23	5.37101	5.28074	-5.72341	16.4654	1.01709	0.322585	0.210704	0.154233	0.0715462	0.97029
chr5_71406881	downstream_env_factor	percentage	22	8.94987	5.41773	-2.48055	20.3803	1.65196	0.116892	0.163936	0.0404886	0.147653	0.97029
chr5_71406931	downstream_env_factor	percentage	23	5.54285	3.95272	-2.76149	13.8472	1.40229	0.17784	0.265873	0.183831	0.111755	0.97029
chr5_71406943	downstream_env_factor	percentage	23	0.841153	4.53788	-8.69258	10.3749	0.185363	0.855017	0.0190523	0.0377727	-0.019084	0.99394
chr5_71406946	downstream_env_factor	percentage	23	-1.36729	2.92017	-7.50235	4.76776	-0.468223	0.645245	0.248916	0.216542	0.0431033	0.992815
chr5_71406976	downstream_env_factor	percentage	18	4.41783	25.5077	-50.6881	59.5238	0.173196	0.865165	0.381893	0.379021	0.00464664	0.99394
chr5_71406995	downstream_env_factor	percentage	23	1.81852	4.20837	-7.02294	10.66	0.43212	0.670786	0.131509	0.140119	-0.00991413	0.99394
chr5_71407061	downstream_env_factor	percentage	22	15.2754	12.3738	-10.831	41.3819	1.2345	0.233811	0.292939	0.225462	0.095432	0.97029
chr5_71407073	downstream_env_factor	percentage	23	-4.81391	6.84671	-19.1983	9.5705	-0.703098	0.49099	0.317527	0.308892	0.0126533	0.977841
chr5_71407128	downstream_env_factor	percentage	19	27.2839	16.2638	-7.59857	62.1664	1.67758	0.115604	0.321081	0.18537	0.199892	0.97029
chr5_71407145	downstream_env_factor	percentage	23	2.95315	14.5944	-27.7086	33.6149	0.202348	0.841914	0.3279	0.312804	0.0224603	0.99394
chr5_71407192	downstream_env_factor	percentage	23	14.7988	14.9709	-16.6539	46.2515	0.988503	0.336009	0.169464	0.115198	0.0653378	0.97029
chr5_71407200	downstream_env_factor	percentage	23	12.2093	14.4775	-18.2068	42.6253	0.843327	0.410113	0.210189	0.129507	0.102154	0.97029
chr5_71407280	downstream_env_factor	percentage	17	-3.84449	29.069	-67.1805	59.4915	-0.132254	0.896975	0.26296	0.265481	-0.00342064	0.99394
chr5_71407310	downstream_env_factor	percentage	23	-16.9897	9.86437	-37.714	3.73457	-1.72233	0.102148	0.182268	0.0337524	0.181619	0.97029
chr5_71407327	downstream_env_factor	percentage	22	4.9018	9.35251	-14.8303	24.6339	0.524116	0.606964	0.0284561	0.0110846	0.0178802	0.992815
chr5_71407366	downstream_env_factor	percentage	22	14.0866	9.71718	-6.41487	34.5881	1.44966	0.165352	0.149733	0.0418129	0.126925	0.97029
chr5_71407398	downstream_env_factor	percentage	23	1.77316	6.48117	-11.8433	15.3896	0.273587	0.787517	0.086202	0.127859	-0.0455866	0.99394
chr5_71407484	downstream_env_factor	percentage	23	0.530691	6.54385	-13.2174	14.2788	0.0810976	0.936259	0.0635784	0.056376	0.00769142	0.99394
chr5_71407487	downstream_env_factor	percentage	23	-0.621991	3.71568	-8.42834	7.18436	-0.167396	0.868925	0.235797	0.232895	0.00379615	0.99394
chr5_71407489	downstream_env_factor	percentage	23	4.24115	6.64178	-9.71271	18.195	0.638556	0.531153	0.10287	0.0994743	0.003785	0.992815
chr5_71407551	downstream_env_factor	percentage	23	-19.8425	6.26036	-32.995	-6.68996	-3.16954	0.00530585	0.378528	0.0255695	0.567939	0.289373
chr5_71407575	downstream_env_factor	percentage	23	2.85015	5.6776	-9.07805	14.7783	0.501999	0.621753	0.0251162	0.0372369	-0.012433	0.992815
chr5_71407587	downstream_env_factor	percentage	23	-4.13828	5.10688	-14.8674	6.59087	-0.810335	0.428332	0.126464	0.122875	0.00410906	0.97029
chr5_71407648	downstream_env_factor	percentage	23	0.255447	2.54825	-5.09823	5.60913	0.100244	0.921259	0.110108	0.0737879	0.0408142	0.99394
chr5_71407673	downstream_env_factor	percentage	23	5.21702	4.01651	-3.22136	13.6554	1.29889	0.210374	0.288256	0.203329	0.119323	0.97029
chr5_71407706	downstream_env_factor	percentage	23	4.72489	4.89229	-5.55342	15.0032	0.965783	0.34695	0.0843956	0.0394463	0.0490925	0.97029
chr5_71407722	downstream_env_factor	percentage	23	-2.57956	3.24912	-9.40571	4.24659	-0.793926	0.437581	0.261385	0.235067	0.0356315	0.97029
chr5_71407750	downstream_env_factor	percentage	22	1.82949	10.5395	-20.407	24.066	0.173584	0.864243	0.156217	0.102974	0.0631001	0.99394
chr5_71407788	downstream_env_factor	percentage	23	-8.09682	9.85512	-28.8017	12.608	-0.821585	0.422062	0.047276	0.0209317	0.0276515	0.97029
chr5_71407803	downstream_env_factor	percentage	23	-6.42904	2.2855	-11.2307	-1.62739	-2.81297	0.0115121	0.318349	0.0311055	0.421393	0.429583
chr5_71407807	downstream_env_factor	percentage	23	-5.48124	3.73793	-13.3343	2.37185	-1.46638	0.159797	0.167027	0.0323425	0.161691	0.97029
chr5_71407857	downstream_env_factor	percentage	23	-5.34092	3.42296	-12.5323	1.85045	-1.56032	0.136093	0.125989	0.0241451	0.116525	0.97029
chr5_71408006	downstream_env_factor	percentage	23	-4.39908	5.24028	-15.4085	6.61035	-0.839474	0.412215	0.0637729	0.0216399	0.0450029	0.97029
chr5_71408147	downstream_env_factor	percentage	21	6.18705	5.09638	-4.61679	16.9909	1.21401	0.24236	0.273584	0.122926	0.207399	0.97029
chr5_71408282	downstream_env_factor	percentage	23	3.73932	4.40188	-5.50868	12.9873	0.849483	0.40677	0.202521	0.13712	0.0820102	0.97029
chr5_71408314	downstream_env_factor	percentage	23	8.7206	5.09995	-1.994	19.4352	1.70994	0.104459	0.192244	0.0820528	0.136417	0.97029
chr5_71408342	downstream_env_factor	percentage	23	-1.39084	3.98366	-9.76021	6.97852	-0.349137	0.731038	0.160463	0.145587	0.0177187	0.99394
chr5_71408373	downstream_env_factor	percentage	23	5.51739	4.18999	-3.28546	14.3202	1.3168	0.204425	0.189306	0.104704	0.104357	0.97029
chr5_71408376	downstream_env_factor	percentage	23	4.90839	6.28294	-8.29158	18.1084	0.781225	0.444825	0.131995	0.0521221	0.0920191	0.97029
chr5_71408469	downstream_env_factor	percentage	23	11.3018	5.8062	-0.896565	23.5002	1.94651	0.0673736	0.264666	0.0971645	0.227789	0.97029
chr5_71409194	downstream_env_factor	percentage	24	13.064	12.1435	-12.3527	38.4807	1.0758	0.295487	0.379884	0.226992	0.246555	0.97029
chr5_71409272	downstream_env_factor	percentage	24	10.0314	12.634	-16.4118	36.4747	0.794001	0.437	0.444549	0.366233	0.140995	0.97029
chr5_71409298	downstream_env_factor	percentage	23	9.67797	14.8623	-21.5466	40.9025	0.651175	0.52316	0.256689	0.12663	0.174972	0.992815
chr5_71409485	downstream_env_factor	percentage	23	2.31279	15.6195	-30.5025	35.1281	0.148071	0.883933	0.214674	0.150909	0.0811949	0.99394
chr5_71409684	downstream_env_factor	percentage	24	-1.25437	13.5494	-29.6136	27.1048	-0.0925773	0.927209	0.214096	0.182611	0.0400613	0.99394
chr5_71409976	downstream_env_factor	percentage	24	7.87731	16.7639	-27.2098	42.9645	0.469899	0.643776	0.271417	0.199246	0.0990564	0.992815
chr5_71409990	downstream_env_factor	percentage	24	-6.43957	14.5508	-36.8946	24.0155	-0.442559	0.663082	0.263029	0.196941	0.089676	0.99394
chr5_71410038	downstream_env_factor	percentage	23	12.7256	14.7684	-18.3018	43.7529	0.861675	0.4002	0.233021	0.188835	0.05761	0.97029
chr5_71410048	downstream_env_factor	percentage	19	3.28163	19.3976	-38.3221	44.8854	0.169177	0.868077	0.148368	0.23794	-0.105177	0.99394
chr5_71410055	downstream_env_factor	percentage	24	7.35218	15.5549	-25.2045	39.9089	0.472662	0.641839	0.263132	0.168344	0.128637	0.992815
chr5_71410068	downstream_env_factor	percentage	23	11.6997	14.5549	-18.8789	42.2783	0.803834	0.431981	0.183709	0.120658	0.0772411	0.97029
chr5_71410188	downstream_env_factor	percentage	23	-0.967071	5.88162	-13.3239	11.3898	-0.164423	0.871231	0.0135626	0.0090651	0.00455934	0.99394
chr5_71410225	downstream_env_factor	percentage	24	-3.5302	4.32744	-12.5876	5.52723	-0.815772	0.42474	0.158128	0.0909122	0.0798415	0.97029
chr5_71410235	downstream_env_factor	percentage	24	2.90509	6.62721	-10.9658	16.776	0.438357	0.666071	0.181596	0.171842	0.0119175	0.99394
chr5_71410241	downstream_env_factor	percentage	23	-0.219583	5.40295	-11.5708	11.1316	-0.0406413	0.968029	0.0995064	0.0787501	0.02305	0.99394
chr5_71410391	downstream_env_factor	percentage	24	6.31327	7.51602	-9.41793	22.0445	0.839975	0.411368	0.194841	0.15837	0.0452967	0.97029
chr5_71410488	downstream_env_factor	percentage	23	-5.38201	7.51528	-21.171	10.407	-0.716142	0.483092	0.25512	0.202012	0.0712964	0.97029
chr5_71410632	downstream_env_factor	percentage	22	-8.24135	6.99148	-22.9921	6.50939	-1.17877	0.254726	0.185669	0.120579	0.0799311	0.97029
chr5_71411017	downstream_env_factor	percentage	23	2.53976	5.35225	-8.70489	13.7844	0.474523	0.640833	0.147589	0.11599	0.0370697	0.992815
chr5_71411081	downstream_env_factor	percentage	22	-5.74883	10.0898	-27.0364	15.5388	-0.569767	0.576288	0.3052	0.164705	0.202208	0.992815
chr5_71411148	downstream_env_factor	percentage	24	1.56434	6.35171	-11.7299	14.8586	0.246287	0.808101	0.108918	0.112752	-0.00430194	0.99394
chr5_71411156	downstream_env_factor	percentage	23	7.07236	5.26455	-3.98806	18.1328	1.34339	0.195838	0.25605	0.179045	0.103509	0.97029
chr5_71411161	downstream_env_factor	percentage	23	1.48073	10.4148	-20.3999	23.3614	0.142176	0.888521	0.117811	0.111304	0.00737622	0.99394
chr5_71411211	downstream_env_factor	percentage	23	-1.16826	5.04012	-11.7572	9.42063	-0.231792	0.819314	0.0293649	0.0163833	0.0133743	0.99394
chr5_71411251	downstream_env_factor	percentage	24	0.191642	2.6023	-5.25504	5.63833	0.0736433	0.942064	0.0507703	0.0577468	-0.00734971	0.99394
chr5_71411367	downstream_env_factor	percentage	24	-3.8831	2.42251	-8.95347	1.18728	-1.60292	0.125447	0.315372	0.231106	0.123083	0.97029
chr5_71411369	downstream_env_factor	percentage	24	-3.3423	6.29789	-16.5239	9.83932	-0.530702	0.601774	0.0970914	0.0768397	0.0224293	0.992815
chr5_71411407	downstream_env_factor	percentage	24	-0.660118	5.13051	-11.3984	10.0782	-0.128665	0.898975	0.0757148	0.0532322	0.0243242	0.99394
chr5_71411412	downstream_env_factor	percentage	23	-0.92846	3.83705	-8.9898	7.13288	-0.241972	0.811537	0.385339	0.35882	0.0431447	0.99394
chr5_71411499	downstream_env_factor	percentage	23	-0.717165	7.14086	-15.7196	14.2852	-0.100431	0.921112	0.0927687	0.083821	0.00986263	0.99394
chr5_71411512	downstream_env_factor	percentage	24	-4.06249	3.94701	-12.3237	4.1987	-1.02926	0.316285	0.198349	0.105493	0.115831	0.97029
chr5_71411565	downstream_env_factor	percentage	22	3.42764	9.09164	-15.754	22.6093	0.37701	0.710831	0.109985	0.105235	0.00533755	0.99394
chr5_71411589	downstream_env_factor	percentage	24	-3.32744	3.51294	-10.6801	4.02522	-0.947195	0.355432	0.134174	0.0938084	0.0466204	0.97029
chr5_71411600	downstream_env_factor	percentage	18	12.8176	30.3176	-52.6795	78.3147	0.422778	0.679367	0.171725	0.223884	-0.062974	0.99394
chr5_71411627	downstream_env_factor	percentage	24	3.44318	4.8126	-6.62971	13.5161	0.715451	0.483031	0.1078	0.077021	0.0344984	0.97029
chr5_71411635	downstream_env_factor	percentage	24	-5.02582	4.08308	-13.5718	3.52018	-1.23089	0.233385	0.304879	0.240923	0.0920074	0.97029
chr5_71411662	downstream_env_factor	percentage	23	-6.48802	3.94356	-14.7731	1.79709	-1.64522	0.117274	0.146803	0.0548861	0.107732	0.97029
chr5_71411691	downstream_env_factor	percentage	24	-0.845401	4.46745	-10.1959	8.50509	-0.189236	0.851915	0.116628	0.0927457	0.0270352	0.99394
chr5_71411729	downstream_env_factor	percentage	23	-12.2223	5.13924	-23.0195	-1.42521	-2.37824	0.0286777	0.536453	0.382377	0.332383	0.70112
chr5_71411738	downstream_env_factor	percentage	23	-1.08767	3.62322	-8.69978	6.52443	-0.300195	0.767468	0.103019	0.076283	0.0298063	0.99394
chr5_71411782	downstream_env_factor	percentage	23	-13.8365	3.8987	-22.0274	-5.64568	-3.54902	0.00229295	0.53917	0.251831	0.623525	0.147791
chr5_71411915	downstream_env_factor	percentage	23	-96.5288	8.65739	-114.717	-78.3403	-11.1499	1.63157e-09	0.896987	0.0927054	7.80753	2.89195e-07
chr5_71412078	downstream_env_factor	percentage	24	0.667185	4.30622	-8.34583	9.6802	0.154935	0.878506	0.0608097	0.0752217	-0.0153451	0.99394
chr5_71412110	downstream_env_factor	percentage	23	0.954124	5.62928	-10.8725	12.7808	0.169493	0.867299	0.0561903	0.0479458	0.00873528	0.99394
chr5_71412321	downstream_env_factor	percentage	22	4.41251	7.85582	-12.1618	20.9868	0.561687	0.581659	0.106892	0.095223	0.0130661	0.992815
chr5_71412329	downstream_env_factor	percentage	24	3.91664	3.47727	-3.36138	11.1947	1.12635	0.274042	0.347927	0.310815	0.0569131	0.97029
chr5_71412395	downstream_env_factor	percentage	24	7.88095	13.3221	-20.0026	35.7645	0.591569	0.561112	0.20702	0.188455	0.0234117	0.992815
chr5_71412410	downstream_env_factor	percentage	22	0.938864	3.85966	-7.2043	9.08203	0.24325	0.810722	0.183225	0.209119	-0.0317027	0.99394
chr5_71412469	downstream_env_factor	percentage	23	-0.425751	7.89101	-17.0042	16.1527	-0.0539539	0.957566	0.0436343	0.061351	-0.018525	0.99394
chr5_71412736	downstream_env_factor	percentage	23	-17.9546	14.2196	-47.8288	11.9196	-1.26267	0.222823	0.337998	0.21683	0.183034	0.97029
chr5_71412902	downstream_env_factor	percentage	24	-2.47064	1.55232	-5.71969	0.778409	-1.59158	0.127981	0.221041	0.117903	0.132405	0.97029
chr5_71412955	downstream_env_factor	percentage	15	97.4139	16.989	59.5599	135.268	5.73392	0.000189288	0.798974	0.0363668	3.79358	0.0223675
chr5_71413393	downstream_env_factor	percentage	24	1.30328	4.35857	-7.81931	10.4259	0.299016	0.768174	0.126685	0.131189	-0.00515791	0.99394
chr5_71413396	downstream_env_factor	percentage	24	-2.13722	4.88925	-12.3705	8.09611	-0.437125	0.666948	0.0944592	0.0739408	0.0226588	0.99394
chr5_71413507	downstream_env_factor	percentage	24	4.60262	2.58404	-0.805836	10.0111	1.78117	0.0908779	0.348843	0.172551	0.270736	0.97029
chr5_71413551	downstream_env_factor	percentage	23	4.55207	3.3595	-2.50598	11.6101	1.35498	0.192186	0.284843	0.217706	0.0938771	0.97029
chr5_71413556	downstream_env_factor	percentage	24	0.374417	4.8216	-9.7173	10.4661	0.0776541	0.938915	0.174107	0.186562	-0.0150806	0.99394
chr5_71414062	downstream_env_factor	percentage	23	-4.67698	7.94611	-21.3711	12.0172	-0.588587	0.563452	0.132432	0.145532	-0.015099	0.992815
chr5_71414153	downstream_env_factor	percentage	23	-5.24165	5.71005	-17.238	6.75471	-0.917969	0.370772	0.203119	0.171581	0.0395769	0.97029
chr5_71414245	downstream_env_factor	percentage	24	-2.73386	5.99332	-15.278	9.8103	-0.456152	0.653452	0.13871	0.107054	0.036754	0.993357
chr5_71414390	downstream_env_factor	percentage	23	-15.1618	3.96518	-23.4923	-6.83122	-3.82372	0.00124386	0.468056	0.0422083	0.800551	0.110237
chr5_71414471	downstream_env_factor	percentage	23	5.95711	4.27308	-3.02029	14.9345	1.3941	0.180259	0.169501	0.0888342	0.0971301	0.97029
chr5_71414685	downstream_env_factor	percentage	23	-1.05214	6.18834	-14.0534	11.9491	-0.170019	0.866892	0.123936	0.10066	0.0265684	0.99394
chr5_71414820	downstream_env_factor	percentage	23	-4.30385	3.61029	-11.8888	3.2811	-1.19211	0.2487	0.312721	0.243126	0.101262	0.97029
chr5_71414862	downstream_env_factor	percentage	23	-3.21051	2.49467	-8.45161	2.03058	-1.28695	0.214416	0.440827	0.396012	0.080144	0.97029
chr5_71414913	downstream_env_factor	percentage	23	0.45389	2.10877	-3.97647	4.88425	0.215239	0.832001	0.112481	0.110196	0.00257377	0.99394
chr5_71414946	downstream_env_factor	percentage	23	1.86319	4.78765	-8.1953	11.9217	0.389165	0.70172	0.0845426	0.0676201	0.0184853	0.99394
chr5_71414992	downstream_env_factor	percentage	22	-0.16346	5.29983	-11.3451	11.0182	-0.0308425	0.975754	0.15091	0.121107	0.0351	0.99394
chr5_71415284	downstream_env_factor	percentage	22	0.307349	3.60766	-7.30415	7.91885	0.0851933	0.933103	0.146524	0.117397	0.0341278	0.99394
chr5_71415323	downstream_env_factor	percentage	23	-5.75939	4.94355	-16.1454	4.62661	-1.16503	0.259214	0.0841912	0.0207216	0.0693044	0.97029
chr5_71415466	downstream_env_factor	percentage	23	3.9332	5.5472	-7.72104	15.5874	0.709042	0.487381	0.0501352	0.0236055	0.02793	0.97614
chr5_71415716	downstream_env_factor	percentage	23	-2.4664	8.60342	-20.5415	15.6087	-0.286676	0.777634	0.130668	0.126699	0.00456575	0.99394
chr5_71415729	downstream_env_factor	percentage	23	0.142672	1.46167	-2.92818	3.21353	0.0976088	0.923322	0.120596	0.11033	0.0116729	0.99394
chr5_71415760	downstream_env_factor	percentage	17	100	8.76648e-15	100	100	1.14071e+16	1.38772e-187	1	0.197569	Inf	9.83893e-185
chr5_71415909	downstream_env_factor	percentage	23	4.43914	4.30546	-4.60631	13.4846	1.03105	0.316174	0.0633096	0.00870615	0.0582941	0.97029
chr5_71415932	downstream_env_factor	percentage	22	4.43806	3.48084	-2.90587	11.782	1.275	0.219461	0.113124	0.0355744	0.0874412	0.97029
chr5_71416072	downstream_env_factor	percentage	17	91.8989	3.26418	84.7869	99.011	28.1537	2.49807e-12	0.987861	0.186025	66.0528	5.90378e-10
chr5_71416263	downstream_env_factor	percentage	22	1.1601	5.57568	-10.6036	12.9238	0.208063	0.837652	0.0353076	0.032851	0.00254649	0.99394
chr5_71416422	downstream_env_factor	percentage	22	2.99839	2.84119	-2.996	8.99279	1.05533	0.306043	0.32072	0.276218	0.065513	0.97029
chr5_71416460	downstream_env_factor	percentage	22	4.06074	4.51757	-5.47051	13.592	0.898876	0.381275	0.0979001	0.0528741	0.0499125	0.97029
chr5_71416476	downstream_env_factor	percentage	22	-0.00749426	3.91754	-8.27278	8.25779	-0.001913	0.998496	0.0243597	0.0275249	-0.00324414	0.998496
chr5_71416485	downstream_env_factor	percentage	22	-1.01349	3.06967	-7.48993	5.46294	-0.330164	0.74531	0.192396	0.195799	-0.00421408	0.99394
chr5_71416548	downstream_env_factor	percentage	23	-4.11106	4.33808	-13.225	5.00291	-0.947667	0.355849	0.239004	0.201036	0.049893	0.97029
chr5_71416560	downstream_env_factor	percentage	22	-6.52953	5.42398	-17.9731	4.91407	-1.20383	0.245152	0.165678	0.0582811	0.128724	0.97029
chr5_71416590	downstream_env_factor	percentage	22	2.29218	3.11981	-4.29006	8.87441	0.734716	0.472526	0.251864	0.193548	0.0779493	0.97029
chr5_71416646	downstream_env_factor	percentage	22	-0.579715	2.93413	-6.7702	5.61077	-0.197576	0.84572	0.147468	0.143483	0.00467474	0.99394
chr5_71416689	downstream_env_factor	percentage	23	1.67941	2.53771	-3.65213	7.01095	0.661781	0.516495	0.0554787	0.0259815	0.0312298	0.992815
chr5_71416695	downstream_env_factor	percentage	23	2.49934	4.28908	-6.51167	11.5104	0.582722	0.567309	0.104759	0.0783322	0.0295192	0.992815
chr5_71416941	downstream_env_factor	percentage	16	93.3614	2.35557	88.1768	98.5459	39.6343	3.19795e-13	0.994315	0.182493	142.807	1.13367e-10
chr5_71417227	downstream_env_factor	percentage	16	98.589	19.2316	56.2605	140.917	5.1264	0.000330156	0.732343	0.0928871	2.38909	0.0334401
chr5_71417351	downstream_env_factor	percentage	23	3.74713	4.71034	-6.14892	13.6432	0.795512	0.436681	0.231033	0.203997	0.0351578	0.97029
chr5_71417523	downstream_env_factor	percentage	23	-0.792696	6.01283	-13.4252	11.8398	-0.131834	0.896578	0.0889328	0.142784	-0.0591075	0.99394
chr5_71417547	downstream_env_factor	percentage	21	6.45385	6.00905	-6.28477	19.1925	1.07402	0.298744	0.283753	0.210469	0.102317	0.97029
chr5_71417557	downstream_env_factor	percentage	23	0.377229	7.96823	-16.3634	17.1179	0.0473416	0.962762	0.0117319	0.0116088	0.000124513	0.99394
chr5_71417603	downstream_env_factor	percentage	23	3.37454	2.9747	-2.87507	9.62414	1.13441	0.271503	0.126126	0.0636486	0.0714941	0.97029
chr5_71417809	downstream_env_factor	percentage	23	-5.3309	5.64427	-17.1891	6.52727	-0.94448	0.357431	0.138869	0.0961931	0.0495579	0.97029
chr5_71417903	downstream_env_factor	percentage	22	-8.89612	7.41065	-24.5312	6.73898	-1.20045	0.246426	0.195512	0.127316	0.0847696	0.97029
chr5_71418177	downstream_env_factor	percentage	23	-1.49956	6.97893	-16.1617	13.1626	-0.21487	0.832284	0.0946992	0.0727819	0.02421	0.99394
chr5_71418379	downstream_env_factor	percentage	21	-5.54006	6.9567	-20.2876	9.20749	-0.796363	0.437478	0.288054	0.252825	0.0494819	0.97029
chr5_71418672	downstream_env_factor	percentage	22	0.714713	8.82139	-17.8968	19.3262	0.0810205	0.936372	0.0508645	0.0474807	0.00356509	0.99394
chr5_71418709	downstream_env_factor	percentage	21	-3.59662	2.93192	-9.81201	2.61878	-1.22671	0.237678	0.27522	0.0467356	0.315246	0.97029
chr5_71418831	downstream_env_factor	percentage	21	9.80209	5.44471	-1.74019	21.3444	1.80029	0.0906949	0.192184	0.0148307	0.219547	0.97029
chr5_71418911	downstream_env_factor	percentage	22	-7.29248	9.64	-27.6311	13.0461	-0.756482	0.459716	0.0759304	0.0365929	0.0425698	0.97029
chr5_71419186	downstream_env_factor	percentage	18	9.90316	10.0205	-11.7448	31.5511	0.988289	0.341049	0.11841	0.0521745	0.075132	0.97029
chr5_71419454	downstream_env_factor	percentage	22	-10.7742	3.67141	-18.5203	-3.02825	-2.93463	0.00925679	0.505192	0.212432	0.591662	0.377481
chr5_71419945	downstream_env_factor	percentage	21	3.86547	6.80862	-10.5682	18.2991	0.567732	0.578097	0.155597	0.131505	0.0285315	0.992815
chr5_71420082	downstream_env_factor	percentage	20	-2.46812	5.11819	-13.3773	8.44104	-0.482225	0.636607	0.169629	0.199345	-0.0357869	0.992815
chr5_71420271	downstream_env_factor	percentage	20	6.27938	6.0641	-6.64594	19.2047	1.0355	0.316841	0.115067	0.0494779	0.0741174	0.97029
chr5_71420509	downstream_env_factor	percentage	20	-28.4386	9.58287	-48.864	-8.01314	-2.96764	0.00958343	0.444269	0.0772024	0.66051	0.377481
chr5_71420673	downstream_env_factor	percentage	19	7.09064	5.93724	-5.64348	19.8248	1.19426	0.252217	0.324881	0.268151	0.0840291	0.97029
chr5_71420689	downstream_env_factor	percentage	22	-8.91553	5.50084	-20.5213	2.69023	-1.62076	0.123469	0.303442	0.190245	0.16251	0.97029
chr5_71420711	downstream_env_factor	percentage	21	2.87549	4.61607	-6.91013	12.6611	0.622932	0.542107	0.088421	0.0672954	0.0231747	0.992815
chr5_71420743	downstream_env_factor	percentage	20	2.05127	4.54914	-7.645	11.7475	0.450913	0.658502	0.135729	0.0614754	0.0859152	0.993357
chr5_71420871	downstream_env_factor	percentage	22	-7.13831	4.82532	-17.3188	3.04224	-1.47934	0.157341	0.395773	0.251208	0.239257	0.97029
chr5_71420903	downstream_env_factor	percentage	22	2.81651	5.87552	-9.57974	15.2128	0.479365	0.637788	0.0390582	0.0391905	-0.000137721	0.992815
chr5_71420931	downstream_env_factor	percentage	22	5.02793	2.41025	-0.05725	10.1131	2.08606	0.0523516	0.492256	0.367401	0.245901	0.94681
chr5_71420947	downstream_env_factor	percentage	22	-21.1554	10.4807	-43.2677	0.956902	-2.01851	0.0595995	0.218503	0.0356217	0.234014	0.97029
chr5_71421050	downstream_env_factor	percentage	21	-7.43038	9.87513	-28.3647	13.504	-0.752434	0.462717	0.104047	0.105144	-0.00122419	0.97029
chr5_71421082	downstream_env_factor	percentage	21	1.57267	12.601	-25.1402	28.2855	0.124805	0.902232	0.0914598	0.0831666	0.00912803	0.99394
chr5_71421167	downstream_env_factor	percentage	21	-6.43255	5.28264	-17.6313	4.76615	-1.21768	0.241001	0.191917	0.130158	0.0764265	0.97029
chr5_71421840	downstream_env_factor	percentage	17	27.8849	29.361	-36.0873	91.8571	0.949725	0.360988	0.278861	0.235926	0.0595375	0.97029
chr5_71421872	downstream_env_factor	percentage	21	12.8864	6.81205	-1.55447	27.3273	1.89171	0.0767722	0.286839	0.084489	0.283738	0.97029
chr5_71422075	downstream_env_factor	percentage	21	-2.34212	5.50123	-14.0042	9.31996	-0.425745	0.675965	0.399096	0.416116	-0.0283255	0.99394
chr5_71422344	downstream_env_factor	percentage	20	11.1714	5.95419	-1.51964	23.8625	1.87623	0.0802192	0.268716	0.101998	0.227981	0.97029
chr5_71422465	downstream_env_factor	percentage	18	18.0844	15.2867	-14.9404	51.1092	1.18302	0.257985	0.155891	0.036394	0.141566	0.97029
chr5_71422559	downstream_env_factor	percentage	22	5.25652	8.52422	-12.728	23.2411	0.616657	0.545631	0.178605	0.152312	0.03201	0.992815
chr5_71422606	downstream_env_factor	percentage	11	77.1397	33.5133	-4.8645	159.144	2.30176	0.0609532	0.513295	0.0835267	0.883017	0.97029
chr5_71422698	downstream_env_factor	percentage	21	0.693066	15.8281	-32.861	34.2471	0.0437871	0.965616	0.294167	0.283501	0.0151107	0.99394
chr5_71422741	downstream_env_factor	percentage	20	-17.5773	12.1966	-43.5737	8.41909	-1.44117	0.170087	0.517553	0.456374	0.126809	0.97029
chr5_71423100	downstream_env_factor	percentage	21	3.36767	4.95154	-7.12913	13.8645	0.680126	0.506147	0.193825	0.146293	0.0589605	0.992815
chr5_71423116	downstream_env_factor	percentage	22	2.83225	4.42701	-6.50792	12.1724	0.639767	0.530852	0.0740011	0.0378804	0.0390073	0.992815
chr5_71423229	downstream_env_factor	percentage	21	-11.7625	8.7168	-30.2413	6.71631	-1.3494	0.195993	0.273894	0.149793	0.170914	0.97029
chr5_71423231	downstream_env_factor	percentage	19	-2.47415	6.60026	-16.6303	11.682	-0.374856	0.713385	0.10978	0.105275	0.00505988	0.99394
chr5_71423254	downstream_env_factor	percentage	21	-3.54763	9.06553	-22.7657	15.6704	-0.391332	0.700714	0.0683004	0.0716291	-0.00357267	0.99394
chr5_71423293	downstream_env_factor	percentage	20	4.58879	6.22426	-8.6779	17.8555	0.737243	0.47235	0.105838	0.0947212	0.0124329	0.97029
chr5_71423327	downstream_env_factor	percentage	20	2.01379	2.41539	-3.13448	7.16207	0.833736	0.417509	0.339586	0.31119	0.0429974	0.97029
chr5_71423387	downstream_env_factor	percentage	21	2.64867	1.86325	-1.30124	6.59858	1.42153	0.174361	0.263634	0.043571	0.29885	0.97029
chr5_71423414	downstream_env_factor	percentage	21	-1.74766	3.15176	-8.4291	4.93378	-0.554503	0.586903	0.180446	0.0730293	0.131068	0.992815
chr5_71423419	downstream_env_factor	percentage	21	1.2924	2.12354	-3.20931	5.7941	0.608604	0.55133	0.139237	0.115244	0.0278738	0.992815
chr5_71423447	downstream_env_factor	percentage	20	-6.90361	5.14826	-17.8769	4.06966	-1.34096	0.199888	0.127648	0.019243	0.124268	0.97029
chr5_71423659	downstream_env_factor	percentage	19	7.63472	4.25016	-1.48095	16.7504	1.79634	0.094044	0.208569	0.00844267	0.252867	0.97029
chr5_71423860	downstream_env_factor	percentage	20	-1.52128	7.60779	-17.7369	14.6944	-0.199963	0.844195	0.25014	0.208926	0.0549628	0.99394
chr5_71424000	downstream_env_factor	percentage	20	0.552356	8.66199	-17.9102	19.0149	0.0637678	0.949997	0.221706	0.238205	-0.0211977	0.99394
chr5_71424024	downstream_env_factor	percentage	20	-5.0053	3.12386	-11.6636	1.65304	-1.60228	0.129938	0.30608	0.199649	0.153377	0.97029
chr5_71424060	downstream_env_factor	percentage	19	-5.09577	5.34711	-16.5642	6.37264	-0.952996	0.356757	0.153138	0.146332	0.00803647	0.97029
chr5_71424202	downstream_env_factor	percentage	19	14.1243	9.99846	-7.32031	35.5688	1.41264	0.179604	0.291832	0.207407	0.119216	0.97029
chr5_71424221	downstream_env_factor	percentage	18	10.4885	9.11556	-9.20447	30.1815	1.15061	0.270616	0.197872	0.141341	0.0704759	0.97029
chr5_71424287	downstream_env_factor	percentage	20	-13.3583	10.294	-35.2995	8.58294	-1.29767	0.214002	0.240854	0.196271	0.0587285	0.97029
chr5_71424369	downstream_env_factor	percentage	21	6.20905	5.83088	-6.15186	18.57	1.06486	0.302748	0.351707	0.0727505	0.430295	0.97029
chr5_71424437	downstream_env_factor	percentage	19	6.65922	4.84252	-3.72696	17.0454	1.37515	0.190691	0.170382	0.0673093	0.124241	0.97029
chr5_71424472	downstream_env_factor	percentage	18	6.99959	5.67052	-5.25081	19.25	1.23438	0.238909	0.28769	0.111969	0.246693	0.97029
chr5_71424514	downstream_env_factor	percentage	20	2.53739	8.06079	-14.6438	19.7186	0.314782	0.757264	0.0442926	0.03438	0.0103721	0.99394
[truncated: 4 more rows]

## Sheet: ST6E
CpG site	Independent variable	Dependent variable	Sample size, excluding any samples that have missing data for any of the variables	Estimate of the coefficient (b) for the independent variable	Lower limit of 95% confidence interval for b	Upper limit of 95% confidence interval for b	Standard error	t value	P-value	R squared of model including independent variable and covariates	R squared of model including only covariates	Local effect size Cohen's f2, calculated by formula: f2 = (R2AB - R2A) / (1 - R2AB))	P-value with FDR multiple testing correction
[truncated: 710 more rows]

[truncated: 6 more sheets: ST6F, ST6G, ST6H, ST6I, ST6J, ST6K]
