# Supplementary material for: Comprehensive analysis across SMN2 excludes DNA methylation as an epigenetic biomarker for spinal muscular atrophy
Source: iScience. 2025 Apr 17;28(5):112461. doi: 10.1016/j.isci.2025.112461 (PMC12084074; doi:10.1016/j.isci.2025.112461)
Supplement: Table S7. Results of all statistical tests performed for differential methylation analyses, related to Figure 3 — A.) Results for Figure 3C. B.) Results for Figure 3D. C.) Results for Figure S9C [file mmc3.xlsx]

## Sheet: ST7A
CpG site	Independent variable	Dependent variable	Sample size, excluding any samples that have missing data for any of the variables	Estimate of the coefficient (b) for the independent variable	Lower limit of 95% confidence interval for b	Upper limit of 95% confidence interval for b	Standard error	t value	P-value	R squared of model including independent variable and covariates	R squared of model including only covariates	Local effect size Cohen's f2, calculated by formula: f2 = (R2AB - R2A) / (1 - R2AB))	P-value with FDR multiple testing correction
chr5_71381446	sex_factor	percentage	341	-0.00199303	0.605508	-1.19306	1.18907	-0.0032915	0.997376	0.00153526	0.00153523	3.22439e-08	0.997376
chr5_71381451	sex_factor	percentage	341	1.65874	1.18523	-0.672656	3.99014	1.39952	0.162581	0.0233207	0.0176274	0.0058293	0.661937
chr5_71381470	sex_factor	percentage	343	-0.0241534	1.05379	-2.09697	2.04866	-0.0229205	0.981727	0.0129991	0.0129975	1.55428e-06	0.997376
chr5_71381478	sex_factor	percentage	343	0.255219	1.75229	-3.19155	3.70198	0.145649	0.884285	0.00277421	0.00271162	6.27621e-05	0.983209
chr5_71381516	sex_factor	percentage	344	4.92995	1.76064	1.46679	8.39311	2.80008	0.00540177	0.0284997	0.00603061	0.0231282	0.182869
chr5_71381520	sex_factor	percentage	345	3.24198	1.50056	0.29044	6.19352	2.16052	0.0314305	0.0156336	0.0021193	0.013729	0.318406
chr5_71381562	sex_factor	percentage	347	2.76692	1.37524	0.0619145	5.47192	2.01195	0.0450095	0.0204168	0.00882243	0.011836	0.366506
chr5_71381580	sex_factor	percentage	348	1.66017	1.60261	-1.49202	4.81236	1.03592	0.300971	0.0164438	0.0133667	0.00312863	0.739779
chr5_71381596	sex_factor	percentage	348	4.53675	1.65421	1.28308	7.79043	2.74255	0.00641647	0.0346451	0.0134761	0.0219287	0.182869
chr5_71381602	sex_factor	percentage	348	2.60471	1.53646	-0.417367	5.62679	1.69526	0.0909331	0.0291437	0.0210092	0.00837876	0.57591
chr5_71381604	sex_factor	percentage	348	2.23362	1.56293	-0.84051	5.30775	1.42912	0.153879	0.0220876	0.0162646	0.00595451	0.661937
chr5_71381607	sex_factor	percentage	349	3.8574	1.6362	0.639192	7.07562	2.35754	0.0189559	0.0305434	0.0148799	0.016157	0.318406
chr5_71381626	sex_factor	percentage	349	2.04632	1.29777	-0.506232	4.59888	1.5768	0.11576	0.0168205	0.0097144	0.00722765	0.65983
chr5_71381634	sex_factor	percentage	349	0.993599	1.00695	-0.986961	2.97416	0.986738	0.324465	0.0169352	0.0141528	0.00283038	0.739779
chr5_71382611	sex_factor	percentage	359	-0.552865	1.01028	-2.53976	1.43403	-0.547242	0.584557	0.00141608	0.000571302	0.000845972	0.895423
chr5_71382630	sex_factor	percentage	359	-0.26075	0.666658	-1.57186	1.05036	-0.39113	0.695937	0.00164938	0.00121794	0.000432153	0.895423
chr5_71382646	sex_factor	percentage	359	0.398774	1.06162	-1.68911	2.48666	0.375627	0.707419	0.0126594	0.0122659	0.000398575	0.895423
chr5_71382746	sex_factor	percentage	359	-0.0345261	0.668494	-1.34925	1.28019	-0.0516476	0.958839	0.00518142	0.00517392	7.53524e-06	0.993705
chr5_71382781	sex_factor	percentage	359	-0.546865	0.752634	-2.02706	0.933332	-0.726601	0.467951	0.0170309	0.0155649	0.00149138	0.835568
chr5_71382785	sex_factor	percentage	359	-0.369631	0.621468	-1.59186	0.852601	-0.594772	0.552376	0.0127101	0.0117235	0.000999304	0.874595
chr5_71382791	sex_factor	percentage	359	0.922143	0.684749	-0.424545	2.26883	1.34669	0.178943	0.0714512	0.0666942	0.00512307	0.679982
chr5_71382829	sex_factor	percentage	359	-0.0385328	0.739577	-1.49305	1.41598	-0.0521011	0.958478	0.0102749	0.0102673	7.66814e-06	0.993705
chr5_71382834	sex_factor	percentage	359	0.295879	0.614983	-0.913602	1.50536	0.481116	0.630731	0.0189571	0.0183157	0.000653878	0.895423
chr5_71382838	sex_factor	percentage	359	1.11487	0.578563	-0.0229862	2.25272	1.92696	0.0547849	0.018709	0.00841608	0.0104892	0.390343
chr5_71382879	sex_factor	percentage	359	0.6849	0.946942	-1.17744	2.54724	0.723275	0.469988	0.0170111	0.0155585	0.00147776	0.835568
chr5_71382890	sex_factor	percentage	359	1.16129	0.530286	0.118385	2.2042	2.18994	0.0291809	0.0361298	0.0230718	0.0135475	0.318406
chr5_71382931	sex_factor	percentage	359	0.604714	0.610258	-0.595473	1.8049	0.990916	0.322403	0.0501767	0.0475421	0.00277377	0.739779
chr5_71382955	sex_factor	percentage	359	0.124205	0.791523	-1.43247	1.68088	0.156919	0.875398	0.0160897	0.0160212	6.9558e-05	0.983209
chr5_71387959	sex_factor	percentage	358	-1.37137	0.642575	-2.63513	-0.107615	-2.13418	0.0335165	0.0347563	0.0223018	0.0129029	0.318406
chr5_71388107	sex_factor	percentage	358	-0.194072	0.580486	-1.33572	0.947573	-0.334327	0.738331	0.00383929	0.00352386	0.000316643	0.895423
chr5_71388303	sex_factor	percentage	358	0.187249	0.536875	-0.868628	1.24312	0.348775	0.727466	0.0205698	0.0202323	0.0003446	0.895423
chr5_71388646	sex_factor	percentage	359	0.112769	0.830051	-1.51968	1.74522	0.135858	0.892011	0.283337	0.2833	5.21396e-05	0.983209
chr5_71388722	sex_factor	percentage	359	0.659658	0.614913	-0.549685	1.869	1.07277	0.284107	0.24026	0.23779	0.00325092	0.739779
chr5_71388845	sex_factor	percentage	359	0.676	0.558011	-0.421433	1.77343	1.21145	0.226533	0.0549511	0.0510331	0.00414577	0.71338
chr5_71389221	sex_factor	percentage	352	0.80719	0.934126	-1.03007	2.64445	0.864112	0.388123	0.02422	0.0221203	0.00215184	0.790108
chr5_71389239	sex_factor	percentage	352	-0.306304	0.756423	-1.79405	1.18145	-0.404937	0.685773	0.0106896	0.0102222	0.000472547	0.895423
chr5_71389256	sex_factor	percentage	351	1.26987	1.63294	-1.94186	4.48161	0.777661	0.4373	0.0743859	0.0727681	0.00174785	0.835568
chr5_71390184	sex_factor	percentage	358	0.668355	0.540377	-0.394409	1.73112	1.23683	0.216972	0.00698913	0.00268586	0.00433356	0.71338
chr5_71390413	sex_factor	percentage	358	0.401474	0.873879	-1.31719	2.12014	0.459416	0.646218	0.000883467	0.000286083	0.000597912	0.895423
chr5_71390440	sex_factor	percentage	358	0.630035	0.59588	-0.541886	1.80196	1.05732	0.291089	0.0148602	0.0117404	0.00316692	0.739779
chr5_71390471	sex_factor	percentage	358	-0.496939	0.53581	-1.55072	0.556843	-0.927453	0.354325	0.0159867	0.0135889	0.00243674	0.776789
chr5_71390535	sex_factor	percentage	358	1.06799	0.823685	-0.551961	2.68793	1.2966	0.195617	0.0185547	0.0138806	0.00476249	0.696887
chr5_71390567	sex_factor	percentage	358	-0.571696	0.538728	-1.63122	0.487824	-1.0612	0.289326	0.0141496	0.0110045	0.00319019	0.739779
chr5_71390571	sex_factor	percentage	358	0.204977	0.558864	-0.894145	1.3041	0.366775	0.714007	0.0182917	0.0179176	0.000381087	0.895423
chr5_71390598	sex_factor	percentage	358	0.888222	0.598681	-0.289209	2.06565	1.48363	0.138799	0.0135455	0.00739442	0.00623557	0.661937
chr5_71393010	sex_factor	percentage	359	-0.171546	0.8774	-1.89712	1.55403	-0.195516	0.845101	0.0758134	0.0757136	0.000107985	0.983209
chr5_71393027	sex_factor	percentage	359	-1.13116	1.30161	-3.69102	1.4287	-0.869047	0.38541	0.161812	0.160024	0.00213345	0.790108
chr5_71393063	sex_factor	percentage	359	-0.965731	1.47501	-3.86662	1.93515	-0.654728	0.513068	0.261779	0.260885	0.00121093	0.835568
chr5_71393095	sex_factor	percentage	359	-0.461862	0.885732	-2.20382	1.2801	-0.521447	0.602382	0.0528767	0.0521492	0.000768098	0.895423
chr5_71393099	sex_factor	percentage	359	-0.698599	0.95492	-2.57663	1.17943	-0.731579	0.46491	0.0526535	0.0512212	0.00151189	0.835568
chr5_71395088	sex_factor	percentage	359	2.42211	1.71829	-0.957238	5.80146	1.4096	0.159535	0.233416	0.229113	0.00561293	0.661937
chr5_71397594	sex_factor	percentage	359	0.0501076	0.550385	-1.03233	1.13254	0.0910409	0.927512	0.0060335	0.00601022	2.34137e-05	0.993705
chr5_71397869	sex_factor	percentage	359	0.671729	0.568049	-0.445447	1.78891	1.18252	0.237793	0.0173316	0.0134499	0.00395015	0.71338
chr5_71409684	sex_factor	percentage	359	0.905846	1.37703	-1.80234	3.61403	0.657827	0.511077	0.237785	0.236853	0.00122242	0.835568
chr5_71392849.	sex_factor	percentage	359	0.625256	1.42547	-2.1782	3.42872	0.438631	0.661197	0.274524	0.27413	0.000543494	0.895423
chr5_71409194.	sex_factor	percentage	359	-0.246977	1.9058	-3.9951	3.50114	-0.129592	0.896963	0.293656	0.293622	4.74409e-05	0.983209
chr5_71409976.	sex_factor	percentage	359	1.04992	1.53115	-1.96138	4.06123	0.685708	0.493346	0.307652	0.306733	0.00132824	0.835568

## Sheet: ST7B
CpG site	Independent variable	Dependent variable	Sample size, excluding any samples that have missing data for any of the variables	Estimate of the coefficient (b) for the independent variable	Lower limit of 95% confidence interval for b	Upper limit of 95% confidence interval for b	Standard error	t value	P-value	R squared of model including independent variable and covariates	R squared of model including only covariates	Local effect size Cohen's f2, calculated by formula: f2 = (R2AB - R2A) / (1 - R2AB))	P-value with FDR multiple testing correction
chr5_71381446	age_at_sampling_years	percentage	341	-0.00809146	0.0159072	-0.0393817	0.0231988	-0.508666	0.61132	0.00153526	0.000766377	0.000770063	0.757505
chr5_71381451	age_at_sampling_years	percentage	341	-0.0413298	0.0311369	-0.102578	0.019918	-1.32736	0.185291	0.0233207	0.0181993	0.00524369	0.30176
chr5_71381470	age_at_sampling_years	percentage	343	-0.0157075	0.0275992	-0.0699954	0.0385803	-0.56913	0.569646	0.0129991	0.0120532	0.00095831	0.737951
chr5_71381478	age_at_sampling_years	percentage	343	0.0222914	0.0458931	-0.0679808	0.112563	0.485723	0.627478	0.00277421	0.00207814	0.000698009	0.760984
chr5_71381516	age_at_sampling_years	percentage	344	0.00923858	0.046143	-0.0815241	0.100001	0.200216	0.841432	0.0284997	0.0283848	0.000118249	0.922338
chr5_71381520	age_at_sampling_years	percentage	345	-0.000964834	0.0393769	-0.0784179	0.0764883	-0.0245025	0.980466	0.0156336	0.0156319	1.7658e-06	0.993133
chr5_71381562	age_at_sampling_years	percentage	347	-0.00429263	0.0361651	-0.0754266	0.0668413	-0.118695	0.905586	0.0204168	0.0203765	4.11947e-05	0.973933
chr5_71381580	age_at_sampling_years	percentage	348	0.0384745	0.0421865	-0.0445023	0.121451	0.91201	0.362404	0.0164438	0.0140588	0.00242496	0.516425
chr5_71381596	age_at_sampling_years	percentage	348	0.0687703	0.0435447	-0.016878	0.154419	1.5793	0.115188	0.0346451	0.0276254	0.00727171	0.226405
chr5_71381602	age_at_sampling_years	percentage	348	0.0878	0.0404452	0.00824822	0.167352	2.17084	0.0306286	0.0291437	0.015805	0.0137392	0.0969907
chr5_71381604	age_at_sampling_years	percentage	348	0.0824657	0.0411418	0.00154374	0.163388	2.00443	0.0458101	0.0220876	0.0106328	0.0117135	0.135525
chr5_71381607	age_at_sampling_years	percentage	349	0.06729	0.0431183	-0.0175187	0.152099	1.56059	0.11954	0.0305434	0.0236798	0.00707978	0.227126
chr5_71381626	age_at_sampling_years	percentage	349	0.0616302	0.0341997	-0.00563663	0.128897	1.80207	0.0724099	0.0168205	0.007539	0.00944027	0.171973
chr5_71381634	age_at_sampling_years	percentage	349	0.00659587	0.026536	-0.0455973	0.0587891	0.248563	0.803847	0.0169352	0.0167587	0.000179604	0.916386
chr5_71382611	age_at_sampling_years	percentage	359	-0.000229619	0.0266616	-0.0526647	0.0522055	-0.00861234	0.993133	0.00141608	0.00141587	2.09526e-07	0.993133
chr5_71382630	age_at_sampling_years	percentage	359	-0.00141454	0.0175934	-0.0360153	0.0331862	-0.0804015	0.935963	0.00164938	0.00163115	1.8261e-05	0.987961
chr5_71382646	age_at_sampling_years	percentage	359	0.0303349	0.0280167	-0.0247652	0.0854351	1.08274	0.279659	0.0126594	0.00938964	0.00331168	0.419489
chr5_71382746	age_at_sampling_years	percentage	359	-0.0193043	0.0176419	-0.0540004	0.0153918	-1.09423	0.274598	0.00518142	0.00181662	0.00338232	0.419489
chr5_71382781	age_at_sampling_years	percentage	359	0.0330595	0.0198624	-0.00600353	0.0721226	1.66443	0.0969111	0.0170309	0.00933835	0.0078258	0.20459
chr5_71382785	age_at_sampling_years	percentage	359	0.0178816	0.0164008	-0.0143737	0.0501369	1.09029	0.276329	0.0127101	0.00939485	0.00335797	0.419489
chr5_71382791	age_at_sampling_years	percentage	359	0.0853421	0.0180709	0.0498024	0.120882	4.72264	3.36109e-06	0.0714512	0.0129492	0.0630037	1.74165e-05
chr5_71382829	age_at_sampling_years	percentage	359	0.0179986	0.0195178	-0.0203868	0.056384	0.922163	0.357072	0.0102749	0.0078974	0.00240221	0.516425
chr5_71382834	age_at_sampling_years	percentage	359	0.0322689	0.0162297	0.000350117	0.0641876	1.98826	0.0475526	0.0189571	0.00800166	0.0111672	0.135525
chr5_71382838	age_at_sampling_years	percentage	359	-0.0233244	0.0152686	-0.0533529	0.00670409	-1.52761	0.127502	0.018709	0.0122403	0.00659206	0.227601
chr5_71382879	age_at_sampling_years	percentage	359	0.0420822	0.0249902	-0.00706581	0.0912302	1.68395	0.0930737	0.0170111	0.00913703	0.00801037	0.20459
chr5_71382890	age_at_sampling_years	percentage	359	-0.033323	0.0139945	-0.0608458	-0.00580017	-2.38115	0.0177869	0.0361298	0.0206919	0.0160166	0.0596386
chr5_71382931	age_at_sampling_years	percentage	359	-0.0640301	0.016105	-0.0957035	-0.0323566	-3.97579	8.50575e-05	0.0501767	0.00776493	0.0446523	0.000323219
chr5_71382955	age_at_sampling_years	percentage	359	-0.0336761	0.0208886	-0.0747576	0.00740535	-1.61217	0.107816	0.0160897	0.00886569	0.00734209	0.219482
chr5_71387959	age_at_sampling_years	percentage	358	-0.030828	0.0169355	-0.0641352	0.00247919	-1.82032	0.0695574	0.0347563	0.0256957	0.00938684	0.171973
chr5_71388107	age_at_sampling_years	percentage	358	-0.00787846	0.0152991	-0.0379673	0.0222104	-0.514962	0.606902	0.00383929	0.00309094	0.000751234	0.757505
chr5_71388303	age_at_sampling_years	percentage	358	-0.0109776	0.0141497	-0.038806	0.0168508	-0.775816	0.438377	0.0205698	0.0188998	0.00170507	0.581104
chr5_71388646	age_at_sampling_years	percentage	359	-0.22222	0.0219054	-0.265301	-0.179139	-10.1445	2.13841e-21	0.283337	0.074997	0.290709	2.43779e-20
chr5_71388722	age_at_sampling_years	percentage	359	-0.136846	0.0162279	-0.168761	-0.104931	-8.4328	8.66987e-16	0.24026	0.0876426	0.200881	6.17728e-15
chr5_71388845	age_at_sampling_years	percentage	359	-0.0390846	0.0147262	-0.0680464	-0.0101229	-2.6541	0.00831089	0.0549511	0.0361456	0.0198989	0.0296075
chr5_71389221	age_at_sampling_years	percentage	352	-0.0354396	0.0246123	-0.0838476	0.0129685	-1.43991	0.150794	0.02422	0.0183897	0.00597506	0.260462
chr5_71389239	age_at_sampling_years	percentage	352	-0.0333075	0.0199302	-0.0725067	0.00589173	-1.67121	0.0955826	0.0106896	0.0027269	0.00804878	0.20459
chr5_71389256	age_at_sampling_years	percentage	351	-0.218161	0.0429732	-0.302683	-0.13364	-5.07668	6.28674e-07	0.0743859	0.00543928	0.0744874	3.58344e-06
chr5_71390184	age_at_sampling_years	percentage	358	-0.000674408	0.0142527	-0.0287053	0.0273565	-0.0473179	0.962287	0.00698913	0.00698284	6.34272e-06	0.993133
chr5_71390413	age_at_sampling_years	percentage	358	0.00519376	0.023049	-0.0401368	0.0505243	0.225336	0.821848	0.000883467	0.000739752	0.000143842	0.918536
chr5_71390440	age_at_sampling_years	percentage	358	0.0239917	0.0157166	-0.00691825	0.0549017	1.52652	0.127776	0.0148602	0.00835702	0.00660131	0.227601
chr5_71390471	age_at_sampling_years	percentage	358	-0.0259375	0.0141322	-0.0537315	0.00185648	-1.83534	0.0672961	0.0159867	0.00659679	0.00954244	0.171973
chr5_71390535	age_at_sampling_years	percentage	358	-0.0425315	0.0217251	-0.0852584	0.000195282	-1.95772	0.0510506	0.0185547	0.00789877	0.0108574	0.138566
chr5_71390567	age_at_sampling_years	percentage	358	-0.00533619	0.0142092	-0.0332815	0.0226092	-0.375544	0.707481	0.0141496	0.0137557	0.000399529	0.829291
chr5_71390571	age_at_sampling_years	percentage	358	-0.00542828	0.0147403	-0.0344181	0.0235616	-0.368261	0.712899	0.0182917	0.0179146	0.000384182	0.829291
chr5_71390598	age_at_sampling_years	percentage	358	-0.0135073	0.0157905	-0.0445626	0.017548	-0.855406	0.392907	0.0135455	0.0115008	0.00207286	0.533231
chr5_71393010	age_at_sampling_years	percentage	359	-0.0951188	0.023155	-0.140657	-0.0495801	-4.10791	4.96371e-05	0.0758134	0.031758	0.0476694	0.000202094
chr5_71393027	age_at_sampling_years	percentage	359	-0.250071	0.03435	-0.317627	-0.182515	-7.28007	2.17503e-12	0.161812	0.0363221	0.149716	1.37752e-11
chr5_71393063	age_at_sampling_years	percentage	359	-0.397022	0.0389262	-0.473577	-0.320466	-10.1993	1.38323e-21	0.261779	0.0448448	0.29386	1.9711e-20
chr5_71393095	age_at_sampling_years	percentage	359	-0.0993144	0.0233749	-0.145285	-0.0533433	-4.24877	2.75169e-05	0.0528767	0.00457867	0.0509944	0.000120651
chr5_71393099	age_at_sampling_years	percentage	359	-0.10757	0.0252008	-0.157132	-0.0580082	-4.26853	2.52984e-05	0.0526535	0.00389368	0.0514699	0.000120168
chr5_71395088	age_at_sampling_years	percentage	359	-0.41853	0.0453466	-0.507712	-0.329347	-9.22957	2.53116e-18	0.233416	0.0489481	0.240635	2.40461e-17
chr5_71397594	age_at_sampling_years	percentage	359	-0.0125674	0.0145249	-0.0411334	0.0159985	-0.865232	0.387497	0.0060335	0.00393149	0.00211477	0.533231
chr5_71397869	age_at_sampling_years	percentage	359	-0.0208852	0.0149911	-0.050368	0.00859759	-1.39317	0.164441	0.0173316	0.0119438	0.00548287	0.275681
chr5_71409684	age_at_sampling_years	percentage	359	-0.32608	0.0363404	-0.39755	-0.25461	-8.97293	1.71794e-17	0.237785	0.0644272	0.227439	1.3989e-16
chr5_71392849.	age_at_sampling_years	percentage	359	-0.394334	0.0376189	-0.468319	-0.32035	-10.4824	1.43172e-22	0.274524	0.0493406	0.310395	3.18317e-21
chr5_71409194.	age_at_sampling_years	percentage	359	-0.52623	0.050295	-0.625145	-0.427316	-10.4629	1.67535e-22	0.293656	0.0752245	0.309242	3.18317e-21
chr5_71409976.	age_at_sampling_years	percentage	359	-0.457794	0.0404079	-0.537264	-0.378324	-11.3293	1.34635e-25	0.307652	0.0566199	0.362581	7.67419e-24

## Sheet: ST7C
CpG site	Independent variable	Dependent variable	Sample size, excluding any samples that have missing data for any of the variables	Estimate of the coefficient (b) for the independent variable	Lower limit of 95% confidence interval for b	Upper limit of 95% confidence interval for b	Standard error	t value	P-value	R squared of model including independent variable and covariates	R squared of model including only covariates	Local effect size Cohen's f2, calculated by formula: f2 = (R2AB - R2A) / (1 - R2AB))	P-value with FDR multiple testing correction
chr5_71381446	SMN2_RNA	percentage	51	0.804692	1.93205	-3.08665	4.69603	0.416497	0.679026	0.0606573	0.0150088	0.0485963	0.996099
chr5_71381451	SMN2_RNA	percentage	51	0.158493	5.2806	-10.4772	10.7942	0.0300143	0.976188	0.0802458	0.0242213	0.0609125	0.996099
chr5_71381470	SMN2_RNA	percentage	51	3.38442	7.15219	-11.0208	17.7897	0.4732	0.638358	0.0924863	0.0203302	0.0795096	0.996099
chr5_71381478	SMN2_RNA	percentage	51	3.58183	8.88146	-14.3063	21.47	0.403293	0.688642	0.13294	0.00577484	0.146662	0.996099
chr5_71381516	SMN2_RNA	percentage	51	0.626289	10.2049	-19.9274	21.18	0.0613715	0.951335	0.0377562	0.0347022	0.00317381	0.996099
chr5_71381520	SMN2_RNA	percentage	51	13.9454	8.24144	-2.65371	30.5445	1.69211	0.0975398	0.195847	0.0232396	0.214645	0.996099
chr5_71381562	SMN2_RNA	percentage	51	-3.22984	6.1547	-15.626	9.16636	-0.524776	0.602315	0.189143	0.0102421	0.220632	0.996099
chr5_71381580	SMN2_RNA	percentage	51	7.41481	9.78346	-12.2901	27.1197	0.757893	0.452466	0.0196182	0.0176599	0.00199745	0.996099
chr5_71381596	SMN2_RNA	percentage	51	4.77719	8.85065	-13.0489	22.6033	0.539756	0.592027	0.169381	0.0400906	0.155655	0.996099
chr5_71381602	SMN2_RNA	percentage	51	7.99693	9.33286	-10.8004	26.7943	0.856858	0.396064	0.114613	0.0238997	0.102457	0.996099
chr5_71381604	SMN2_RNA	percentage	51	-6.20157	9.40353	-25.1413	12.7381	-0.659494	0.51294	0.0897117	0.00947838	0.0881406	0.996099
chr5_71381607	SMN2_RNA	percentage	52	4.97077	10.4969	-16.1585	26.1	0.473545	0.638064	0.0969765	0.0308776	0.0731973	0.996099
chr5_71381626	SMN2_RNA	percentage	52	-5.43531	7.96006	-21.4581	10.5875	-0.682823	0.498143	0.0665138	0.007565	0.0631491	0.996099
chr5_71381634	SMN2_RNA	percentage	52	-6.63478	6.12202	-18.9578	5.68822	-1.08376	0.284121	0.19464	0.0179039	0.21945	0.996099
chr5_71382611	SMN2_RNA	percentage	53	-3.00641	5.64892	-14.3706	8.35774	-0.53221	0.597088	0.0277709	0.0136727	0.0145009	0.996099
chr5_71382630	SMN2_RNA	percentage	53	-4.56694	3.57346	-11.7558	2.62194	-1.27802	0.20752	0.161598	0.00619142	0.18536	0.996099
chr5_71382646	SMN2_RNA	percentage	53	-1.15828	4.90619	-11.0283	8.7117	-0.236086	0.814392	0.0766856	0.0194695	0.0619682	0.996099
chr5_71382746	SMN2_RNA	percentage	53	-1.91542	3.9585	-9.87889	6.04805	-0.483876	0.630721	0.0537342	0.0113489	0.0447922	0.996099
chr5_71382781	SMN2_RNA	percentage	53	2.37852	4.79294	-7.26364	12.0207	0.496255	0.622028	0.045764	0.0198283	0.0271796	0.996099
chr5_71382785	SMN2_RNA	percentage	53	-0.197366	3.38136	-6.99979	6.60506	-0.0583687	0.953702	0.0903203	0.0124874	0.0855607	0.996099
chr5_71382791	SMN2_RNA	percentage	53	-2.84303	4.14469	-11.1811	5.49502	-0.685944	0.496118	0.040809	0.0402055	0.000629222	0.996099
chr5_71382829	SMN2_RNA	percentage	53	12.1915	4.20911	3.72386	20.6591	2.89645	0.00571261	0.206201	0.0105605	0.24646	0.325618
chr5_71382834	SMN2_RNA	percentage	53	5.48331	3.71803	-1.9964	12.963	1.47479	0.146937	0.0662312	0.0116174	0.0584875	0.996099
chr5_71382838	SMN2_RNA	percentage	53	0.0135627	2.7596	-5.53803	5.56516	0.00491475	0.996099	0.172814	0.0346519	0.167027	0.996099
chr5_71382879	SMN2_RNA	percentage	53	2.29032	5.23323	-8.23758	12.8182	0.437649	0.663645	0.116778	0.031648	0.0963858	0.996099
chr5_71382890	SMN2_RNA	percentage	53	2.13537	3.38481	-4.67398	8.94473	0.63087	0.531182	0.0929536	0.0587306	0.0377302	0.996099
chr5_71382931	SMN2_RNA	percentage	53	3.75217	2.97464	-2.23204	9.73639	1.26139	0.213395	0.119635	0.0726235	0.0533997	0.996099
chr5_71382955	SMN2_RNA	percentage	53	0.123935	4.886	-9.70544	9.95331	0.0253653	0.979871	0.0811463	0.027523	0.0583588	0.996099
chr5_71387959	SMN2_RNA	percentage	53	-0.471708	3.69395	-7.90298	6.95957	-0.127697	0.898933	0.082686	0.0657533	0.0184589	0.996099
chr5_71388107	SMN2_RNA	percentage	53	-0.135975	3.36202	-6.89948	6.62753	-0.0404444	0.96791	0.0110919	0.000838419	0.0103685	0.996099
chr5_71388303	SMN2_RNA	percentage	53	1.27137	2.84335	-4.44872	6.99146	0.447137	0.65683	0.145223	0.0293506	0.135559	0.996099
chr5_71388646	SMN2_RNA	percentage	53	-1.86191	4.73796	-11.3935	7.66964	-0.392976	0.696114	0.271935	0.262987	0.0122894	0.996099
chr5_71388722	SMN2_RNA	percentage	53	-2.29032	3.42134	-9.17318	4.59253	-0.669423	0.506501	0.12313	0.226556	-0.117949	0.996099
chr5_71388845	SMN2_RNA	percentage	53	-0.452877	3.74161	-7.98003	7.07428	-0.121038	0.904177	0.0300209	0.0538501	-0.0245667	0.996099
chr5_71389221	SMN2_RNA	percentage	52	10.5152	7.03611	-3.64777	24.6781	1.49446	0.141884	0.0784586	0.00400225	0.0807954	0.996099
chr5_71389239	SMN2_RNA	percentage	52	-0.568522	4.2976	-9.21914	8.0821	-0.132288	0.895333	0.0546333	0.0134567	0.0435563	0.996099
chr5_71389256	SMN2_RNA	percentage	52	5.49321	9.77335	-14.1795	25.1659	0.56206	0.576804	0.088456	0.0956214	-0.00786072	0.996099
chr5_71390184	SMN2_RNA	percentage	53	0.37116	2.10331	-3.86016	4.60248	0.176464	0.860687	0.0400563	0.0223644	0.0184301	0.996099
chr5_71390413	SMN2_RNA	percentage	53	-7.92309	6.48285	-20.9649	5.11873	-1.22216	0.227741	0.0688108	0.0100386	0.0631152	0.996099
chr5_71390440	SMN2_RNA	percentage	53	1.16632	4.2381	-7.35963	9.69227	0.275199	0.78437	0.0657176	0.0284516	0.0398873	0.996099
chr5_71390471	SMN2_RNA	percentage	53	-3.88904	4.53469	-13.0117	5.23357	-0.857621	0.395454	0.0545488	0.0115274	0.0455036	0.996099
chr5_71390535	SMN2_RNA	percentage	53	1.11588	4.62939	-8.19725	10.429	0.241043	0.81057	0.0791893	0.0377302	0.0450245	0.996099
chr5_71390567	SMN2_RNA	percentage	53	2.92362	4.0979	-5.32028	11.1675	0.713444	0.479099	0.0918555	0.0231801	0.0756216	0.996099
chr5_71390571	SMN2_RNA	percentage	53	3.36425	2.81244	-2.29365	9.02214	1.1962	0.237617	0.0329433	0.0212072	0.0121359	0.996099
chr5_71390598	SMN2_RNA	percentage	53	4.37606	2.5956	-0.845612	9.59773	1.68595	0.0984333	0.22444	0.0183237	0.265764	0.996099
chr5_71393010	SMN2_RNA	percentage	53	-3.75373	4.19201	-12.187	4.6795	-0.895449	0.37511	0.140911	0.0785632	0.0725742	0.996099
chr5_71393027	SMN2_RNA	percentage	53	-4.26121	5.85554	-16.041	7.51862	-0.727723	0.470393	0.241816	0.175843	0.0870136	0.996099
chr5_71393063	SMN2_RNA	percentage	53	1.31268	7.40425	-13.5827	16.2081	0.177288	0.860044	0.323121	0.254544	0.101313	0.996099
chr5_71393095	SMN2_RNA	percentage	53	-1.38076	4.26206	-9.95492	7.19339	-0.323966	0.747401	0.138616	0.0878084	0.058984	0.996099
chr5_71393099	SMN2_RNA	percentage	53	-2.23917	4.7897	-11.8748	7.39646	-0.467498	0.642304	0.271812	0.0961017	0.241298	0.996099
chr5_71395088	SMN2_RNA	percentage	53	-5.6079	10.1585	-26.0441	14.8283	-0.552042	0.583535	0.178989	0.220665	-0.0507614	0.996099
chr5_71397594	SMN2_RNA	percentage	53	9.40911	3.67	2.02602	16.7922	2.56379	0.0136117	0.155944	0.0105518	0.172255	0.387933
chr5_71397869	SMN2_RNA	percentage	53	0.932251	2.94573	-4.9938	6.8583	0.316475	0.753043	0.117699	0.019266	0.111564	0.996099
chr5_71409684	SMN2_RNA	percentage	53	-4.23529	8.12492	-20.5805	12.1099	-0.521271	0.604625	0.176487	0.225131	-0.0590687	0.996099
chr5_71392849.	SMN2_RNA	percentage	53	-0.400878	7.3613	-15.2099	14.4082	-0.0544575	0.956801	0.288204	0.275029	0.0185089	0.996099
chr5_71409194.	SMN2_RNA	percentage	53	1.34254	10.1338	-19.0441	21.7291	0.132481	0.89517	0.30834	0.244462	0.0923555	0.996099
chr5_71409976.	SMN2_RNA	percentage	53	-7.28192	8.59194	-24.5667	10.0028	-0.847529	0.400996	0.286417	0.298293	-0.0166433	0.996099
