# Supplementary material for: Comprehensive analysis across SMN2 excludes DNA methylation as an epigenetic biomarker for spinal muscular atrophy
Source: iScience. 2025 Apr 17;28(5):112461. doi: 10.1016/j.isci.2025.112461 (PMC12084074; doi:10.1016/j.isci.2025.112461)
Supplement: Table S8. Results of all statistical tests performed for differential methylation analyses, related to Figure 4 — A.) Results for Figure 4C. B.) Results for Figure 4D. C.) Results for Figure 4G. D.) Results for Figure S10A. E.) Results for Figure S10B. F.) Results for Figure S11A. G.) Results for Figure S11B. H.) Results for Figure S11C. I.) Results for Figure S11D. J.) Results for Figure S11E. K.) Results for Figure S11F [file mmc4.xlsx]

## Sheet: ST8A
CpG site	Independent variable	Dependent variable	Sample size, excluding any samples that have missing data for any of the variables	Estimate of the coefficient (b) for the independent variable	Lower limit of 95% confidence interval for b	Upper limit of 95% confidence interval for b	Standard error	t value	P-value	R squared of model including independent variable and covariates	R squared of model including only covariates	Local effect size Cohen's f2, calculated by formula: f2 = (R2AB - R2A) / (1 - R2AB))	P-value with FDR multiple testing correction
chr5_71381446	SMN2_CN	percentage	341	0.995108	0.722818	-0.426727	2.41694	1.3767	0.169523	0.00715245	0.00153526	0.00565766	0.753913
chr5_71381451	SMN2_CN	percentage	341	0.655649	1.4184	-2.13444	3.44573	0.462247	0.644205	0.0239433	0.0233207	0.000637827	0.971789
chr5_71381470	SMN2_CN	percentage	343	-0.889745	1.26228	-3.37269	1.5932	-0.704868	0.481379	0.014452	0.0129991	0.0014743	0.853651
chr5_71381478	SMN2_CN	percentage	343	-1.87456	2.09804	-6.00147	2.25235	-0.89348	0.372238	0.00513092	0.00277421	0.00236886	0.853651
chr5_71381516	SMN2_CN	percentage	344	-0.772742	2.10858	-4.92034	3.37486	-0.366474	0.71424	0.0288856	0.0284997	0.000397347	0.971789
chr5_71381520	SMN2_CN	percentage	345	-0.426135	1.7939	-3.9547	3.10243	-0.237547	0.812376	0.0157975	0.0156336	0.000166456	0.971789
chr5_71381562	SMN2_CN	percentage	347	1.12365	1.64193	-2.10593	4.35323	0.68435	0.494219	0.0217603	0.0204168	0.00137342	0.853651
chr5_71381580	SMN2_CN	percentage	348	-0.983029	1.91605	-4.75175	2.78569	-0.513051	0.608247	0.0172003	0.0164438	0.000769652	0.971789
chr5_71381596	SMN2_CN	percentage	348	2.06129	1.97535	-1.82408	5.94666	1.0435	0.297452	0.037709	0.0346451	0.00318391	0.846108
chr5_71381602	SMN2_CN	percentage	348	3.76548	1.82635	0.173193	7.35778	2.06176	0.0399863	0.0410627	0.0291437	0.0124293	0.566768
chr5_71381604	SMN2_CN	percentage	348	3.74789	1.8583	0.0927621	7.40302	2.01684	0.044493	0.0335819	0.0220876	0.0118937	0.566768
chr5_71381607	SMN2_CN	percentage	349	2.53536	1.95029	-1.30068	6.37139	1.29999	0.194478	0.0352965	0.0305434	0.00492702	0.791804
chr5_71381626	SMN2_CN	percentage	349	0.155947	1.55068	-2.89408	3.20598	0.100567	0.919953	0.0168495	0.0168205	2.9486e-05	0.971789
chr5_71381634	SMN2_CN	percentage	349	-0.316425	1.20309	-2.68278	2.04993	-0.263011	0.7927	0.0171334	0.0169352	0.000201676	0.971789
chr5_71382611	SMN2_CN	percentage	359	1.18031	1.20143	-1.18256	3.54317	0.982416	0.326568	0.00413887	0.00141608	0.00273411	0.846108
chr5_71382630	SMN2_CN	percentage	359	-0.265448	0.793756	-1.82653	1.29564	-0.334421	0.738261	0.00196557	0.00164938	0.000316819	0.971789
chr5_71382646	SMN2_CN	percentage	359	-2.30875	1.25824	-4.78333	0.165831	-1.83491	0.0673602	0.0219876	0.0126594	0.00953795	0.631555
chr5_71382746	SMN2_CN	percentage	359	-0.181329	0.79601	-1.74685	1.38419	-0.227798	0.819935	0.00532764	0.00518142	0.000147003	0.971789
chr5_71382781	SMN2_CN	percentage	359	-0.0893526	0.896253	-1.85202	1.67331	-0.0996958	0.920642	0.0170585	0.0170309	2.81565e-05	0.971789
chr5_71382785	SMN2_CN	percentage	359	-0.0829847	0.740054	-1.53845	1.37248	-0.112133	0.910781	0.0127453	0.0127101	3.562e-05	0.971789
chr5_71382791	SMN2_CN	percentage	359	0.664212	0.814659	-0.937983	2.26641	0.815326	0.415436	0.0731965	0.0714512	0.00188316	0.853651
chr5_71382829	SMN2_CN	percentage	359	-0.138493	0.880686	-1.87054	1.59356	-0.157256	0.875133	0.0103443	0.0102749	7.00551e-05	0.971789
chr5_71382834	SMN2_CN	percentage	359	0.553354	0.731753	-0.88579	1.9925	0.756203	0.450032	0.0205438	0.0189571	0.00161995	0.853651
chr5_71382838	SMN2_CN	percentage	359	0.584763	0.688272	-0.768865	1.93839	0.849611	0.396117	0.0207115	0.018709	0.00204487	0.853651
chr5_71382879	SMN2_CN	percentage	359	1.60294	1.12442	-0.608468	3.81435	1.42557	0.154876	0.0226379	0.0170111	0.00575708	0.753913
chr5_71382890	SMN2_CN	percentage	359	-0.635736	0.630578	-1.8759	0.604426	-1.00818	0.314059	0.0388972	0.0361298	0.0028794	0.846108
chr5_71382931	SMN2_CN	percentage	359	-1.19887	0.723912	-2.62259	0.224857	-1.65609	0.0985915	0.0574995	0.0501767	0.00776953	0.631555
chr5_71382955	SMN2_CN	percentage	359	0.732231	0.941769	-1.11995	2.58441	0.777506	0.437381	0.0177717	0.0160897	0.00171251	0.853651
chr5_71387959	SMN2_CN	percentage	358	-0.816095	0.76373	-2.31814	0.685952	-1.06857	0.285998	0.0378772	0.0347563	0.00324384	0.846108
chr5_71388107	SMN2_CN	percentage	358	0.196699	0.690972	-1.16225	1.55565	0.28467	0.776065	0.00406857	0.00383929	0.000230218	0.971789
chr5_71388303	SMN2_CN	percentage	358	0.195087	0.63905	-1.06175	1.45192	0.305276	0.760336	0.0208291	0.0205698	0.000264755	0.971789
chr5_71388646	SMN2_CN	percentage	359	-1.62524	0.984663	-3.56178	0.311305	-1.65055	0.0997192	0.288826	0.283337	0.00771764	0.631555
chr5_71388722	SMN2_CN	percentage	359	-0.0174825	0.732262	-1.45763	1.42266	-0.0238746	0.980966	0.240261	0.24026	1.61472e-06	0.980966
chr5_71388845	SMN2_CN	percentage	359	0.396404	0.664165	-0.909814	1.70262	0.596846	0.550993	0.0559038	0.0549511	0.00100914	0.923724
chr5_71389221	SMN2_CN	percentage	352	-0.471954	1.10415	-2.64364	1.69973	-0.427439	0.669326	0.024735	0.02422	0.000528046	0.971789
chr5_71389239	SMN2_CN	percentage	352	0.048188	0.894331	-1.71082	1.8072	0.0538816	0.957061	0.0106979	0.0106896	8.39083e-06	0.980966
chr5_71389256	SMN2_CN	percentage	351	-1.94882	1.92662	-5.73821	1.84057	-1.01153	0.312473	0.0771229	0.0743859	0.00296576	0.846108
chr5_71390184	SMN2_CN	percentage	358	0.455745	0.642979	-0.808819	1.72031	0.708802	0.478917	0.00840441	0.00698913	0.00142727	0.853651
chr5_71390413	SMN2_CN	percentage	358	0.91314	1.03941	-1.13109	2.95737	0.878521	0.38026	0.00306935	0.000883467	0.00219261	0.853651
chr5_71390440	SMN2_CN	percentage	358	-1.22749	0.706503	-2.61699	0.162003	-1.73742	0.0831871	0.0232366	0.0148602	0.00857569	0.631555
chr5_71390471	SMN2_CN	percentage	358	0.0858176	0.637983	-1.16892	1.34056	0.134514	0.893073	0.0160373	0.0159867	5.14034e-05	0.971789
chr5_71390535	SMN2_CN	percentage	358	-1.23258	0.978574	-3.15717	0.69201	-1.25957	0.208661	0.0229584	0.0185547	0.00450711	0.792911
chr5_71390567	SMN2_CN	percentage	358	-0.277242	0.641304	-1.53851	0.984028	-0.432309	0.665781	0.0146727	0.0141496	0.000530941	0.971789
chr5_71390571	SMN2_CN	percentage	358	0.231431	0.665336	-1.0771	1.53996	0.347841	0.728167	0.0186291	0.0182917	0.000343732	0.971789
chr5_71390598	SMN2_CN	percentage	358	-0.819841	0.711521	-2.21921	0.579526	-1.15224	0.250006	0.0172522	0.0135455	0.00377173	0.846108
chr5_71393010	SMN2_CN	percentage	359	-0.0462691	1.04484	-2.10116	2.00862	-0.0442835	0.964703	0.0758185	0.0758134	5.55531e-06	0.980966
chr5_71393027	SMN2_CN	percentage	359	-1.57508	1.54774	-4.61902	1.46886	-1.01767	0.309533	0.164264	0.161812	0.00293384	0.846108
chr5_71393063	SMN2_CN	percentage	359	-2.52269	1.75136	-5.9671	0.921721	-1.44042	0.150636	0.266092	0.261779	0.00587763	0.753913
chr5_71393095	SMN2_CN	percentage	359	0.277321	1.05466	-1.79688	2.35153	0.262949	0.792744	0.0530622	0.0528767	0.00019587	0.971789
chr5_71393099	SMN2_CN	percentage	359	0.338501	1.13701	-1.89767	2.57467	0.297711	0.766099	0.0528913	0.0526535	0.000251082	0.971789
chr5_71395088	SMN2_CN	percentage	359	-1.57504	2.04449	-5.59596	2.44588	-0.770381	0.441589	0.234702	0.233416	0.00168127	0.853651
chr5_71397594	SMN2_CN	percentage	359	0.12265	0.655387	-1.1663	1.4116	0.187141	0.851658	0.0061321	0.0060335	9.92119e-05	0.971789
chr5_71397869	SMN2_CN	percentage	359	-0.62258	0.675643	-1.95137	0.706212	-0.921463	0.357438	0.0196896	0.0173316	0.00240536	0.853651
chr5_71409684	SMN2_CN	percentage	359	-3.50795	1.62915	-6.71202	-0.303878	-2.15323	0.0319773	0.247666	0.237785	0.0131343	0.566768
chr5_71392849.	SMN2_CN	percentage	359	-2.31734	1.69302	-5.64701	1.01234	-1.36876	0.171945	0.278354	0.274524	0.00530737	0.753913
chr5_71409194.	SMN2_CN	percentage	359	-4.44467	2.25714	-8.8838	-0.00553727	-1.96916	0.0497165	0.30133	0.293656	0.0109847	0.566768
chr5_71409976.	SMN2_CN	percentage	359	-4.24391	1.80931	-7.8023	-0.685529	-2.3456	0.0195496	0.318277	0.307652	0.0155859	0.566768

## Sheet: ST8B
CpG site	Independent variable	Dependent variable	Sample size, excluding any samples that have missing data for any of the variables	Estimate of the coefficient (b) for the independent variable	Lower limit of 95% confidence interval for b	Upper limit of 95% confidence interval for b	Standard error	t value	P-value	R squared of model including independent variable and covariates	R squared of model including only covariates	Local effect size Cohen's f2, calculated by formula: f2 = (R2AB - R2A) / (1 - R2AB))	P-value with FDR multiple testing correction
chr5_71381446	SMA_type_factor	percentage	334	-0.0077757	0.528394	-1.04725	1.03169	-0.0147157	0.988268	0.0014313	0.00153526	-0.000104105	0.994832
chr5_71381451	SMA_type_factor	percentage	334	0.646204	1.0331	-1.38614	2.67855	0.625499	0.532079	0.0237759	0.0233207	0.000466222	0.909559
chr5_71381470	SMA_type_factor	percentage	336	0.350619	0.920806	-1.46077	2.16201	0.380774	0.703616	0.0122046	0.0129991	-0.000804316	0.954907
chr5_71381478	SMA_type_factor	percentage	336	1.45703	1.52634	-1.54556	4.45962	0.954588	0.340485	0.00557455	0.00277421	0.00281604	0.887763
chr5_71381516	SMA_type_factor	percentage	337	1.6627	1.5294	-1.34586	4.67126	1.08716	0.277757	0.033087	0.0284997	0.0047443	0.887763
chr5_71381520	SMA_type_factor	percentage	338	0.646991	1.30078	-1.91182	3.2058	0.497387	0.619246	0.016445	0.0156336	0.000824916	0.954907
chr5_71381562	SMA_type_factor	percentage	340	0.104733	1.19696	-2.24979	2.45925	0.0874992	0.930327	0.0218626	0.0204168	0.00147813	0.994832
chr5_71381580	SMA_type_factor	percentage	341	0.598326	1.40242	-2.16033	3.35698	0.426639	0.669916	0.0177881	0.0164438	0.00136862	0.954907
chr5_71381596	SMA_type_factor	percentage	341	-0.704744	1.44541	-3.54796	2.13847	-0.487575	0.62617	0.0372577	0.0346451	0.00271362	0.954907
chr5_71381602	SMA_type_factor	percentage	341	-0.221025	1.34018	-2.85725	2.4152	-0.164922	0.869105	0.0312235	0.0291437	0.00214677	0.990779
chr5_71381604	SMA_type_factor	percentage	341	1.2427	1.3668	-1.44589	3.93129	0.909205	0.363895	0.0253852	0.0220876	0.00338356	0.887763
chr5_71381607	SMA_type_factor	percentage	342	-1.23239	1.42533	-4.03609	1.57132	-0.864629	0.387859	0.035445	0.0305434	0.00508181	0.887763
chr5_71381626	SMA_type_factor	percentage	342	0.437157	1.13091	-1.7874	2.66171	0.386554	0.699331	0.0194557	0.0168205	0.00268753	0.954907
chr5_71381634	SMA_type_factor	percentage	342	0.982044	0.872698	-0.734596	2.69868	1.1253	0.261267	0.0246611	0.0169352	0.00792126	0.887763
chr5_71382611	SMA_type_factor	percentage	352	-0.715291	0.872843	-2.43204	1.00145	-0.819495	0.413068	0.0035749	0.00141608	0.00216657	0.887763
chr5_71382630	SMA_type_factor	percentage	352	-0.44064	0.575348	-1.57226	0.690981	-0.765866	0.444278	0.00356892	0.00164938	0.00192641	0.887763
chr5_71382646	SMA_type_factor	percentage	352	-1.78859	0.915238	-3.58871	0.0115441	-1.95423	0.0514792	0.0226982	0.0126594	0.0102719	0.580452
chr5_71382746	SMA_type_factor	percentage	352	0.406223	0.578226	-0.731056	1.5435	0.702534	0.482818	0.00569159	0.00518142	0.000513091	0.887763
chr5_71382781	SMA_type_factor	percentage	352	0.477304	0.651461	-0.804018	1.75863	0.732667	0.464257	0.0205311	0.0170309	0.00357357	0.887763
chr5_71382785	SMA_type_factor	percentage	352	0.11379	0.538126	-0.944619	1.1722	0.211457	0.832655	0.011718	0.0127101	-0.0010039	0.990779
chr5_71382791	SMA_type_factor	percentage	352	0.118108	0.594433	-1.05105	1.28726	0.19869	0.842622	0.071294	0.0714512	-0.000169265	0.990779
chr5_71382829	SMA_type_factor	percentage	352	-0.0730175	0.639922	-1.33164	1.18561	-0.114104	0.909222	0.0107772	0.0102749	0.000507719	0.994832
chr5_71382834	SMA_type_factor	percentage	352	-0.376304	0.529602	-1.41795	0.665342	-0.71054	0.477848	0.0230154	0.0189571	0.00415384	0.887763
chr5_71382838	SMA_type_factor	percentage	352	0.926182	0.499668	-0.0565868	1.90895	1.8536	0.0646481	0.0298506	0.018709	0.0114844	0.580452
chr5_71382879	SMA_type_factor	percentage	352	0.719712	0.816382	-0.885984	2.32541	0.881587	0.378612	0.0175439	0.0170111	0.000542267	0.887763
chr5_71382890	SMA_type_factor	percentage	352	-0.123923	0.458692	-1.0261	0.778252	-0.270166	0.787194	0.0353167	0.0361298	-0.000842859	0.990779
chr5_71382931	SMA_type_factor	percentage	352	-0.289438	0.527695	-1.32733	0.748457	-0.548494	0.583707	0.0459296	0.0501767	-0.00445151	0.950608
chr5_71382955	SMA_type_factor	percentage	352	0.975227	0.679069	-0.360395	2.31085	1.43612	0.151871	0.0220481	0.0160897	0.00609279	0.786966
chr5_71387959	SMA_type_factor	percentage	351	0.504877	0.555081	-0.586892	1.59665	0.909555	0.363692	0.0363984	0.0347563	0.00170414	0.887763
chr5_71388107	SMA_type_factor	percentage	351	0.870188	0.498005	-0.109321	1.8497	1.74735	0.081467	0.0116384	0.00383929	0.00789092	0.580452
chr5_71388303	SMA_type_factor	percentage	351	-0.394518	0.463871	-1.30689	0.517852	-0.850492	0.395641	0.0217305	0.0205698	0.00118651	0.887763
chr5_71388646	SMA_type_factor	percentage	352	-0.684198	0.708395	-2.0775	0.709104	-0.965843	0.334797	0.277873	0.283337	-0.00756676	0.887763
chr5_71388722	SMA_type_factor	percentage	352	-0.015485	0.525277	-1.04862	1.01765	-0.0294797	0.976499	0.235656	0.24026	-0.00602322	0.994832
chr5_71388845	SMA_type_factor	percentage	352	0.0031424	0.48484	-0.950462	0.956747	0.00648132	0.994832	0.0552891	0.0549511	0.000357864	0.994832
chr5_71389221	SMA_type_factor	percentage	345	-1.45806	0.802881	-3.03732	0.121196	-1.81604	0.0702482	0.0345892	0.02422	0.0107407	0.580452
chr5_71389239	SMA_type_factor	percentage	345	-0.803636	0.650501	-2.08316	0.475891	-1.23541	0.217533	0.0143503	0.0106896	0.00371394	0.887763
chr5_71389256	SMA_type_factor	percentage	344	-0.628843	1.40521	-3.3929	2.13521	-0.447509	0.654794	0.0670554	0.0743859	-0.00785741	0.954907
chr5_71390184	SMA_type_factor	percentage	351	0.901886	0.46665	-0.0159507	1.81972	1.93268	0.0540935	0.0175908	0.00698913	0.0107915	0.580452
chr5_71390413	SMA_type_factor	percentage	351	0.851658	0.75617	-0.635625	2.33894	1.12628	0.26083	0.00551843	0.000883467	0.00466068	0.887763
chr5_71390440	SMA_type_factor	percentage	351	0.421364	0.516627	-0.594772	1.4375	0.815605	0.415289	0.0183334	0.0148602	0.00353804	0.887763
chr5_71390471	SMA_type_factor	percentage	351	0.80646	0.452539	-0.0836217	1.69654	1.78208	0.0756155	0.0219656	0.0159867	0.00611316	0.580452
chr5_71390535	SMA_type_factor	percentage	351	0.877234	0.713575	-0.526271	2.28074	1.22935	0.219778	0.0210558	0.0185547	0.00255485	0.887763
chr5_71390567	SMA_type_factor	percentage	351	-0.285211	0.467884	-1.20547	0.635053	-0.609576	0.542544	0.0153767	0.0141496	0.00124627	0.909559
chr5_71390571	SMA_type_factor	percentage	351	0.0873053	0.484823	-0.866276	1.04089	0.180076	0.857198	0.0181454	0.0182917	-0.000149088	0.990779
chr5_71390598	SMA_type_factor	percentage	351	-1.04685	0.516996	-2.06371	-0.0299905	-2.02487	0.0436502	0.0236759	0.0135455	0.010376	0.580452
chr5_71393010	SMA_type_factor	percentage	352	-0.233248	0.759886	-1.72782	1.26133	-0.306951	0.759066	0.0749751	0.0758134	-0.00090626	0.990779
chr5_71393027	SMA_type_factor	percentage	352	0.849705	1.12542	-1.36382	3.06323	0.755013	0.450755	0.156226	0.161812	-0.00662033	0.887763
chr5_71393063	SMA_type_factor	percentage	352	-0.0222756	1.27195	-2.52401	2.47946	-0.0175129	0.986038	0.251724	0.261779	-0.0134371	0.994832
chr5_71393095	SMA_type_factor	percentage	352	0.312776	0.767182	-1.19615	1.8217	0.407694	0.68375	0.0501113	0.0528767	-0.00291124	0.954907
chr5_71393099	SMA_type_factor	percentage	352	-0.194105	0.825047	-1.81684	1.42863	-0.235265	0.814142	0.0477397	0.0526535	-0.00516012	0.990779
chr5_71395088	SMA_type_factor	percentage	352	0.0823896	1.45638	-2.78209	2.94687	0.0565713	0.954919	0.22369	0.233416	-0.0125282	0.994832
chr5_71397594	SMA_type_factor	percentage	352	0.984118	0.474631	0.0505925	1.91764	2.07344	0.0388712	0.0179579	0.0060335	0.0121424	0.580452
chr5_71397869	SMA_type_factor	percentage	352	0.658625	0.482059	-0.289508	1.60676	1.36628	0.172739	0.0191739	0.0173316	0.00187833	0.820512
chr5_71409684	SMA_type_factor	percentage	352	-1.72566	1.18867	-4.06359	0.612264	-1.45176	0.147474	0.234616	0.237785	-0.0041393	0.786966
chr5_71392849.	SMA_type_factor	percentage	352	0.260071	1.23384	-2.1667	2.68684	0.210782	0.833182	0.266757	0.274524	-0.0105928	0.990779
chr5_71409194.	SMA_type_factor	percentage	352	-1.04103	1.63459	-4.25602	2.17396	-0.636873	0.524629	0.288929	0.293656	-0.00664682	0.909559
chr5_71409976.	SMA_type_factor	percentage	352	-2.1699	1.31791	-4.76203	0.422229	-1.64647	0.100576	0.305014	0.307652	-0.00379666	0.636979

## Sheet: ST8C
CpG site	Independent variable	Dependent variable	Sample size, excluding any samples that have missing data for any of the variables	Estimate of the coefficient (b) for the independent variable	Lower limit of 95% confidence interval for b	Upper limit of 95% confidence interval for b	Standard error	t value	P-value	R squared of model including independent variable and covariates	R squared of model including only covariates	Local effect size Cohen's f2, calculated by formula: f2 = (R2AB - R2A) / (1 - R2AB))	P-value with FDR multiple testing correction
chr5_71381446	dHFMSE	percentage	105	0.0384384	0.130491	-0.220483	0.29736	0.294568	0.768941	0.0275428	0.00481923	0.0233672	0.996021
chr5_71381451	dHFMSE	percentage	105	-0.0577938	0.239718	-0.533446	0.417859	-0.241091	0.809983	0.0405561	0.0288739	0.012176	0.996021
chr5_71381470	dHFMSE	percentage	106	-0.0660052	0.18751	-0.43802	0.306009	-0.352009	0.725572	0.016148	0.0176859	-0.0015631	0.996021
chr5_71381478	dHFMSE	percentage	106	0.171445	0.351371	-0.525665	0.868555	0.487931	0.626667	0.0201565	0.00240796	0.0181136	0.996021
chr5_71381516	dHFMSE	percentage	106	0.345847	0.342374	-0.333413	1.02511	1.01014	0.314864	0.112573	0.0358536	0.0864509	0.816016
chr5_71381520	dHFMSE	percentage	107	0.0655675	0.348788	-0.626335	0.75747	0.187986	0.851264	0.088257	0.0118775	0.083773	0.996021
chr5_71381562	dHFMSE	percentage	108	0.0620919	0.269048	-0.471564	0.595748	0.230784	0.817945	0.0412348	0.0250961	0.0168328	0.996021
chr5_71381580	dHFMSE	percentage	108	0.123235	0.331182	-0.533663	0.780132	0.372106	0.710586	0.00538164	0.0197975	-0.0144938	0.996021
chr5_71381596	dHFMSE	percentage	108	0.34093	0.338702	-0.330885	1.01274	1.00658	0.31652	0.0280289	0.0363036	-0.00851327	0.816016
chr5_71381602	dHFMSE	percentage	108	0.1737	0.298932	-0.41923	0.76663	0.581068	0.562476	0.0712424	0.0309236	0.0434115	0.996021
chr5_71381604	dHFMSE	percentage	108	0.126458	0.327255	-0.52265	0.775566	0.386421	0.69999	0.058565	0.0210728	0.0398245	0.996021
chr5_71381607	dHFMSE	percentage	108	-0.0289913	0.327194	-0.677979	0.619997	-0.0886059	0.929569	0.0680173	0.0251972	0.0459452	0.996021
chr5_71381626	dHFMSE	percentage	108	-0.0644561	0.307018	-0.673425	0.544513	-0.209942	0.834132	0.0166242	0.0208633	-0.00431079	0.996021
chr5_71381634	dHFMSE	percentage	108	-0.0110281	0.240485	-0.48803	0.465974	-0.0458575	0.963513	0.0450283	0.00925451	0.0374606	0.996021
chr5_71382611	dHFMSE	percentage	111	-0.21306	0.247541	-0.703888	0.277768	-0.860707	0.391361	0.0226108	0.00367901	0.0193697	0.892302
chr5_71382630	dHFMSE	percentage	111	0.152073	0.13616	-0.117908	0.422054	1.11687	0.2666	0.0406767	0.0024466	0.0398511	0.816016
chr5_71382646	dHFMSE	percentage	111	-0.106649	0.218608	-0.540108	0.32681	-0.487856	0.626669	0.0181702	0.0115862	0.00670584	0.996021
chr5_71382746	dHFMSE	percentage	111	-0.145857	0.150802	-0.444869	0.153155	-0.967211	0.335661	0.0504541	0.00647668	0.0463141	0.816016
chr5_71382781	dHFMSE	percentage	111	-0.190599	0.165927	-0.519603	0.138404	-1.14869	0.253293	0.0637667	0.0151707	0.0519058	0.816016
chr5_71382785	dHFMSE	percentage	111	-0.0505453	0.137817	-0.32381	0.22272	-0.366758	0.714538	0.0258347	0.00958476	0.0166809	0.996021
chr5_71382791	dHFMSE	percentage	111	-0.269964	0.166386	-0.599878	0.0599491	-1.62251	0.107692	0.108053	0.0717025	0.0407539	0.613845
chr5_71382829	dHFMSE	percentage	111	-0.156648	0.164649	-0.483117	0.169822	-0.951401	0.343586	0.0249858	0.0104441	0.0149144	0.816016
chr5_71382834	dHFMSE	percentage	111	-0.00415899	0.133292	-0.268453	0.260135	-0.031202	0.975168	0.0792616	0.0157322	0.0689983	0.996021
chr5_71382838	dHFMSE	percentage	111	-0.0982625	0.127529	-0.351129	0.154604	-0.770512	0.442727	0.0622436	0.0230212	0.0418258	0.970593
chr5_71382879	dHFMSE	percentage	111	-0.220556	0.219805	-0.656388	0.215276	-1.00342	0.317965	0.0495101	0.0215492	0.0294174	0.816016
chr5_71382890	dHFMSE	percentage	111	0.0125383	0.123658	-0.232653	0.257729	0.101395	0.919431	0.0694373	0.0408248	0.0307476	0.996021
chr5_71382931	dHFMSE	percentage	111	-0.000777722	0.155589	-0.309282	0.307727	-0.00499856	0.996021	0.0439031	0.0473383	-0.00359292	0.996021
chr5_71382955	dHFMSE	percentage	111	-0.0245445	0.173665	-0.36889	0.319801	-0.141332	0.887878	0.0813806	0.0162924	0.0708544	0.996021
chr5_71387959	dHFMSE	percentage	111	0.0283288	0.123749	-0.217043	0.2737	0.228921	0.819375	0.0500761	0.0257744	0.0255828	0.996021
chr5_71388107	dHFMSE	percentage	111	-0.00251812	0.12239	-0.245196	0.240159	-0.0205745	0.983624	0.0180524	0.00266145	0.0156739	0.996021
chr5_71388303	dHFMSE	percentage	111	0.0132833	0.130557	-0.245587	0.272153	0.101744	0.919154	0.0308427	0.0169167	0.0143691	0.996021
chr5_71388646	dHFMSE	percentage	111	-0.317299	0.157908	-0.630401	-0.00419627	-2.00939	0.0470615	0.316093	0.236592	0.116244	0.447085
chr5_71388722	dHFMSE	percentage	111	-0.218394	0.122369	-0.461029	0.0242408	-1.78472	0.0771947	0.286615	0.217668	0.0966476	0.550012
chr5_71388845	dHFMSE	percentage	111	-0.188732	0.115405	-0.417559	0.0400948	-1.63539	0.104962	0.0652923	0.0363545	0.0309592	0.613845
chr5_71389221	dHFMSE	percentage	109	-0.0913379	0.199381	-0.486764	0.304088	-0.458106	0.647841	0.0467512	0.0111846	0.0373109	0.996021
chr5_71389239	dHFMSE	percentage	109	-0.0364617	0.155817	-0.345489	0.272565	-0.234003	0.815448	0.0357293	0.0120937	0.0245114	0.996021
chr5_71389256	dHFMSE	percentage	108	0.101888	0.319676	-0.532187	0.735964	0.318723	0.750588	0.186836	0.0902189	0.118816	0.996021
chr5_71390184	dHFMSE	percentage	111	-0.0926674	0.0806111	-0.252504	0.0671695	-1.14956	0.252936	0.0519694	0.00817733	0.0461927	0.816016
chr5_71390413	dHFMSE	percentage	111	0.0286033	0.163285	-0.295161	0.352367	0.175174	0.86128	0.00904186	0.00339353	0.00569987	0.996021
chr5_71390440	dHFMSE	percentage	111	-0.00316282	0.0789878	-0.159781	0.153455	-0.0400419	0.968136	0.0199522	0.015851	0.0041847	0.996021
chr5_71390471	dHFMSE	percentage	111	0.019753	0.111385	-0.201104	0.24061	0.177339	0.859584	0.0514234	0.01548	0.0378919	0.996021
chr5_71390535	dHFMSE	percentage	111	-0.258061	0.199003	-0.652647	0.136524	-1.29677	0.197552	0.0216376	0.0197529	0.00192634	0.816016
chr5_71390567	dHFMSE	percentage	111	-0.109158	0.114425	-0.336042	0.117725	-0.953975	0.342287	0.0215918	0.0152525	0.00647916	0.816016
chr5_71390571	dHFMSE	percentage	111	0.0573936	0.108585	-0.157911	0.272698	0.528558	0.598228	0.0635909	0.0121783	0.0549039	0.996021
chr5_71390598	dHFMSE	percentage	111	0.00586239	0.170173	-0.33156	0.343284	0.0344495	0.972584	0.0957386	0.0145977	0.0897317	0.996021
chr5_71393010	dHFMSE	percentage	111	-0.173246	0.177332	-0.524862	0.178371	-0.976958	0.330835	0.057362	0.0666765	-0.00988137	0.816016
chr5_71393027	dHFMSE	percentage	111	-0.798432	0.283532	-1.36062	-0.236241	-2.81602	0.00580873	0.159298	0.158337	0.00114325	0.0928776
chr5_71393063	dHFMSE	percentage	111	-0.979673	0.294517	-1.56365	-0.395699	-3.32637	0.0012132	0.279107	0.251394	0.0384423	0.0604489
chr5_71393095	dHFMSE	percentage	111	-0.283032	0.200167	-0.679926	0.113863	-1.41398	0.160327	0.0470458	0.055706	-0.00908767	0.816016
chr5_71393099	dHFMSE	percentage	111	-0.152952	0.218637	-0.586469	0.280565	-0.699569	0.485744	0.0297	0.0518336	-0.0228111	0.996021
chr5_71395088	dHFMSE	percentage	111	-0.352225	0.351267	-1.04872	0.344273	-1.00273	0.318298	0.13426	0.216091	-0.0945212	0.816016
chr5_71397594	dHFMSE	percentage	111	-0.0103382	0.139872	-0.287679	0.267003	-0.0739119	0.941221	0.0175812	0.0107005	0.00700382	0.996021
chr5_71397869	dHFMSE	percentage	111	0.130653	0.123756	-0.114732	0.376038	1.05573	0.293513	0.0340301	0.0143879	0.0203342	0.816016
chr5_71409684	dHFMSE	percentage	111	-0.567019	0.306848	-1.17544	0.0414039	-1.84788	0.0674341	0.18279	0.205162	-0.0273759	0.549106
chr5_71392849.	dHFMSE	percentage	111	-0.985741	0.312844	-1.60605	-0.36543	-3.15091	0.00212101	0.273714	0.259434	0.0196617	0.0604489
chr5_71409194.	dHFMSE	percentage	111	-1.01812	0.385211	-1.78192	-0.254314	-2.64301	0.00947517	0.169652	0.260542	-0.10946	0.108017
chr5_71409976.	dHFMSE	percentage	111	-0.879505	0.316827	-1.50771	-0.251296	-2.77598	0.00651773	0.307233	0.288259	0.0273895	0.0928776

## Sheet: ST8D
CpG site	Independent variable	Dependent variable	Sample size, excluding any samples that have missing data for any of the variables	Estimate of the coefficient (b) for the independent variable	Lower limit of 95% confidence interval for b	Upper limit of 95% confidence interval for b	Standard error	t value	P-value	R squared of model including independent variable and covariates	R squared of model including only covariates	Local effect size Cohen's f2, calculated by formula: f2 = (R2AB - R2A) / (1 - R2AB))	P-value with FDR multiple testing correction
chr5_71381446	SMN1_CN	percentage	222	1.66547	3.08758	-4.42017	7.75111	0.53941	0.59016	0.00789837	0.00656196	0.00134705	0.840978
chr5_71381451	SMN1_CN	percentage	222	-6.15381	6.05902	-18.0962	5.78857	-1.01564	0.310935	0.0318287	0.0272051	0.00477561	0.738471
chr5_71381470	SMN1_CN	percentage	223	-0.703057	5.57789	-11.6968	10.2907	-0.126044	0.899814	0.0167275	0.0166556	7.32119e-05	0.973522
chr5_71381478	SMN1_CN	percentage	223	-9.92701	8.45745	-26.5963	6.74225	-1.17376	0.241778	0.0140907	0.00783127	0.0063489	0.662504
chr5_71381516	SMN1_CN	percentage	224	1.0598	8.88888	-16.4593	18.5789	0.119228	0.905205	0.0231506	0.0230869	6.52076e-05	0.973522
chr5_71381520	SMN1_CN	percentage	225	0.656151	7.16725	-13.4695	14.7818	0.0915484	0.927141	0.0230453	0.0230079	3.82699e-05	0.976908
chr5_71381562	SMN1_CN	percentage	227	6.25875	6.72446	-6.99351	19.511	0.930745	0.353001	0.0134784	0.00961138	0.00391985	0.804843
chr5_71381580	SMN1_CN	percentage	228	1.11836	8.15138	-14.9456	17.1823	0.137199	0.890998	0.0176044	0.0175211	8.47905e-05	0.973522
chr5_71381596	SMN1_CN	percentage	228	-2.92234	8.3968	-19.47	13.6253	-0.348031	0.728147	0.0311472	0.0306186	0.00054561	0.943281
chr5_71381602	SMN1_CN	percentage	228	-4.40997	7.58591	-19.3596	10.5396	-0.581337	0.561603	0.0172629	0.0157669	0.00152231	0.840978
chr5_71381604	SMN1_CN	percentage	228	-5.65105	7.5506	-20.5311	9.22897	-0.748424	0.454997	0.00814373	0.00564113	0.00252315	0.810463
chr5_71381607	SMN1_CN	percentage	229	-1.86029	8.28264	-18.1825	14.462	-0.224601	0.822495	0.0250406	0.0248201	0.000226214	0.973522
chr5_71381626	SMN1_CN	percentage	229	0.123922	6.26012	-12.2126	12.4605	0.0197955	0.984224	0.0115321	0.0115304	1.75722e-06	0.984224
chr5_71381634	SMN1_CN	percentage	229	3.86947	4.67537	-5.34408	13.083	0.82763	0.408765	0.0282252	0.0252402	0.00307162	0.808026
chr5_71382611	SMN1_CN	percentage	236	-3.99198	4.89718	-13.6411	5.6571	-0.815159	0.415825	0.0125928	0.00974011	0.00288906	0.808026
chr5_71382630	SMN1_CN	percentage	236	-5.40582	3.40969	-12.124	1.3124	-1.58543	0.114243	0.0136692	0.00288994	0.0109286	0.662504
chr5_71382646	SMN1_CN	percentage	236	-6.1107	5.21581	-16.3876	4.16617	-1.17157	0.24258	0.0138296	0.00794433	0.00596776	0.662504
chr5_71382746	SMN1_CN	percentage	236	0.478846	3.37905	-6.17901	7.1367	0.14171	0.887433	0.0107321	0.0106457	8.7312e-05	0.973522
chr5_71382781	SMN1_CN	percentage	236	-2.5889	3.82188	-10.1193	4.94147	-0.677389	0.49884	0.0197681	0.0178125	0.00199503	0.840978
chr5_71382785	SMN1_CN	percentage	236	-1.94613	3.02222	-7.9009	4.00864	-0.643942	0.520254	0.0170165	0.0152443	0.00180288	0.840978
chr5_71382791	SMN1_CN	percentage	236	6.86804	3.35312	0.261288	13.4748	2.04826	0.0416706	0.0721035	0.0551781	0.0182407	0.662504
chr5_71382829	SMN1_CN	percentage	236	-5.43832	3.8368	-12.9981	2.12144	-1.41741	0.157716	0.0203603	0.0118032	0.00873503	0.662504
chr5_71382834	SMN1_CN	percentage	236	-7.36701	3.11222	-13.4991	-1.23491	-2.36713	0.018756	0.0372096	0.013754	0.0243621	0.618628
chr5_71382838	SMN1_CN	percentage	236	4.5293	2.87519	-1.13578	10.1944	1.5753	0.116561	0.0390734	0.0287055	0.0107895	0.662504
chr5_71382879	SMN1_CN	percentage	236	0.111089	4.64364	-9.03843	9.2606	0.0239228	0.980935	0.0330101	0.0330077	2.48827e-06	0.984224
chr5_71382890	SMN1_CN	percentage	236	-4.13109	2.69621	-9.44351	1.18133	-1.53219	0.12685	0.0471956	0.0374704	0.010207	0.662504
chr5_71382931	SMN1_CN	percentage	236	0.640602	2.62395	-4.52945	5.81065	0.244137	0.807343	0.0851156	0.0848785	0.000259142	0.973522
chr5_71382955	SMN1_CN	percentage	236	6.0168	3.86745	-1.60337	13.637	1.55575	0.121142	0.0296399	0.0194285	0.0105233	0.662504
chr5_71387959	SMN1_CN	percentage	235	-1.71611	3.08685	-7.79837	4.36616	-0.555941	0.578794	0.062497	0.0612317	0.00134965	0.840978
chr5_71388107	SMN1_CN	percentage	235	4.33587	2.89474	-1.36787	10.0396	1.49784	0.135551	0.0137573	0.00409498	0.00979709	0.662504
chr5_71388303	SMN1_CN	percentage	235	-0.960917	2.65774	-6.19768	4.27584	-0.361554	0.718019	0.0409071	0.0403597	0.000570834	0.943281
chr5_71388646	SMN1_CN	percentage	236	-2.00811	4.18998	-10.2638	6.24755	-0.479265	0.632206	0.294733	0.294029	0.000998673	0.872876
chr5_71388722	SMN1_CN	percentage	236	-4.26549	3.12956	-10.4318	1.90077	-1.36297	0.174225	0.257923	0.251929	0.0080769	0.662504
chr5_71388845	SMN1_CN	percentage	236	1.6928	2.87523	-3.97236	7.35795	0.588751	0.556606	0.0771318	0.0757409	0.00150708	0.840978
chr5_71389221	SMN1_CN	percentage	231	4.16889	4.84255	-5.37367	13.7115	0.860887	0.390217	0.0191254	0.0158945	0.0032939	0.808026
chr5_71389239	SMN1_CN	percentage	231	-2.38946	3.76756	-9.81367	5.03475	-0.634219	0.526582	0.0130811	0.0113168	0.00178771	0.840978
chr5_71389256	SMN1_CN	percentage	230	-6.4034	8.08895	-22.3436	9.53678	-0.791623	0.429418	0.0846371	0.0820763	0.00279762	0.808026
chr5_71390184	SMN1_CN	percentage	235	0.203726	2.82783	-5.36818	5.77563	0.0720431	0.942631	0.0305464	0.0305244	2.26647e-05	0.976908
chr5_71390413	SMN1_CN	percentage	235	5.38509	4.68204	-3.84029	14.6105	1.15016	0.251278	0.0136938	0.00799622	0.00577671	0.662504
chr5_71390440	SMN1_CN	percentage	235	1.39477	3.00673	-4.52962	7.31916	0.463884	0.643172	0.0247797	0.0238632	0.000939686	0.872876
chr5_71390471	SMN1_CN	percentage	235	0.501472	2.59715	-4.61589	5.61884	0.193085	0.847063	0.0124594	0.0122986	0.000162803	0.973522
chr5_71390535	SMN1_CN	percentage	235	5.12148	4.28666	-3.32485	13.5678	1.19475	0.233421	0.0417682	0.0357952	0.0062333	0.662504
chr5_71390567	SMN1_CN	percentage	235	0.735922	2.83984	-4.85963	6.33148	0.259142	0.795758	0.0220955	0.0218087	0.000293252	0.973522
chr5_71390571	SMN1_CN	percentage	235	2.75718	2.4796	-2.12856	7.64292	1.11195	0.267326	0.0346443	0.0294321	0.00539926	0.662504
chr5_71390598	SMN1_CN	percentage	235	2.23371	2.88418	-3.44922	7.91663	0.774468	0.439453	0.0164216	0.0138454	0.00261922	0.808026
chr5_71393010	SMN1_CN	percentage	236	-6.40166	4.45877	-15.1869	2.38359	-1.43575	0.152433	0.0776076	0.0693407	0.00896246	0.662504
chr5_71393027	SMN1_CN	percentage	236	-10.3304	6.34901	-22.8401	2.17924	-1.62709	0.105087	0.160377	0.150713	0.0115105	0.662504
chr5_71393063	SMN1_CN	percentage	236	-5.97962	7.22501	-20.2153	8.25605	-0.827627	0.408739	0.252639	0.250414	0.00297812	0.808026
chr5_71393095	SMN1_CN	percentage	236	-6.62865	4.33809	-15.1761	1.91883	-1.52801	0.127884	0.0778985	0.0685379	0.0101514	0.662504
chr5_71393099	SMN1_CN	percentage	236	-10.9001	4.71618	-20.1925	-1.60766	-2.31121	0.0217062	0.107843	0.0871229	0.0232248	0.618628
chr5_71395088	SMN1_CN	percentage	236	-10.8803	8.83384	-28.2859	6.52534	-1.23166	0.219335	0.228309	0.223219	0.00659555	0.662504
chr5_71397594	SMN1_CN	percentage	236	1.85666	3.03642	-4.1261	7.83942	0.611463	0.541497	0.00687794	0.00526352	0.0016256	0.840978
chr5_71397869	SMN1_CN	percentage	236	0.337789	2.77453	-5.12896	5.80453	0.121746	0.903206	0.0177461	0.0176828	6.44441e-05	0.973522
chr5_71409684	SMN1_CN	percentage	236	-9.03698	6.7087	-22.2553	4.18139	-1.34705	0.179289	0.252082	0.246181	0.00788936	0.662504
chr5_71392849.	SMN1_CN	percentage	236	-7.72427	6.87483	-21.27	5.82142	-1.12356	0.262371	0.271272	0.267273	0.00548863	0.662504
chr5_71409194.	SMN1_CN	percentage	236	-11.6813	9.6425	-30.6803	7.31761	-1.21144	0.22697	0.262072	0.257364	0.00638082	0.662504
chr5_71409976.	SMN1_CN	percentage	236	-12.3318	7.66255	-27.4296	2.76599	-1.60936	0.10891	0.308866	0.301083	0.011261	0.662504

## Sheet: ST8E
CpG site	Independent variable	Dependent variable	Sample size, excluding any samples that have missing data for any of the variables	Estimate of the coefficient (b) for the independent variable	Lower limit of 95% confidence interval for b	Upper limit of 95% confidence interval for b	Standard error	t value	P-value	R squared of model including independent variable and covariates	R squared of model including only covariates	Local effect size Cohen's f2, calculated by formula: f2 = (R2AB - R2A) / (1 - R2AB))	P-value with FDR multiple testing correction
chr5_71381446	mut_859_GC_factor	percentage	19	-1.59362	9.19028	-21.448	18.2608	-0.173402	0.865006	0.189995	0.188122	0.00231296	0.997222
chr5_71381451	mut_859_GC_factor	percentage	19	-26.5056	12.9959	-54.5815	1.57039	-2.03953	0.0622601	0.31474	0.0954738	0.319976	0.445876
chr5_71381470	mut_859_GC_factor	percentage	19	7.40904	8.82276	-11.6514	26.4695	0.839764	0.416218	0.216717	0.174227	0.0542464	0.98999
chr5_71381478	mut_859_GC_factor	percentage	19	-26.2168	18.9451	-67.1452	14.7116	-1.38383	0.18971	0.179549	0.0586911	0.147306	0.828257
chr5_71381516	mut_859_GC_factor	percentage	19	-3.05872	18.9029	-43.8959	37.7785	-0.161812	0.873941	0.301838	0.300432	0.0020141	0.997222
chr5_71381520	mut_859_GC_factor	percentage	19	-9.46938	13.0208	-37.5991	18.6604	-0.727249	0.479966	0.0999763	0.0633598	0.040684	0.997222
chr5_71381562	mut_859_GC_factor	percentage	19	-12.5009	11.7937	-37.9797	12.9779	-1.05996	0.30846	0.198501	0.129232	0.0864241	0.92538
chr5_71381580	mut_859_GC_factor	percentage	19	-24.6757	14.9482	-56.9692	7.61787	-1.65075	0.122728	0.242283	0.0834548	0.209613	0.635953
chr5_71381596	mut_859_GC_factor	percentage	19	-47.5882	13.9335	-77.6896	-17.4867	-3.41538	0.00460425	0.655025	0.345481	0.897294	0.0874807
chr5_71381602	mut_859_GC_factor	percentage	19	-27.6563	13.579	-56.992	1.6794	-2.03669	0.0625791	0.536462	0.388554	0.319086	0.445876
chr5_71381604	mut_859_GC_factor	percentage	19	-19.222	15.8913	-53.553	15.1089	-1.2096	0.247971	0.246469	0.16166	0.112548	0.883396
chr5_71381607	mut_859_GC_factor	percentage	19	-50.3991	12.5476	-77.5065	-23.2918	-4.01665	0.00146544	0.705233	0.339418	1.24103	0.0481243
chr5_71381626	mut_859_GC_factor	percentage	19	-27.1195	10.5161	-49.8381	-4.40088	-2.57886	0.0229061	0.569427	0.349155	0.511578	0.217607
chr5_71381634	mut_859_GC_factor	percentage	19	-3.76989	7.22872	-19.3866	11.8468	-0.521516	0.610778	0.153408	0.135696	0.0209215	0.997222
chr5_71382611	mut_859_GC_factor	percentage	19	-14.8674	11.2934	-39.2652	9.53049	-1.31647	0.210756	0.134578	0.0192052	0.133314	0.828257
chr5_71382630	mut_859_GC_factor	percentage	19	7.37003	8.95748	-11.9814	26.7215	0.822779	0.425469	0.242927	0.203503	0.0520743	0.98999
chr5_71382646	mut_859_GC_factor	percentage	19	-7.90811	14.361	-38.9332	23.117	-0.550664	0.591201	0.128948	0.10863	0.0233255	0.997222
chr5_71382746	mut_859_GC_factor	percentage	19	1.8919	8.96179	-17.4689	21.2527	0.211107	0.836077	0.14008	0.137132	0.00342817	0.997222
chr5_71382781	mut_859_GC_factor	percentage	19	6.51113	8.35609	-11.5411	24.5634	0.779208	0.44981	0.105714	0.0639459	0.0467051	0.98999
chr5_71382785	mut_859_GC_factor	percentage	19	3.33825	3.65046	-4.5481	11.2246	0.914473	0.377118	0.491756	0.459062	0.0643277	0.98999
chr5_71382791	mut_859_GC_factor	percentage	19	-0.0105929	5.76007	-12.4545	12.4333	-0.00183902	0.998561	0.403107	0.403107	2.60152e-07	0.998561
chr5_71382829	mut_859_GC_factor	percentage	19	5.18761	11.8763	-20.4695	30.8447	0.436805	0.66942	0.0974375	0.0841907	0.0146768	0.997222
chr5_71382834	mut_859_GC_factor	percentage	19	-3.02525	7.73061	-19.7262	13.6757	-0.391334	0.701889	0.268279	0.25966	0.0117802	0.997222
chr5_71382838	mut_859_GC_factor	percentage	19	12.0525	7.04666	-3.17094	27.2758	1.71038	0.110939	0.241406	0.0707	0.22503	0.635953
chr5_71382879	mut_859_GC_factor	percentage	19	-0.362242	10.4847	-23.0131	22.2886	-0.0345495	0.972964	0.499676	0.49963	9.18208e-05	0.997222
chr5_71382890	mut_859_GC_factor	percentage	19	-2.14073	4.669	-12.2275	7.94604	-0.458499	0.654165	0.410394	0.400859	0.0161708	0.997222
chr5_71382931	mut_859_GC_factor	percentage	19	-1.18983	6.98417	-16.2782	13.8985	-0.170361	0.867349	0.246354	0.244671	0.00223253	0.997222
chr5_71382955	mut_859_GC_factor	percentage	19	2.28856	5.56194	-9.72729	14.3044	0.411468	0.687433	0.346816	0.338309	0.0130235	0.997222
chr5_71387959	mut_859_GC_factor	percentage	19	-7.13399	6.48967	-21.1541	6.88609	-1.09928	0.291586	0.259372	0.190526	0.0929558	0.923354
chr5_71388107	mut_859_GC_factor	percentage	19	9.15412	7.99013	-8.1075	26.4157	1.14568	0.272581	0.188113	0.106139	0.100968	0.913949
chr5_71388303	mut_859_GC_factor	percentage	19	-1.7191	6.09195	-14.88	11.4418	-0.282192	0.782239	0.150436	0.145232	0.00612557	0.997222
chr5_71388646	mut_859_GC_factor	percentage	19	6.25189	8.05543	-11.1508	23.6546	0.776109	0.451574	0.421151	0.39433	0.0463342	0.98999
chr5_71388722	mut_859_GC_factor	percentage	19	-2.1948	9.01565	-21.6719	17.2823	-0.243443	0.811462	0.237775	0.2343	0.0045588	0.997222
chr5_71388845	mut_859_GC_factor	percentage	19	11.1614	8.62115	-7.46344	29.7863	1.29466	0.217962	0.275286	0.181846	0.128933	0.828257
chr5_71389221	mut_859_GC_factor	percentage	19	18.9333	6.6361	4.59686	33.2697	2.85307	0.0135767	0.471755	0.14099	0.626157	0.154774
chr5_71389239	mut_859_GC_factor	percentage	19	2.87439	9.03808	-16.6512	22.4	0.318031	0.755513	0.166281	0.159795	0.00778027	0.997222
chr5_71389256	mut_859_GC_factor	percentage	19	4.91542	21.8613	-42.3131	52.1439	0.224845	0.825595	0.232561	0.229577	0.00388888	0.997222
chr5_71390184	mut_859_GC_factor	percentage	18	-6.4016	1.59102	-9.86814	-2.93506	-4.02358	0.00168857	0.788884	0.504068	1.3491	0.0481243
chr5_71390413	mut_859_GC_factor	percentage	18	-1.83416	7.12459	-17.3573	13.689	-0.25744	0.8012	0.305448	0.301612	0.00552296	0.997222
chr5_71390440	mut_859_GC_factor	percentage	18	0.0608587	2.34555	-5.04966	5.17138	0.0259464	0.979727	0.144954	0.144906	5.61014e-05	0.997222
chr5_71390471	mut_859_GC_factor	percentage	18	0.243621	2.12223	-4.38032	4.86756	0.114795	0.910506	0.315627	0.314876	0.00109816	0.997222
chr5_71390535	mut_859_GC_factor	percentage	18	27.8362	8.87143	8.50702	47.1654	3.13774	0.00856786	0.549549	0.179977	0.820449	0.122092
chr5_71390567	mut_859_GC_factor	percentage	18	0.553119	0.821301	-1.23634	2.34258	0.673467	0.513413	0.428039	0.406421	0.0377964	0.997222
chr5_71390571	mut_859_GC_factor	percentage	18	0.158561	1.3648	-2.81509	3.13221	0.116178	0.909433	0.294382	0.293588	0.00112478	0.997222
chr5_71390598	mut_859_GC_factor	percentage	18	-0.788535	2.27249	-5.73987	4.1628	-0.346991	0.734607	0.292015	0.284912	0.0100336	0.997222
chr5_71393010	mut_859_GC_factor	percentage	19	24.886	14.9269	-7.3617	57.1337	1.66719	0.119373	0.283309	0.130074	0.213809	0.635953
chr5_71393027	mut_859_GC_factor	percentage	19	7.80452	19.4027	-34.1126	49.7216	0.402238	0.694044	0.0988455	0.0876299	0.0124458	0.997222
chr5_71393063	mut_859_GC_factor	percentage	19	-0.826681	20.9114	-46.0029	44.3496	-0.0395326	0.969066	0.1982	0.198103	0.000120217	0.997222
chr5_71393095	mut_859_GC_factor	percentage	19	4.64401	11.8048	-20.8588	30.1468	0.393399	0.700401	0.121202	0.11074	0.0119048	0.997222
chr5_71393099	mut_859_GC_factor	percentage	19	-0.893408	12.0782	-26.9867	25.1999	-0.0739689	0.942161	0.0986904	0.0983111	0.000420876	0.997222
chr5_71395088	mut_859_GC_factor	percentage	19	-11.4714	21.9848	-58.9667	36.0239	-0.521788	0.610593	0.33573	0.321818	0.0209433	0.997222
chr5_71397594	mut_859_GC_factor	percentage	19	3.53716	5.4099	-8.15021	15.2245	0.653832	0.524617	0.248238	0.223517	0.0328844	0.997222
chr5_71397869	mut_859_GC_factor	percentage	19	-5.50672	6.78641	-20.1679	9.15443	-0.811433	0.431723	0.143594	0.100219	0.050648	0.98999
chr5_71409684	mut_859_GC_factor	percentage	19	-10.3328	11.3851	-34.9288	14.2632	-0.90757	0.380622	0.507496	0.476291	0.0633602	0.98999
chr5_71392849.	mut_859_GC_factor	percentage	19	7.04135	17.6492	-31.0874	45.1701	0.398962	0.696398	0.25411	0.244978	0.0122439	0.997222
chr5_71409194.	mut_859_GC_factor	percentage	19	-2.45758	21.1945	-48.2455	43.3304	-0.115953	0.909461	0.230284	0.229488	0.00103425	0.997222
chr5_71409976.	mut_859_GC_factor	percentage	19	-20.2226	14.1879	-50.8736	10.4284	-1.42534	0.177624	0.387961	0.292313	0.156277	0.828257

## Sheet: ST8F
CpG site	Independent variable	Dependent variable	Sample size, excluding any samples that have missing data for any of the variables	Estimate of the coefficient (b) for the independent variable	Lower limit of 95% confidence interval for b	Upper limit of 95% confidence interval for b	Standard error	t value	P-value	R squared of model including independent variable and covariates	R squared of model including only covariates	Local effect size Cohen's f2, calculated by formula: f2 = (R2AB - R2A) / (1 - R2AB))	P-value with FDR multiple testing correction
chr5_71381446	NAIP_CN	percentage	341	0.291211	0.459735	-0.613121	1.19554	0.633432	0.526884	0.00272971	0.00153526	0.00119772	0.866018
chr5_71381451	NAIP_CN	percentage	341	-0.0971045	0.900413	-1.86828	1.67407	-0.107844	0.914184	0.0233546	0.0233207	3.47176e-05	0.930508
chr5_71381470	NAIP_CN	percentage	343	-0.957482	0.797598	-2.52638	0.611415	-1.20046	0.230805	0.0172018	0.0129991	0.00427626	0.62647
chr5_71381478	NAIP_CN	percentage	343	-0.214034	1.32906	-2.82833	2.40026	-0.161042	0.872157	0.00285095	0.00277421	7.69566e-05	0.92061
chr5_71381516	NAIP_CN	percentage	344	0.290341	1.33623	-2.33804	2.91872	0.217283	0.828119	0.0286354	0.0284997	0.00013968	0.912832
chr5_71381520	NAIP_CN	percentage	345	1.17878	1.1382	-1.06005	3.41761	1.03565	0.301105	0.0187383	0.0156336	0.00316391	0.651354
chr5_71381562	NAIP_CN	percentage	347	0.558522	1.04622	-1.49933	2.61637	0.533849	0.593794	0.0212348	0.0204168	0.000835761	0.866955
chr5_71381580	NAIP_CN	percentage	348	-0.689547	1.21726	-3.0838	1.70471	-0.566476	0.571442	0.0173658	0.0164438	0.00093829	0.866018
chr5_71381596	NAIP_CN	percentage	348	-0.28564	1.25694	-2.75795	2.18667	-0.227249	0.820366	0.0347909	0.0346451	0.000151001	0.912832
chr5_71381602	NAIP_CN	percentage	348	2.09112	1.16207	-0.194592	4.37683	1.79947	0.0728254	0.0382497	0.0291437	0.00946813	0.377368
chr5_71381604	NAIP_CN	percentage	348	2.89811	1.17729	0.582479	5.21375	2.46169	0.0143214	0.0391136	0.0220876	0.017719	0.21207
chr5_71381607	NAIP_CN	percentage	349	0.210776	1.2441	-2.23626	2.65781	0.16942	0.865566	0.0306245	0.0305434	8.36826e-05	0.92061
chr5_71381626	NAIP_CN	percentage	349	1.85895	0.981697	-0.0719509	3.78986	1.89361	0.0591179	0.0269924	0.0168205	0.0104541	0.336972
chr5_71381634	NAIP_CN	percentage	349	1.69917	0.760166	0.203992	3.19434	2.23526	0.0260437	0.0310496	0.0169352	0.0145667	0.21207
chr5_71382611	NAIP_CN	percentage	359	0.383994	0.757739	-1.10626	1.87424	0.506762	0.612638	0.00214202	0.00141608	0.000727501	0.866955
chr5_71382630	NAIP_CN	percentage	359	0.00996012	0.500197	-0.97378	0.9937	0.0199124	0.984124	0.0016505	0.00164938	1.12324e-06	0.984124
chr5_71382646	NAIP_CN	percentage	359	-0.857558	0.795233	-2.42155	0.706432	-1.07837	0.281604	0.0159013	0.0126594	0.0032943	0.651354
chr5_71382746	NAIP_CN	percentage	359	-0.510739	0.500838	-1.49574	0.474262	-1.01977	0.308536	0.00810353	0.00518142	0.00294598	0.651354
chr5_71382781	NAIP_CN	percentage	359	-0.338415	0.564418	-1.44846	0.77163	-0.599582	0.54917	0.0180309	0.0170309	0.00101841	0.866018
chr5_71382785	NAIP_CN	percentage	359	-0.779895	0.464439	-1.69331	0.133521	-1.67922	0.0939943	0.0205341	0.0127101	0.00798803	0.404631
chr5_71382791	NAIP_CN	percentage	359	-0.556549	0.512916	-1.56531	0.452207	-1.08507	0.278632	0.0745379	0.0714512	0.00333534	0.651354
chr5_71382829	NAIP_CN	percentage	359	-0.575927	0.554061	-1.6656	0.513748	-1.03947	0.2993	0.0132951	0.0102749	0.00306087	0.651354
chr5_71382834	NAIP_CN	percentage	359	0.172025	0.461334	-0.735285	1.07933	0.372885	0.709458	0.0193434	0.0189571	0.000393891	0.886922
chr5_71382838	NAIP_CN	percentage	359	0.265768	0.433868	-0.587524	1.11906	0.612554	0.540566	0.019751	0.018709	0.00106295	0.866018
chr5_71382879	NAIP_CN	percentage	359	0.0984078	0.710476	-1.29889	1.49571	0.13851	0.889917	0.0170646	0.0170111	5.43482e-05	0.922277
chr5_71382890	NAIP_CN	percentage	359	-0.511213	0.396945	-1.29189	0.269462	-1.28787	0.198636	0.0406375	0.0361298	0.00469859	0.595907
chr5_71382931	NAIP_CN	percentage	359	-1.03019	0.454585	-1.92422	-0.136155	-2.26622	0.0240427	0.0637974	0.0501767	0.0145489	0.21207
chr5_71382955	NAIP_CN	percentage	359	0.232481	0.593755	-0.93526	1.40022	0.391544	0.695631	0.0165168	0.0160897	0.000434297	0.886922
chr5_71387959	NAIP_CN	percentage	358	-0.176508	0.484351	-1.12909	0.776077	-0.364422	0.715762	0.0351203	0.0347563	0.000377283	0.886922
chr5_71388107	NAIP_CN	percentage	358	0.358167	0.437216	-0.501717	1.21805	0.819199	0.413227	0.00573485	0.00383929	0.0019065	0.812205
chr5_71388303	NAIP_CN	percentage	358	0.197172	0.404618	-0.598601	0.992945	0.487303	0.626347	0.0212301	0.0205698	0.000674615	0.866955
chr5_71388646	NAIP_CN	percentage	359	-0.941562	0.620772	-2.16244	0.279314	-1.51676	0.130222	0.287978	0.283337	0.00651718	0.436627
chr5_71388722	NAIP_CN	percentage	359	-0.122031	0.461327	-1.02933	0.785264	-0.264521	0.791533	0.240411	0.24026	0.000198219	0.912832
chr5_71388845	NAIP_CN	percentage	359	-0.246293	0.418473	-1.06931	0.576721	-0.588551	0.556539	0.0558775	0.0549511	0.000981282	0.866018
chr5_71389221	NAIP_CN	percentage	352	-0.607068	0.702513	-1.9888	0.774665	-0.864139	0.38811	0.0263214	0.02422	0.00215819	0.790082
chr5_71389239	NAIP_CN	percentage	352	0.707648	0.568212	-0.409936	1.82523	1.2454	0.213829	0.0151046	0.0106896	0.00448268	0.609413
chr5_71389256	NAIP_CN	percentage	351	-0.78347	1.23815	-3.21875	1.65181	-0.632773	0.527301	0.0754589	0.0743859	0.00116058	0.866018
chr5_71390184	NAIP_CN	percentage	358	-0.190433	0.405374	-0.987692	0.606826	-0.469771	0.638809	0.00761131	0.00698913	0.000626947	0.866955
chr5_71390413	NAIP_CN	percentage	358	0.441697	0.655339	-0.847174	1.73057	0.673998	0.500755	0.00217122	0.000883467	0.00129055	0.866018
chr5_71390440	NAIP_CN	percentage	358	-0.676269	0.445695	-1.55283	0.20029	-1.51734	0.130079	0.0212618	0.0148602	0.00654066	0.436627
chr5_71390471	NAIP_CN	percentage	358	0.0917641	0.402044	-0.698946	0.882474	0.228244	0.819589	0.0161323	0.0159867	0.000147998	0.912832
chr5_71390535	NAIP_CN	percentage	358	-1.31576	0.614104	-2.52353	-0.107987	-2.14257	0.032833	0.0311895	0.0185547	0.0130415	0.233935
chr5_71390567	NAIP_CN	percentage	358	0.134178	0.4042	-0.660773	0.929129	0.331959	0.740118	0.0144581	0.0141496	0.000313059	0.897589
chr5_71390571	NAIP_CN	percentage	358	-0.163048	0.419283	-0.987663	0.661567	-0.388874	0.697605	0.0187133	0.0182917	0.000429611	0.886922
chr5_71390598	NAIP_CN	percentage	358	-0.639597	0.447957	-1.52061	0.241411	-1.42781	0.154233	0.0192258	0.0135455	0.0057916	0.488405
chr5_71393010	NAIP_CN	percentage	359	-1.11534	0.655636	-2.40478	0.174106	-1.70115	0.0897947	0.0833283	0.0758134	0.00819808	0.404631
chr5_71393027	NAIP_CN	percentage	359	-2.54154	0.967189	-4.44372	-0.639367	-2.62776	0.00896991	0.177894	0.161812	0.0195613	0.21207
chr5_71393063	NAIP_CN	percentage	359	-2.46119	1.09893	-4.62246	-0.299924	-2.23963	0.025737	0.272121	0.261779	0.0142095	0.21207
chr5_71393095	NAIP_CN	percentage	359	-1.60033	0.659088	-2.89656	-0.304098	-2.4281	0.0156773	0.0684353	0.0528767	0.0167016	0.21207
chr5_71393099	NAIP_CN	percentage	359	-1.84106	0.709749	-3.23693	-0.445195	-2.59396	0.0098828	0.0703734	0.0526535	0.0190613	0.21207
chr5_71395088	NAIP_CN	percentage	359	-0.995335	1.28816	-3.52876	1.53809	-0.772682	0.440228	0.23471	0.233416	0.00169132	0.836433
chr5_71397594	NAIP_CN	percentage	359	0.0872608	0.412931	-0.724853	0.899374	0.211321	0.832759	0.00615922	0.0060335	0.000126505	0.912832
chr5_71397869	NAIP_CN	percentage	359	-0.688695	0.424631	-1.52382	0.14643	-1.62187	0.105724	0.0246	0.0173316	0.00745171	0.404631
chr5_71409684	NAIP_CN	percentage	359	-2.04335	1.02745	-4.06404	-0.0226503	-1.98875	0.0475003	0.24623	0.237785	0.0112043	0.300835
chr5_71392849.	NAIP_CN	percentage	359	-1.7245	1.06559	-3.82021	0.371214	-1.61834	0.106482	0.279867	0.274524	0.00741936	0.404631
chr5_71409194.	NAIP_CN	percentage	359	-0.797243	1.4293	-3.60827	2.01378	-0.557784	0.577346	0.294278	0.293656	0.000881368	0.866018
chr5_71409976.	NAIP_CN	percentage	359	-1.22912	1.14697	-3.48487	1.02664	-1.07162	0.284622	0.309897	0.307652	0.00325318	0.651354

## Sheet: ST8G
CpG site	Independent variable	Dependent variable	Sample size, excluding any samples that have missing data for any of the variables	Estimate of the coefficient (b) for the independent variable	Lower limit of 95% confidence interval for b	Upper limit of 95% confidence interval for b	Standard error	t value	P-value	R squared of model including independent variable and covariates	R squared of model including only covariates	Local effect size Cohen's f2, calculated by formula: f2 = (R2AB - R2A) / (1 - R2AB))	P-value with FDR multiple testing correction
chr5_71381446	age_at_onset_years	percentage	315	0.019414	0.0578641	-0.0944435	0.133271	0.33551	0.737468	0.00315054	0.00153526	0.00162039	0.952185
chr5_71381451	age_at_onset_years	percentage	315	0.105806	0.113669	-0.117856	0.329469	0.93083	0.352668	0.0239511	0.0233207	0.000645849	0.909716
chr5_71381470	age_at_onset_years	percentage	317	0.0268801	0.10018	-0.170236	0.223996	0.268319	0.788632	0.0109318	0.0129991	-0.00209014	0.952185
chr5_71381478	age_at_onset_years	percentage	317	-0.0143011	0.1636	-0.336204	0.307602	-0.0874149	0.930398	0.00201134	0.00277421	-0.000764405	0.952185
chr5_71381516	age_at_onset_years	percentage	318	-0.241262	0.164252	-0.564445	0.08192	-1.46885	0.142881	0.0311478	0.0284997	0.00273326	0.909716
chr5_71381520	age_at_onset_years	percentage	319	-0.213973	0.137783	-0.485071	0.0571253	-1.55297	0.121441	0.0235049	0.0156336	0.00806078	0.909716
chr5_71381562	age_at_onset_years	percentage	321	-0.175311	0.127197	-0.425575	0.0749525	-1.37826	0.169101	0.0342172	0.0204168	0.0142893	0.909716
chr5_71381580	age_at_onset_years	percentage	322	-0.140357	0.152679	-0.440753	0.160038	-0.919296	0.358642	0.0213582	0.0164438	0.00502159	0.909716
chr5_71381596	age_at_onset_years	percentage	322	-0.0676072	0.157288	-0.377071	0.241857	-0.429831	0.667612	0.0342154	0.0346451	-0.000444925	0.952185
chr5_71381602	age_at_onset_years	percentage	322	-0.22605	0.144078	-0.509524	0.0574242	-1.56894	0.117663	0.0400911	0.0291437	0.0114045	0.909716
chr5_71381604	age_at_onset_years	percentage	322	0.024349	0.147375	-0.265612	0.31431	0.165218	0.868878	0.0213513	0.0220876	-0.000752357	0.952185
chr5_71381607	age_at_onset_years	percentage	323	-0.144791	0.155254	-0.45025	0.160667	-0.932609	0.351732	0.0318527	0.0305434	0.00135239	0.909716
chr5_71381626	age_at_onset_years	percentage	323	-0.0391936	0.119613	-0.274529	0.196142	-0.327671	0.743377	0.0203346	0.0168205	0.00358707	0.952185
chr5_71381634	age_at_onset_years	percentage	323	-0.0120065	0.0941542	-0.197253	0.17324	-0.127519	0.89861	0.0248327	0.0169352	0.00809857	0.952185
chr5_71382611	age_at_onset_years	percentage	333	-0.125727	0.0940796	-0.310804	0.0593511	-1.33639	0.182353	0.00650282	0.00141608	0.00512004	0.909716
chr5_71382630	age_at_onset_years	percentage	333	-0.0407192	0.0621651	-0.163013	0.0815748	-0.655017	0.512918	0.00265791	0.00164938	0.00101122	0.952185
chr5_71382646	age_at_onset_years	percentage	333	-0.162864	0.100274	-0.360128	0.0343992	-1.62419	0.105298	0.0199793	0.0126594	0.00746916	0.909716
chr5_71382746	age_at_onset_years	percentage	333	0.0331556	0.0624571	-0.0897129	0.156024	0.530854	0.59588	0.00638526	0.00518142	0.00121158	0.952185
chr5_71382781	age_at_onset_years	percentage	333	-0.0327393	0.0706665	-0.171757	0.106279	-0.463293	0.643463	0.0164295	0.0170309	-0.00061139	0.952185
chr5_71382785	age_at_onset_years	percentage	333	0.0225139	0.0579279	-0.0914444	0.136472	0.388653	0.697785	0.0115605	0.0127101	-0.00116309	0.952185
chr5_71382791	age_at_onset_years	percentage	333	0.0171999	0.0638486	-0.108406	0.142806	0.269385	0.787803	0.0634784	0.0714512	-0.00851318	0.952185
chr5_71382829	age_at_onset_years	percentage	333	-0.102743	0.0672155	-0.234972	0.0294867	-1.52856	0.127341	0.0175994	0.0102749	0.00745564	0.909716
chr5_71382834	age_at_onset_years	percentage	333	-0.0428875	0.0565763	-0.154187	0.068412	-0.758047	0.448969	0.0212694	0.0189571	0.00236253	0.935966
chr5_71382838	age_at_onset_years	percentage	333	0.0104363	0.0534712	-0.0947546	0.115627	0.195177	0.845376	0.0247565	0.018709	0.00620096	0.952185
chr5_71382879	age_at_onset_years	percentage	333	0.00715427	0.0883087	-0.166571	0.180879	0.0810143	0.93548	0.0170731	0.0170111	6.30299e-05	0.952185
chr5_71382890	age_at_onset_years	percentage	333	0.0359945	0.04979	-0.0619546	0.133944	0.722926	0.470242	0.0339992	0.0361298	-0.00220559	0.935966
chr5_71382931	age_at_onset_years	percentage	333	0.0409016	0.0573446	-0.0719092	0.153712	0.71326	0.476193	0.0433076	0.0501767	-0.00718	0.935966
chr5_71382955	age_at_onset_years	percentage	333	-0.0155264	0.0733914	-0.159905	0.128853	-0.211556	0.832585	0.0134562	0.0160897	-0.00266935	0.952185
chr5_71387959	age_at_onset_years	percentage	333	0.0559865	0.060014	-0.0620758	0.174049	0.93289	0.351565	0.0365665	0.0347563	0.00187894	0.909716
chr5_71388107	age_at_onset_years	percentage	333	0.0117893	0.0542753	-0.0949834	0.118562	0.217213	0.828178	0.00203625	0.00383929	-0.00180671	0.952185
chr5_71388303	age_at_onset_years	percentage	333	-0.0494475	0.050071	-0.147949	0.0490545	-0.987547	0.324105	0.0231387	0.0205698	0.00262969	0.909716
chr5_71388646	age_at_onset_years	percentage	333	0.171309	0.0767504	0.0203221	0.322296	2.23203	0.0262902	0.285592	0.283337	0.00315608	0.909716
chr5_71388722	age_at_onset_years	percentage	333	0.0585247	0.0569471	-0.0535043	0.170554	1.0277	0.304849	0.244093	0.24026	0.00507064	0.909716
chr5_71388845	age_at_onset_years	percentage	333	0.0495085	0.0529814	-0.0547189	0.153736	0.93445	0.350761	0.0582888	0.0549511	0.0035443	0.909716
chr5_71389221	age_at_onset_years	percentage	326	-0.0783294	0.0863003	-0.248117	0.0914582	-0.907638	0.364753	0.031395	0.02422	0.00740755	0.909716
chr5_71389239	age_at_onset_years	percentage	326	-0.0552549	0.0705117	-0.19398	0.0834702	-0.783627	0.433839	0.0139139	0.0106896	0.00326974	0.935966
chr5_71389256	age_at_onset_years	percentage	325	-0.0669784	0.151134	-0.364324	0.230367	-0.443172	0.657941	0.0729345	0.0743859	-0.00156554	0.952185
chr5_71390184	age_at_onset_years	percentage	332	0.0882266	0.0500088	-0.0101542	0.186607	1.76422	0.0786315	0.0142669	0.00698913	0.00738308	0.909716
chr5_71390413	age_at_onset_years	percentage	332	0.0902379	0.0829277	-0.0729031	0.253379	1.08815	0.277332	0.00565191	0.000883467	0.00479555	0.909716
chr5_71390440	age_at_onset_years	percentage	332	-0.0262581	0.0564685	-0.137347	0.0848304	-0.465005	0.642238	0.0160195	0.0148602	0.00117813	0.952185
chr5_71390471	age_at_onset_years	percentage	332	0.0128396	0.0493152	-0.0841766	0.109856	0.260358	0.794752	0.0128329	0.0159867	-0.00319476	0.952185
chr5_71390535	age_at_onset_years	percentage	332	-0.0205937	0.0782606	-0.174553	0.133366	-0.263142	0.792607	0.0207809	0.0185547	0.00227347	0.952185
chr5_71390567	age_at_onset_years	percentage	332	-0.0497857	0.0515367	-0.151172	0.0516007	-0.966025	0.334748	0.019496	0.0141496	0.0054527	0.909716
chr5_71390571	age_at_onset_years	percentage	332	-0.00487315	0.0532638	-0.109657	0.0999111	-0.0914907	0.927159	0.0199907	0.0182917	0.00173365	0.952185
chr5_71390598	age_at_onset_years	percentage	332	-0.00329604	0.0568265	-0.115089	0.108497	-0.0580018	0.953783	0.0145392	0.0135455	0.00100835	0.953783
chr5_71393010	age_at_onset_years	percentage	333	0.0323403	0.0820164	-0.129006	0.193687	0.394315	0.693606	0.0900608	0.0758134	0.0156576	0.952185
chr5_71393027	age_at_onset_years	percentage	333	0.108429	0.120048	-0.127735	0.344592	0.903211	0.367079	0.167914	0.161812	0.00733261	0.909716
chr5_71393063	age_at_onset_years	percentage	333	0.104052	0.136209	-0.163904	0.372009	0.763917	0.445467	0.260131	0.261779	-0.00222727	0.935966
chr5_71393095	age_at_onset_years	percentage	333	0.111072	0.0832686	-0.0527377	0.274882	1.3339	0.183165	0.060254	0.0528767	0.00785033	0.909716
chr5_71393099	age_at_onset_years	percentage	333	0.0927454	0.0893556	-0.0830389	0.26853	1.03794	0.300067	0.0621636	0.0526535	0.0101405	0.909716
chr5_71395088	age_at_onset_years	percentage	333	0.134323	0.158435	-0.177358	0.446004	0.847811	0.397163	0.225013	0.233416	-0.0108417	0.935966
chr5_71397594	age_at_onset_years	percentage	333	0.0267121	0.0517693	-0.0751307	0.128555	0.515984	0.606214	0.00980023	0.0060335	0.00380401	0.952185
chr5_71397869	age_at_onset_years	percentage	333	0.0197501	0.051609	-0.0817775	0.121278	0.382687	0.7022	0.0185907	0.0173316	0.00128295	0.952185
chr5_71409684	age_at_onset_years	percentage	333	0.0610969	0.1246	-0.184022	0.306215	0.490345	0.624219	0.252318	0.237785	0.0194377	0.952185
chr5_71392849.	age_at_onset_years	percentage	333	0.23665	0.131648	-0.0223345	0.495634	1.79759	0.0731642	0.287892	0.274524	0.0187716	0.909716
chr5_71409194.	age_at_onset_years	percentage	333	0.034991	0.17824	-0.31565	0.385632	0.196314	0.844486	0.279576	0.293656	-0.0195441	0.952185
chr5_71409976.	age_at_onset_years	percentage	333	-0.019009	0.139231	-0.29291	0.254892	-0.136528	0.891488	0.321224	0.307652	0.019995	0.952185

## Sheet: ST8H
CpG site	Independent variable	Dependent variable	Sample size, excluding any samples that have missing data for any of the variables	Estimate of the coefficient (b) for the independent variable	Lower limit of 95% confidence interval for b	Upper limit of 95% confidence interval for b	Standard error	t value	P-value	R squared of model including independent variable and covariates	R squared of model including only covariates	Local effect size Cohen's f2, calculated by formula: f2 = (R2AB - R2A) / (1 - R2AB))	P-value with FDR multiple testing correction
chr5_71381446	SMA_type_factor	percentage	197	-0.206512	0.730988	-1.64836	1.23533	-0.282511	0.777857	0.0169007	0.0150088	0.00192447	0.896373
chr5_71381451	SMA_type_factor	percentage	197	0.879264	1.49914	-2.07773	3.83626	0.586513	0.558223	0.0249597	0.0242213	0.000757328	0.850573
chr5_71381470	SMA_type_factor	percentage	198	1.03658	1.42618	-1.77642	3.84958	0.72682	0.468221	0.0211942	0.0203302	0.000882721	0.850573
chr5_71381478	SMA_type_factor	percentage	198	4.16119	2.07358	0.0712694	8.25111	2.00677	0.0461773	0.0287963	0.00577484	0.023704	0.526422
chr5_71381516	SMA_type_factor	percentage	199	4.67671	2.15525	0.425852	8.92757	2.16992	0.0312346	0.0573556	0.0347022	0.0240318	0.526422
chr5_71381520	SMA_type_factor	percentage	200	2.84551	1.80338	-0.711236	6.40227	1.57788	0.116223	0.0335872	0.0232396	0.0107073	0.637257
chr5_71381562	SMA_type_factor	percentage	202	0.836516	1.68682	-2.49013	4.16317	0.495913	0.620512	0.0145708	0.0102421	0.00439277	0.886296
chr5_71381580	SMA_type_factor	percentage	203	2.92324	2.0411	-1.10197	6.94845	1.43219	0.153674	0.0305142	0.0176599	0.0132589	0.637257
chr5_71381596	SMA_type_factor	percentage	203	-0.661061	2.0369	-4.67798	3.35586	-0.324544	0.745871	0.0464451	0.0400906	0.00666397	0.896373
chr5_71381602	SMA_type_factor	percentage	203	-1.47374	1.84825	-5.11863	2.17116	-0.797369	0.426197	0.0309765	0.0238997	0.00730305	0.850573
chr5_71381604	SMA_type_factor	percentage	203	0.700949	1.87183	-2.99044	4.39234	0.374473	0.708455	0.0121769	0.00947838	0.00273179	0.896373
chr5_71381607	SMA_type_factor	percentage	204	-1.64831	1.99706	-5.58655	2.28993	-0.825367	0.410156	0.0396356	0.0308776	0.00911952	0.850573
chr5_71381626	SMA_type_factor	percentage	204	-1.04508	1.54094	-4.08384	1.99367	-0.678211	0.498429	0.0132555	0.007565	0.00576689	0.850573
chr5_71381634	SMA_type_factor	percentage	204	1.97308	1.16339	-0.321147	4.26731	1.69597	0.0914625	0.0395824	0.0179039	0.0225719	0.637257
chr5_71382611	SMA_type_factor	percentage	211	-0.891752	1.18865	-3.23529	1.45179	-0.750224	0.45398	0.0142276	0.0136727	0.000562915	0.850573
chr5_71382630	SMA_type_factor	percentage	211	-0.0811648	0.806607	-1.67147	1.50914	-0.100625	0.919946	0.00405819	0.00619142	-0.00214192	0.919946
chr5_71382646	SMA_type_factor	percentage	211	-0.794439	1.21739	-3.19465	1.60577	-0.652575	0.514761	0.022238	0.0194695	0.00283152	0.850573
chr5_71382746	SMA_type_factor	percentage	211	1.05671	0.803725	-0.52792	2.64133	1.31476	0.190059	0.0156295	0.0113489	0.00434852	0.637257
chr5_71382781	SMA_type_factor	percentage	211	1.64476	0.929049	-0.186955	3.47648	1.77037	0.0781517	0.0360233	0.0198283	0.0168003	0.637257
chr5_71382785	SMA_type_factor	percentage	211	1.04828	0.75618	-0.442603	2.53917	1.38629	0.167164	0.0204055	0.0124874	0.00808298	0.637257
chr5_71382791	SMA_type_factor	percentage	211	0.197509	0.835716	-1.45019	1.84521	0.236335	0.813409	0.0386112	0.0402055	-0.00165831	0.896373
chr5_71382829	SMA_type_factor	percentage	211	0.702521	0.893007	-1.05813	2.46318	0.786692	0.432371	0.0123798	0.0105605	0.00184212	0.850573
chr5_71382834	SMA_type_factor	percentage	211	-0.253876	0.742573	-1.71794	1.21018	-0.341887	0.732786	0.0114164	0.0116174	-0.000203353	0.896373
chr5_71382838	SMA_type_factor	percentage	211	0.837972	0.686918	-0.516358	2.1923	1.2199	0.223904	0.0437076	0.0346519	0.00946958	0.671712
chr5_71382879	SMA_type_factor	percentage	211	0.478395	1.08332	-1.65747	2.61426	0.441603	0.659242	0.0337182	0.031648	0.00214241	0.896373
chr5_71382890	SMA_type_factor	percentage	211	0.0862297	0.654236	-1.20367	1.37612	0.131802	0.89527	0.0580707	0.0587306	-0.000700572	0.911257
chr5_71382931	SMA_type_factor	percentage	211	0.148516	0.62559	-1.0849	1.38193	0.237402	0.812582	0.0622194	0.0726235	-0.0110944	0.896373
chr5_71382955	SMA_type_factor	percentage	211	1.22176	0.956488	-0.664057	3.10757	1.27734	0.202928	0.0343067	0.027523	0.00702466	0.642605
chr5_71387959	SMA_type_factor	percentage	210	1.02199	0.747467	-0.451764	2.49574	1.36727	0.173046	0.0718993	0.0657533	0.00662208	0.637257
chr5_71388107	SMA_type_factor	percentage	210	1.39419	0.68138	0.0507385	2.73764	2.04613	0.0420269	0.0203824	0.000838419	0.0199506	0.526422
chr5_71388303	SMA_type_factor	percentage	210	-0.498889	0.647591	-1.77572	0.777942	-0.770376	0.441968	0.0289024	0.0293506	-0.000461517	0.850573
chr5_71388646	SMA_type_factor	percentage	211	-0.20457	0.999998	-2.17617	1.76703	-0.20457	0.838111	0.253016	0.262987	-0.0133488	0.896373
chr5_71388722	SMA_type_factor	percentage	211	0.298185	0.732592	-1.1462	1.74257	0.407027	0.684413	0.22435	0.226556	-0.00284445	0.896373
chr5_71388845	SMA_type_factor	percentage	211	0.148135	0.667557	-1.16802	1.46429	0.221907	0.824607	0.0560932	0.0538501	0.00237642	0.896373
chr5_71389221	SMA_type_factor	percentage	206	-0.845544	1.2124	-3.23627	1.54519	-0.697412	0.486355	0.00605577	0.00400225	0.00206602	0.850573
chr5_71389239	SMA_type_factor	percentage	206	-1.24327	0.913542	-3.04469	0.558137	-1.36094	0.175065	0.0228556	0.0134567	0.00961874	0.637257
chr5_71389256	SMA_type_factor	percentage	205	1.57836	1.9215	-2.21076	5.36747	0.821418	0.412391	0.0903462	0.0956214	-0.00579921	0.850573
chr5_71390184	SMA_type_factor	percentage	211	1.19355	0.715065	-0.216274	2.60338	1.66915	0.0966141	0.0350534	0.0223644	0.0131499	0.637257
chr5_71390413	SMA_type_factor	percentage	211	0.69713	1.16898	-1.60765	3.0019	0.596355	0.551596	0.013104	0.0100386	0.00310611	0.850573
chr5_71390440	SMA_type_factor	percentage	211	0.626958	0.764905	-0.881131	2.13505	0.819655	0.413365	0.034146	0.0284516	0.00589572	0.850573
chr5_71390471	SMA_type_factor	percentage	211	0.887922	0.659961	-0.41326	2.1891	1.34541	0.179978	0.0200342	0.0115274	0.00868073	0.637257
chr5_71390535	SMA_type_factor	percentage	211	2.71047	1.0116	0.715991	4.70494	2.67938	0.00797484	0.0672937	0.0377302	0.0316965	0.454566
chr5_71390567	SMA_type_factor	percentage	211	0.127095	0.727444	-1.30714	1.56133	0.174714	0.861477	0.0238453	0.0231801	0.000681402	0.896373
chr5_71390571	SMA_type_factor	percentage	211	-0.145236	0.634741	-1.39669	1.10622	-0.228811	0.819244	0.0220137	0.0212072	0.000824649	0.896373
chr5_71390598	SMA_type_factor	percentage	211	-0.697758	0.731566	-2.14012	0.7446	-0.953787	0.341315	0.0206694	0.0183237	0.00239527	0.850573
chr5_71393010	SMA_type_factor	percentage	211	-0.567093	0.989119	-2.51724	1.38306	-0.573331	0.567049	0.0774544	0.0785632	-0.00120193	0.850573
chr5_71393027	SMA_type_factor	percentage	211	2.05564	1.44716	-0.797582	4.90887	1.42047	0.156991	0.177895	0.175843	0.00249571	0.637257
chr5_71393063	SMA_type_factor	percentage	211	1.5525	1.68598	-1.77158	4.87658	0.92083	0.358222	0.246971	0.254544	-0.0100565	0.850573
chr5_71393095	SMA_type_factor	percentage	211	-0.427091	1.01144	-2.42124	1.56706	-0.422262	0.673276	0.0815265	0.0878084	-0.00683951	0.896373
chr5_71393099	SMA_type_factor	percentage	211	-0.717056	1.12985	-2.94467	1.51055	-0.634649	0.526365	0.0912434	0.0961017	-0.00534613	0.850573
chr5_71395088	SMA_type_factor	percentage	211	1.41939	2.06601	-2.65397	5.49275	0.687019	0.492847	0.209741	0.220665	-0.0138224	0.850573
chr5_71397594	SMA_type_factor	percentage	211	1.73315	0.743088	0.268078	3.19823	2.33237	0.0206516	0.0358265	0.0105518	0.0262139	0.526422
chr5_71397869	SMA_type_factor	percentage	211	1.01231	0.647916	-0.265126	2.28974	1.56241	0.119735	0.0249664	0.019266	0.00584632	0.637257
chr5_71409684	SMA_type_factor	percentage	211	-0.81646	1.65335	-4.07622	2.4433	-0.49382	0.621962	0.220178	0.225131	-0.00635205	0.886296
chr5_71392849.	SMA_type_factor	percentage	211	0.941108	1.63119	-2.27495	4.15716	0.576946	0.564609	0.269291	0.275029	-0.00785332	0.850573
chr5_71409194.	SMA_type_factor	percentage	211	0.801003	2.30811	-3.74968	5.35169	0.347038	0.728919	0.245637	0.244462	0.00155837	0.896373
chr5_71409976.	SMA_type_factor	percentage	211	-0.320256	1.88025	-4.02737	3.38686	-0.170326	0.864922	0.292273	0.298293	-0.00850625	0.896373

## Sheet: ST8I
CpG site	Independent variable	Dependent variable	Sample size, excluding any samples that have missing data for any of the variables	Estimate of the coefficient (b) for the independent variable	Lower limit of 95% confidence interval for b	Upper limit of 95% confidence interval for b	Standard error	t value	P-value	R squared of model including independent variable and covariates	R squared of model including only covariates	Local effect size Cohen's f2, calculated by formula: f2 = (R2AB - R2A) / (1 - R2AB))	P-value with FDR multiple testing correction
chr5_71381446	SMA_type_factor	percentage	117	-1.10986	0.975832	-3.04354	0.823813	-1.13735	0.257841	0.0233083	0.0116147	0.0119726	0.600938
chr5_71381451	SMA_type_factor	percentage	117	1.20129	1.8982	-2.56012	4.96269	0.632857	0.528128	0.0775209	0.0651722	0.0133863	0.79939
chr5_71381470	SMA_type_factor	percentage	118	0.676187	1.55775	-2.4103	3.76268	0.434078	0.665067	0.014275	0.0131935	0.00109715	0.811063
chr5_71381478	SMA_type_factor	percentage	118	1.11097	3.12253	-5.07592	7.29786	0.355793	0.722665	0.0280445	0.0260558	0.0020461	0.858165
chr5_71381516	SMA_type_factor	percentage	118	-2.92569	2.81324	-8.49976	2.64838	-1.03997	0.300593	0.100221	0.0867782	0.0149398	0.628043
chr5_71381520	SMA_type_factor	percentage	118	-4.65001	2.80763	-10.213	0.912948	-1.65621	0.100479	0.0411285	0.0166195	0.0255603	0.600938
chr5_71381562	SMA_type_factor	percentage	118	-3.44185	2.47856	-8.3528	1.4691	-1.38865	0.167695	0.0996266	0.0817907	0.0198094	0.600938
chr5_71381580	SMA_type_factor	percentage	118	-2.40455	2.65374	-7.66259	2.85349	-0.906098	0.366829	0.0612131	0.0522572	0.00953984	0.674632
chr5_71381596	SMA_type_factor	percentage	118	-4.51466	2.75124	-9.96589	0.936564	-1.64096	0.103612	0.0605257	0.0375233	0.0244843	0.600938
chr5_71381602	SMA_type_factor	percentage	118	-4.00731	2.65767	-9.27314	1.25852	-1.50783	0.134414	0.0809223	0.0616608	0.0209575	0.600938
chr5_71381604	SMA_type_factor	percentage	118	-1.91436	2.84727	-7.55587	3.72715	-0.67235	0.502746	0.0535117	0.0510025	0.00265112	0.79939
chr5_71381607	SMA_type_factor	percentage	118	-5.64236	2.83798	-11.2655	-0.0192642	-1.98816	0.0492335	0.0578473	0.0232908	0.0366783	0.600938
chr5_71381626	SMA_type_factor	percentage	118	3.34977	2.55999	-1.72253	8.42206	1.30851	0.19338	0.0740246	0.0638775	0.0109583	0.600938
chr5_71381634	SMA_type_factor	percentage	118	0.415579	2.05483	-3.65581	4.48697	0.202244	0.840093	0.0386234	0.034203	0.00459795	0.931536
chr5_71382611	SMA_type_factor	percentage	120	-2.34799	1.88736	-6.08683	1.39086	-1.24406	0.21603	0.0486598	0.0353922	0.0139461	0.600938
chr5_71382630	SMA_type_factor	percentage	120	-1.02513	1.1446	-3.29257	1.24232	-0.895621	0.372342	0.0126567	0.00525447	0.00749709	0.674632
chr5_71382646	SMA_type_factor	percentage	120	-2.4904	1.95312	-6.35952	1.37872	-1.27509	0.204871	0.0377895	0.0243033	0.0140158	0.600938
chr5_71382746	SMA_type_factor	percentage	120	-0.161678	1.1966	-2.53212	2.20877	-0.135115	0.892759	0.0243946	0.0231548	0.00127073	0.942357
chr5_71382781	SMA_type_factor	percentage	120	-1.50656	1.30953	-4.10072	1.0876	-1.15046	0.252361	0.0437704	0.0347171	0.00946776	0.600938
chr5_71382785	SMA_type_factor	percentage	120	-1.03173	1.16757	-3.34468	1.28121	-0.883658	0.378741	0.0332749	0.0270344	0.00645522	0.674632
chr5_71382791	SMA_type_factor	percentage	120	-0.70224	1.30437	-3.28618	1.8817	-0.538376	0.591367	0.0991324	0.0926325	0.00721518	0.811063
chr5_71382829	SMA_type_factor	percentage	120	-1.25446	1.26847	-3.76729	1.25836	-0.988959	0.324778	0.0274958	0.0169054	0.0108898	0.638356
chr5_71382834	SMA_type_factor	percentage	120	-1.44469	1.0637	-3.55188	0.662503	-1.35817	0.177093	0.0584377	0.0441346	0.0151909	0.600938
chr5_71382838	SMA_type_factor	percentage	120	1.1852	1.08303	-0.960279	3.33067	1.09433	0.276116	0.0329729	0.0230618	0.010249	0.605331
chr5_71382879	SMA_type_factor	percentage	120	-0.143824	1.76959	-3.64936	3.36172	-0.0812753	0.935366	0.0450688	0.0535423	-0.00887343	0.952068
chr5_71382890	SMA_type_factor	percentage	120	0.583857	0.938198	-1.27471	2.44242	0.622317	0.534976	0.0309553	0.0298799	0.00110972	0.79939
chr5_71382931	SMA_type_factor	percentage	120	0.820013	1.35732	-1.86883	3.50886	0.60414	0.546951	0.0291654	0.0273406	0.00187969	0.79939
chr5_71382955	SMA_type_factor	percentage	120	0.638327	1.43101	-2.19649	3.47315	0.446067	0.656395	0.069553	0.0673292	0.00239003	0.811063
chr5_71387959	SMA_type_factor	percentage	120	1.38985	1.21785	-1.0227	3.8024	1.14124	0.256163	0.0159017	0.00491093	0.0111683	0.600938
chr5_71388107	SMA_type_factor	percentage	120	0.326254	1.04099	-1.73594	2.38845	0.313407	0.754544	0.0124741	0.0116873	0.000796749	0.877735
chr5_71388303	SMA_type_factor	percentage	120	-0.548963	0.983053	-2.49638	1.39846	-0.558427	0.577648	0.024557	0.0217744	0.00285268	0.811063
chr5_71388646	SMA_type_factor	percentage	120	0.963151	1.37259	-1.75594	3.68224	0.701704	0.484294	0.115453	0.140393	-0.0281954	0.79939
chr5_71388722	SMA_type_factor	percentage	120	-0.190388	1.00323	-2.17777	1.797	-0.189776	0.849822	0.123961	0.141141	-0.0196107	0.931536
chr5_71388845	SMA_type_factor	percentage	120	-0.611586	0.990519	-2.5738	1.35063	-0.61744	0.538176	0.0314802	0.0276783	0.00392551	0.79939
chr5_71389221	SMA_type_factor	percentage	118	-3.02773	1.50025	-6.00028	-0.0551802	-2.01815	0.0459654	0.0818003	0.0480088	0.0368019	0.600938
chr5_71389239	SMA_type_factor	percentage	118	-0.0108561	1.33583	-2.65764	2.63593	-0.00812687	0.99353	0.022987	0.0275832	-0.00470428	0.99353
chr5_71389256	SMA_type_factor	percentage	118	-3.62884	2.75081	-9.07922	1.82153	-1.31919	0.189796	0.128773	0.130187	-0.00162292	0.600938
chr5_71390184	SMA_type_factor	percentage	120	0.932338	0.818762	-0.689624	2.5543	1.13872	0.257209	0.0503492	0.0367309	0.0143403	0.600938
chr5_71390413	SMA_type_factor	percentage	120	0.564266	1.19417	-1.80138	2.92992	0.472516	0.637462	0.00834551	0.00496093	0.00341307	0.811063
chr5_71390440	SMA_type_factor	percentage	120	1.87414	0.952886	-0.0135186	3.7618	1.96681	0.0516355	0.0424579	0.00947469	0.0344457	0.600938
chr5_71390471	SMA_type_factor	percentage	120	1.10015	0.911889	-0.706298	2.90659	1.20645	0.230142	0.0878128	0.0682473	0.021449	0.600938
chr5_71390535	SMA_type_factor	percentage	120	0.234161	1.4674	-2.67275	3.14107	0.159576	0.873498	0.0426905	0.044336	-0.00171894	0.939422
chr5_71390567	SMA_type_factor	percentage	120	-1.14556	0.816542	-2.76312	0.472005	-1.40294	0.163353	0.0207379	0.00397944	0.0171134	0.600938
chr5_71390571	SMA_type_factor	percentage	120	0.320253	1.21815	-2.09289	2.73339	0.262901	0.793101	0.00775623	0.00620951	0.00155882	0.904135
chr5_71390598	SMA_type_factor	percentage	120	-1.29319	1.151	-3.57332	0.986929	-1.12354	0.263569	0.0335705	0.0241563	0.00974124	0.600938
chr5_71393010	SMA_type_factor	percentage	120	2.18906	1.69084	-1.16049	5.53861	1.29466	0.198055	0.057282	0.0495938	0.00815533	0.600938
chr5_71393027	SMA_type_factor	percentage	120	3.33391	2.51992	-1.65803	8.32585	1.32302	0.188475	0.0777323	0.0746501	0.00334199	0.600938
chr5_71393063	SMA_type_factor	percentage	120	3.21352	2.71836	-2.17153	8.59856	1.18215	0.239604	0.161931	0.168322	-0.00762565	0.600938
chr5_71393095	SMA_type_factor	percentage	120	3.31153	1.70126	-0.0586523	6.68171	1.94652	0.0540532	0.0574004	0.0260223	0.0332888	0.600938
chr5_71393099	SMA_type_factor	percentage	120	1.78033	1.74044	-1.66747	5.22812	1.02292	0.308512	0.0314433	0.0259136	0.00570926	0.628043
chr5_71395088	SMA_type_factor	percentage	120	-1.23482	2.87872	-6.93753	4.4679	-0.428947	0.668771	0.145977	0.158245	-0.0143655	0.811063
chr5_71397594	SMA_type_factor	percentage	120	0.325902	0.705869	-1.07242	1.72422	0.461704	0.645174	0.0225848	0.0221573	0.000437372	0.811063
chr5_71397869	SMA_type_factor	percentage	120	1.2473	1.0702	-0.872754	3.36735	1.16548	0.246256	0.0328263	0.0185663	0.014744	0.600938
chr5_71409684	SMA_type_factor	percentage	120	-0.246349	2.50836	-5.21539	4.7227	-0.098211	0.921937	0.0939212	0.111854	-0.019792	0.952068
chr5_71392849.	SMA_type_factor	percentage	120	4.98639	2.71807	-0.398077	10.3709	1.83454	0.069182	0.155783	0.149028	0.0080016	0.600938
chr5_71409194.	SMA_type_factor	percentage	120	2.46791	3.17314	-3.81805	8.75387	0.777751	0.438327	0.219666	0.230832	-0.0143087	0.75711
chr5_71409976.	SMA_type_factor	percentage	120	-1.36437	2.59377	-6.5026	3.77386	-0.52602	0.599896	0.170136	0.189532	-0.0233727	0.811063

## Sheet: ST8J
CpG site	Independent variable	Dependent variable	Sample size, excluding any samples that have missing data for any of the variables	Estimate of the coefficient (b) for the independent variable	Lower limit of 95% confidence interval for b	Upper limit of 95% confidence interval for b	Standard error	t value	P-value	R squared of model including independent variable and covariates	R squared of model including only covariates	Local effect size Cohen's f2, calculated by formula: f2 = (R2AB - R2A) / (1 - R2AB))	P-value with FDR multiple testing correction
chr5_71381446	age_at_onset_years	percentage	190	0.27548	0.450622	-0.613571	1.16453	0.611333	0.541734	0.017165	0.0150088	0.00219387	0.969368
chr5_71381451	age_at_onset_years	percentage	190	0.305716	0.929492	-1.52812	2.13955	0.328906	0.742601	0.0252121	0.0242213	0.00101639	0.969368
chr5_71381470	age_at_onset_years	percentage	191	-0.283114	0.880926	-2.02107	1.45484	-0.321382	0.748284	0.0177005	0.0203302	-0.00267711	0.969368
chr5_71381478	age_at_onset_years	percentage	191	0.537158	1.28219	-1.99243	3.06675	0.418939	0.675746	0.0112559	0.00577484	0.00554342	0.969368
chr5_71381516	age_at_onset_years	percentage	192	-0.283887	1.35526	-2.95754	2.38977	-0.209471	0.83431	0.0288425	0.0347022	-0.00603373	0.973227
chr5_71381520	age_at_onset_years	percentage	193	-0.3648	1.10928	-2.55312	1.82352	-0.328861	0.742628	0.0283155	0.0232396	0.00522384	0.969368
chr5_71381562	age_at_onset_years	percentage	195	1.07412	1.00993	-0.918056	3.0663	1.06356	0.288884	0.0338622	0.0102421	0.024448	0.969368
chr5_71381580	age_at_onset_years	percentage	196	0.351999	1.27365	-2.16031	2.86431	0.27637	0.782564	0.0231162	0.0176599	0.00558542	0.969699
chr5_71381596	age_at_onset_years	percentage	196	-0.556335	1.25978	-3.04129	1.92862	-0.441612	0.659272	0.0545871	0.0400906	0.0153335	0.969368
chr5_71381602	age_at_onset_years	percentage	196	-0.442554	1.14005	-2.69134	1.80623	-0.388188	0.698311	0.0371771	0.0238997	0.01379	0.969368
chr5_71381604	age_at_onset_years	percentage	196	-0.437566	1.16163	-2.72891	1.85378	-0.376684	0.706829	0.0129901	0.00947838	0.00355797	0.969368
chr5_71381607	age_at_onset_years	percentage	197	-1.65617	1.22225	-4.06702	0.754679	-1.35501	0.177014	0.0449928	0.0308776	0.0147803	0.969368
chr5_71381626	age_at_onset_years	percentage	197	-0.342696	0.944834	-2.20635	1.52095	-0.362705	0.717227	0.0112128	0.007565	0.00368921	0.969368
chr5_71381634	age_at_onset_years	percentage	197	-0.0770434	0.708704	-1.47493	1.32085	-0.10871	0.913546	0.0275517	0.0179039	0.00992115	0.973227
chr5_71382611	age_at_onset_years	percentage	204	-1.1137	0.720107	-2.53376	0.306365	-1.54657	0.123563	0.0220201	0.0136727	0.00853532	0.969368
chr5_71382630	age_at_onset_years	percentage	204	-0.203848	0.491567	-1.17323	0.765532	-0.414689	0.678819	0.00840002	0.00619142	0.00222731	0.969368
chr5_71382646	age_at_onset_years	percentage	204	-1.35286	0.752046	-2.83591	0.130184	-1.79891	0.0735556	0.0379242	0.0194695	0.0191822	0.969368
chr5_71382746	age_at_onset_years	percentage	204	0.384348	0.490988	-0.583889	1.35258	0.782805	0.434677	0.012606	0.0113489	0.00127313	0.969368
chr5_71382781	age_at_onset_years	percentage	204	-0.32466	0.574324	-1.45724	0.807916	-0.565291	0.572516	0.0229623	0.0198283	0.0032077	0.969368
chr5_71382785	age_at_onset_years	percentage	204	0.428623	0.463483	-0.485374	1.34262	0.924787	0.356203	0.0150589	0.0124874	0.00261081	0.969368
chr5_71382791	age_at_onset_years	percentage	204	-0.0728649	0.513666	-1.08582	0.940093	-0.141853	0.88734	0.0344319	0.0402055	-0.00597949	0.973227
chr5_71382829	age_at_onset_years	percentage	204	-0.385944	0.549215	-1.469	0.697117	-0.70272	0.483056	0.00864763	0.0105605	-0.00192952	0.969368
chr5_71382834	age_at_onset_years	percentage	204	-0.651286	0.454202	-1.54698	0.244409	-1.43391	0.153175	0.0219335	0.0116174	0.0105474	0.969368
chr5_71382838	age_at_onset_years	percentage	204	0.1208	0.414006	-0.695628	0.937228	0.291782	0.770759	0.046355	0.0346519	0.012272	0.969699
chr5_71382879	age_at_onset_years	percentage	204	0.110252	0.669283	-1.20959	1.43009	0.164731	0.869324	0.0361274	0.031648	0.00464726	0.973227
chr5_71382890	age_at_onset_years	percentage	204	0.528678	0.402384	-0.26483	1.32219	1.31387	0.190412	0.0622785	0.0587306	0.00378356	0.969368
chr5_71382931	age_at_onset_years	percentage	204	-0.0105083	0.386902	-0.773485	0.752469	-0.02716	0.978359	0.0666127	0.0726235	-0.00643974	0.999798
chr5_71382955	age_at_onset_years	percentage	204	0.827482	0.581816	-0.319869	1.97483	1.42224	0.15653	0.0326278	0.027523	0.00527697	0.969368
chr5_71387959	age_at_onset_years	percentage	204	0.733874	0.460076	-0.173404	1.64115	1.59511	0.112282	0.077307	0.0657533	0.0125216	0.969368
chr5_71388107	age_at_onset_years	percentage	204	0.540589	0.42204	-0.291682	1.37286	1.28089	0.201729	0.0090472	0.000838419	0.00828373	0.969368
chr5_71388303	age_at_onset_years	percentage	204	0.000100732	0.398032	-0.784826	0.785028	0.000253075	0.999798	0.0295499	0.0293506	0.000205403	0.999798
chr5_71388646	age_at_onset_years	percentage	204	0.58273	0.61797	-0.635918	1.80138	0.942975	0.346843	0.257492	0.262987	-0.0074006	0.969368
chr5_71388722	age_at_onset_years	percentage	204	0.00943455	0.45463	-0.887104	0.905973	0.0207522	0.983464	0.224847	0.226556	-0.00220538	0.999798
chr5_71388845	age_at_onset_years	percentage	204	0.246182	0.416572	-0.575305	1.06767	0.590971	0.555214	0.0563769	0.0538501	0.00267778	0.969368
chr5_71389221	age_at_onset_years	percentage	199	-0.77613	0.738806	-2.2333	0.681041	-1.05052	0.294793	0.00961075	0.00400225	0.00566292	0.969368
chr5_71389239	age_at_onset_years	percentage	199	-0.381635	0.562988	-1.49203	0.728765	-0.677874	0.498664	0.0170672	0.0134567	0.00367322	0.969368
chr5_71389256	age_at_onset_years	percentage	198	-0.537712	1.16879	-2.84303	1.76761	-0.460058	0.645995	0.0903065	0.0956214	-0.00584256	0.969368
chr5_71390184	age_at_onset_years	percentage	204	0.250179	0.441301	-0.620075	1.12043	0.566912	0.571416	0.0185584	0.0223644	-0.00387801	0.969368
chr5_71390413	age_at_onset_years	percentage	204	-0.158612	0.730089	-1.59836	1.28114	-0.21725	0.828237	0.00925529	0.0100386	-0.000790629	0.973227
chr5_71390440	age_at_onset_years	percentage	204	-0.734232	0.476191	-1.67329	0.204825	-1.54188	0.124698	0.0417238	0.0284516	0.0138501	0.969368
chr5_71390471	age_at_onset_years	percentage	204	0.288457	0.405305	-0.510811	1.08772	0.711703	0.477486	0.0118782	0.0115274	0.000355021	0.969368
chr5_71390535	age_at_onset_years	percentage	204	0.305168	0.636275	-0.949576	1.55991	0.479617	0.632029	0.0460879	0.0377302	0.00876154	0.969368
chr5_71390567	age_at_onset_years	percentage	204	-0.0445097	0.454021	-0.939846	0.850827	-0.0980345	0.922004	0.0265534	0.0231801	0.00346533	0.973227
chr5_71390571	age_at_onset_years	percentage	204	0.197227	0.395319	-0.582349	0.976803	0.498905	0.6184	0.0252037	0.0212072	0.00409984	0.969368
chr5_71390598	age_at_onset_years	percentage	204	-0.338945	0.455572	-1.23734	0.55945	-0.744	0.457758	0.0211197	0.0183237	0.00285632	0.969368
chr5_71393010	age_at_onset_years	percentage	204	-0.556201	0.611664	-1.76241	0.650012	-0.909323	0.364285	0.0882383	0.0785632	0.0106114	0.969368
chr5_71393027	age_at_onset_years	percentage	204	0.172962	0.900635	-1.60311	1.94903	0.192045	0.847904	0.181931	0.175843	0.00744156	0.973227
chr5_71393063	age_at_onset_years	percentage	204	-0.136204	1.03764	-2.18244	1.91004	-0.131264	0.8957	0.256214	0.254544	0.00224496	0.973227
chr5_71393095	age_at_onset_years	percentage	204	-0.723469	0.626414	-1.95877	0.511831	-1.15494	0.249508	0.095562	0.0878084	0.00857283	0.969368
chr5_71393099	age_at_onset_years	percentage	204	-0.992178	0.695315	-2.36335	0.378994	-1.42695	0.15517	0.11148	0.0961017	0.0173078	0.969368
chr5_71395088	age_at_onset_years	percentage	204	-0.464841	1.27027	-2.96983	2.04015	-0.36594	0.714801	0.220155	0.220665	-0.000654085	0.969368
chr5_71397594	age_at_onset_years	percentage	204	0.467756	0.46115	-0.44164	1.37715	1.01432	0.311666	0.0209313	0.0105518	0.0106014	0.969368
chr5_71397869	age_at_onset_years	percentage	204	0.202125	0.404036	-0.594641	0.99889	0.500264	0.617445	0.0138986	0.019266	-0.00544302	0.969368
chr5_71409684	age_at_onset_years	percentage	204	-1.70683	0.999589	-3.67803	0.264379	-1.70753	0.0892911	0.232766	0.225131	0.0099504	0.969368
chr5_71392849.	age_at_onset_years	percentage	204	0.534913	1.00165	-1.44036	2.51019	0.534031	0.593919	0.285548	0.275029	0.0147234	0.969368
chr5_71409194.	age_at_onset_years	percentage	204	-1.4825	1.43076	-4.30398	1.33897	-1.03617	0.301388	0.24655	0.244462	0.00277092	0.969368
chr5_71409976.	age_at_onset_years	percentage	204	-1.05901	1.14532	-3.31761	1.19959	-0.924636	0.356281	0.30285	0.298293	0.00653707	0.969368

[truncated: 1 more sheets: ST8K]
