# Supplementary material for: Comprehensive analysis across SMN2 excludes DNA methylation as an epigenetic biomarker for spinal muscular atrophy
Source: iScience. 2025 Apr 17;28(5):112461. doi: 10.1016/j.isci.2025.112461 (PMC12084074; doi:10.1016/j.isci.2025.112461)
Supplement: Table S9. Summary statistics for methylation percentage per CpG site in the ONT sequencing dataset, related to Figure 1 — A.) Summary statistics for blood. B.) Summary statistics for fibroblasts [file mmc5.xlsx]

## Sheet: ST9A
Position of the CpG site on T2T-CHM13 chromosome 5	Mean methylation percentage across samples	Standard deviation of the methylation percentage across samples	Median methylation percentage across samples	Interquartile range of the methylation percentage across samples	Minimum methylation percentage across samples	Maximum methylation percentage across samples
71375512	98.4385	2.38297	100	2.89931	92.8571	100
71375542	96.7916	2.6924	96.5856	3.54497	92	100
71375574	97.4169	2.56693	97.3001	3.92593	93.3333	100
71375598	93.2291	5.49671	93.5484	8.94841	85	100
71375634	94.9128	3.91038	95.1357	2.87067	86.8421	100
71375694	97.6945	2.57237	98.3871	4.33502	93.5484	100
71375719	94.739	4.69272	94.8257	9.31004	88.8889	100
71375849	94.2323	4.67436	95.5116	7.17285	87.0968	100
71375938	90.5714	7.93565	92.2549	9.27493	76	100
71376002	89.7821	6.62385	89.0152	10.591	81.25	100
71376124	95.3091	4.52407	96.2759	6.19805	86.6667	100
71376137	93.1256	4.12095	93.0195	5.03689	86.9565	100
71376303	84.5142	6.22529	85.8553	8.80898	75	93.1034
71376346	95.135	3.92456	96.3528	4.30624	88.2353	100
71376394	96.8791	2.54936	96.875	4.54167	93.5484	100
71376399	96.3181	3.83811	96.2912	5.77446	88.8889	100
71376457	93.8726	4.9647	95.6439	6.20214	85.1852	100
71376496	98.3117	2.90275	100	2.41935	92.5926	100
71376551	90.7519	4.87673	90.9091	3.4861	81.4815	100
71376575	98.0465	3.21404	100	2.98478	90	100
71376581	98.4696	1.69173	98.9583	3.01943	95.8333	100
71376583	97.245	2.00255	96.7204	3.41024	94.7368	100
71376650	87.8067	7.06948	88.6305	6.28886	76.1905	100
71376745	92.8787	4.08874	93.3866	6.25667	87.5	100
71376890	90.6002	5.97765	89.6296	9.86201	83.3333	100
71377034	91.8817	6.78847	92.5517	5.43094	75	100
71377080	94.5783	3.58097	94.2857	4.07407	90	100
71377097	94.8772	3.03838	95.6522	3.68926	90.3226	100
71377155	96.8419	2.54399	96.5856	3.6752	93.0233	100
71377159	98.3345	2.6181	100	2.80112	92	100
71377167	98.5768	1.57448	99	2.85412	96.1538	100
71377295	93.4886	2.6368	92.7249	4.14587	90	97.1429
71377307	97.2484	1.96586	96.3528	3.14514	95.122	100
71377311	95.1356	3.03637	95.8333	3.37054	89.2857	100
71377633	95.8793	2.80962	95.5911	1.82668	91.3043	100
71377647	86.527	5.08294	84.7222	7.2104	79.3103	95.2381
71377798	95.4538	3.15221	95.4359	2.79496	90.3226	100
71377921	93.2816	4.16547	92.5824	4.21212	86.3636	100
71377944	93.9798	4.59573	94.3452	4.66734	86.3636	100
71377961	98.3515	2.24951	100	3.41954	94	100
71378003	98.6337	1.83059	100	2.88248	95.6522	100
71378006	94.0543	1.70709	93.7782	2.59994	91.6667	96.7742
71378099	94.9829	5.50353	97.1065	10.3604	86.9565	100
71378146	98.0865	2.06054	98.4375	3.54064	95.4545	100
71378377	94.3175	5.78219	94.9534	9.96503	84.6154	100
71378668	93.3895	3.61482	93.1034	2.79575	86.9565	100
71378846	95.1554	3.10502	94.9717	4.13179	91.6667	100
71378889	89.4582	4.90376	89.6429	6.79224	81.5789	96
71379140	93.3621	7.31898	96.131	5.278	77.7778	100
71379170	91.746	5.92854	92.3077	8.06731	82.6087	100
71379239	93.1205	6.64751	94.9697	7.82733	79.1667	100
71379341	95.1605	4.50925	95.8333	8.02171	87.5	100
71379375	84.2643	12.8258	87.8852	14.3318	54.5455	96.1538
71379440	98.6287	1.78527	100	3.30049	96.2963	100
71379460	95.0219	5.03727	94.9223	7.62108	86	100
71379483	97.6118	2.48754	97.3329	3.63985	92.3077	100
71379487	91.0141	4.78759	91.0256	4.84569	83.3333	100
71379583	96.8521	2.73555	96.8053	4.57875	92.8571	100
71379603	96.1111	5.24695	98	5.35714	84	100
71379635	90.0415	2.87081	90.295	4.05383	85.7143	93.9394
71379686	97.3632	4.47882	100	3.25855	86.6667	100
71379694	90.5091	4.32809	91.8333	6.21907	84.6154	96.6667
71379921	97.4471	3.43975	98.6111	3.67063	89.2857	100
71380079	97.1797	3.32733	97.607	3.37302	90.625	100
71380111	95.2623	5.11432	96.424	5.08766	86.1111	100
71380136	95.2831	3.56864	95.1429	2.27643	87.5	100
71380143	95.29	4.5813	95.7937	6.42945	86.6667	100
71380211	95.7205	3.5826	96.5476	2.87126	89.2857	100
71380340	95.1526	4.75102	96.8627	8.36444	88.4615	100
71380556	95.358	5.48753	96.875	8.63636	84.375	100
71380638	93.2802	4.0243	93.1235	4.36595	87.5	100
71380681	98.1447	2.03331	98.6111	3.58423	95	100
71380686	97.6192	2.75377	98.4375	4.05093	92.5926	100
71380690	88.475	5.69585	87.75	6.5437	79.1667	96.2963
71380697	95.7108	2.67881	96.3528	2.29167	91.4286	100
71380770	96.7776	3.32761	97.586	6.26728	91.6667	100
71380786	97.531	2.42847	97.1405	3.61144	93.3333	100
71380806	96.3546	3.6809	96.5856	4.20652	88	100
71380867	96.0993	2.35555	96.5618	2.88988	92.3077	100
71380908	95.7911	4.94649	97.4845	7.6087	87.0968	100
71380940	97.4027	1.87583	96.633	3.17048	95.2381	100
71380986	95.5998	3.7732	96.5352	5.15193	89.6552	100
71380990	91.857	3.58267	91.6667	1.64961	87.0968	100
71381014	97.3159	4.45085	100	5.55556	88.4615	100
71381043	96.7813	3.65948	96.9982	3.23648	87.5	100
71381046	98.0447	2.52733	99.0196	3.22581	92.3077	100
71381074	97.2712	2.4471	96.2912	4.40909	94.2308	100
71381086	97.2297	2.66967	96.6092	4.38948	92.3077	100
71381123	94.5105	3.14973	93.6946	4.38682	90.4762	100
71381132	97.9122	2.31276	98.4375	3.98707	94.1176	100
71381142	85.3847	5.53328	84.5788	7.80303	75	92.5926
71381150	94.822	4.58015	96.235	3.69205	85.7143	100
71381166	95.5219	3.33491	96.2912	5.25057	91.1765	100
71381190	82.7759	5.94944	82.837	10.0654	75.8621	91.3043
71381198	98.0613	2.24714	98.9796	3.73529	94.5946	100
71381206	91.3054	6.21421	92.2513	6.98729	79.1667	100
71381446	95.4197	4.16012	95.8333	5.47596	87.5	100
71381451	81.2273	8.33883	83.6022	12.2958	65.9091	91.3043
71381470	91.1212	6.15129	92.803	10.0044	82.6087	100
71381478	62.4194	6.29193	62.6786	4.43752	52.7778	75
71381516	56.9776	12.6258	52.7778	21.5541	42	75
71381520	41.7898	8.7208	40.0641	11.9453	32.2581	56.7568
71381562	76.6768	8.68936	79.2892	12.6683	63.1579	88
71381580	60.4409	12.8442	59.9905	11.6395	40.9091	83.871
71381596	47.6854	10.7775	46.3542	9.61877	25	64
71381602	49.7531	11.4063	50.7576	8.19489	28	70.8333
71381604	46.2832	9.60254	46.6063	7.22828	26.9231	64.2857
71381607	46.2443	13.4453	46.1315	17.3934	26.087	72
71381626	20.5545	7.14539	22.7143	9.65885	7.69231	28.125
71381634	13.5363	5.73949	11.8298	8.21299	5.26316	21.6216
71381727	4.17554	4.61415	2.51225	7.85185	0	12.5
71381746	3.66547	2.5317	3.48558	3.24369	0	7.69231
71381757	0.955985	1.57511	0	2.02703	0	4
71381766	3.92921	3.47099	5.57276	6.5625	0	8.33333
71381785	2.77957	2.79753	2.94372	4.22241	0	8
71381794	4.74656	4.31432	4.44664	6.0216	0	13.3333
71381801	1.79673	2.01285	1.35135	3.10133	0	5.26316
71381811	14.9502	6.93109	14.3966	10.1869	3.125	25
71381826	4.26449	3.98105	4.09699	4.78444	0	11.3636
71381830	0.733333	1.55397	0	0	0	4
71381833	3.53428	3.02567	3.77493	3.36022	0	9.09091
71381840	2.01583	2.51425	1	3.5119	0	7.40741
71381859	3.44845	4.07274	3.78571	4.53004	0	13.3333
71381869	7.14173	5.63054	6.72878	7.57801	0	17.0213
71381874	1.28234	1.68045	0	2.88156	0	3.84615
71381880	3.77534	3.91396	3.04147	3.36487	0	11.1111
71381882	1.63672	1.82812	0.980392	3.45345	0	4
71381896	1.90078	1.70382	2.4924	3.22581	0	4
71381906	1.37336	1.80363	0	2.98701	0	4
71381909	4.10103	2.33456	3.92308	2.13078	0	8.57143
71381921	2.13051	3.58643	0	3.38462	0	11.1111
71381924	0.592949	1.31729	0	0	0	3.84615
71381929	7.17315	5.15972	7.0197	6.56776	0	14.2857
71381945	10.113	7.79581	6.87646	8.18075	3.44828	28
71381955	8.30619	4.14521	7.27513	4.29968	3.0303	16.2791
71381958	3.21478	2.49513	3.72414	3.51449	0	7.40741
71381960	1.41097	1.85666	0	3.21429	0	4.34783
71381980	4.45665	4.33251	4.80439	8.04147	0	11.1111
71382006	4.20629	4.3586	3.35165	4.97727	0	12.5
71382026	3.88568	2.96439	4	5.15809	0	7.40741
71382043	2.67788	3.25879	1.13636	5.24725	0	8.69565
71382051	5.24492	4.42755	5.2168	6.0321	0	12.5
71382067	1.56554	2.57707	0	3	0	6.25
71382072	2.96377	3.00638	3.24074	4.22241	0	8.51064
71382092	5.1346	2.00605	4.86111	2.643	2.12766	8.69565
71382094	3.70897	3.46915	3.22917	4.45238	0	10.5263
71382104	0.970354	1.58843	0	1.97368	0	3.84615
71382119	6.39703	5.55571	6.27451	9.80166	0	15.3846
71382128	1.28812	1.70824	0	2.80075	0	4.16667
71382139	1.41204	2.36179	0	2.77778	0	6.25
71382154	2.03937	2.9574	0	3.48502	0	8.33333
71382178	4.59191	4.25653	3.77493	7.55837	0	12.1212
71382197	2.7797	2.74019	2.8605	4.94737	0	7.40741
71382199	2.06212	2.26301	1.6129	3.74668	0	5.55556
71382375	8.31261	4.58336	9.10931	7.34862	0	13.7931
71382403	4.46496	3.40898	4.16667	2.01047	0	11.5385
71382409	12.0077	7.554	12.7717	11.8203	0	24.1379
71382611	47.668	9.54491	48.6842	7.57576	25	60
71382630	14.8994	5.37748	16.1458	4.50509	3.44828	20
71382644	49.4664	10.0606	49.7648	10.5417	33.3333	65.7143
71382646	41.5835	11.0851	37.2523	11.5	26.6667	60
71382724	87.3835	8.8511	88.5946	8.31726	65.3846	95.8333
71382746	81.2384	4.97095	81.5611	4.40996	70.8333	88.4615
71382781	63.4306	5.24803	62.8289	6.69643	57.1429	74.2857
71382785	84.2342	7.92729	85.5351	14.0456	73.3333	94.4444
71382789	92.9108	4.38056	93.5484	3.3816	84.2105	100
71382791	86.9029	4.35205	86.3467	5.02926	80	93.75
71382829	87.2256	7.52361	87.0879	6.82258	75	100
71382834	88.7173	7.31762	91.5476	7.27349	76	97.4359
71382838	87.813	6.26131	89.272	7.6093	73.913	95
71382859	94.7382	3.85164	94.4684	5.23725	88.4615	100
71382879	83.823	8.05864	84.413	7.58796	67.7419	96.7742
71382890	91.9781	4.56401	92.2323	5.27717	85.1852	100
71382919	97.9674	1.93825	97.6307	3.34378	94.7368	100
71382923	97.4162	2.42054	96.7134	3.81054	93.5484	100
71382931	89.7436	5.7802	89.9889	5.68425	78.9474	97.3684
71382935	95.6717	4.20679	96.5352	6.60897	88.8889	100
71382955	86.6191	4.73677	86.6071	7.91176	78.5714	92.3077
71382987	96.5404	4.0154	97.5294	4.94737	89.2857	100
71382994	95.7839	3.67576	96.0648	6.28655	90	100
71383011	92.7952	5.7213	94.1426	7.85714	81.8182	100
71383017	97.0837	3.27309	96.688	3.96154	89.4737	100
71383019	97.5415	2.83025	98.6111	4.97998	92.8571	100
71383041	87.6637	8.08003	89.1925	9.62281	70.5882	96.9697
71383057	93.3373	5.64131	94.8854	7.04571	82.3529	100
71383102	95.55	3.29762	95.903	3.74233	90.625	100
71383157	95.0952	3.2386	96.1538	4.19355	89.4737	100
71383210	94.003	3.0169	93.6364	3.33525	88.8889	100
71383231	94.515	5.25451	95.7428	4.9476	82.1429	100
71383248	66.5356	8.8224	64.3529	7.30519	55.3191	86.9565
71383275	35.2528	9.62882	32.7381	9.13296	22.2222	53.8462
71383418	78.9468	5.81305	79.5738	7.63889	68.75	86.4865
71383587	88.5928	5.44727	86.6518	6.92244	78.9474	96.2963
71383665	93.8048	4.22657	93.5417	4.65152	87.5	100
71383708	89.2839	4.95225	87.5959	6.31146	82.6087	97.9167
71383923	62.9154	6.43278	64.1429	7.99754	54.5455	73.5294
71384022	68.1347	8.68805	70.6691	11.9649	53.8462	80.7692
71384116	96.1201	4.49303	96.5476	3.35124	84.6154	100
71384120	98.7201	2.32527	100	2.08333	93.1034	100
71384122	97.161	2.31793	96.7593	3.40509	93.9394	100
71384132	89.1387	4.28007	90.1914	5.14302	82.1429	95.6522
71384207	96.836	4.60373	100	5.45343	87.5	100
71384215	95.0123	6.16338	97.9167	10.1244	84.2105	100
71384253	95.0157	4.14003	94.842	6.72823	88.2353	100
71384345	97.3779	3.72322	100	5.67255	90.3226	100
71384353	95.6927	3.25525	96.2912	2.88125	88.8889	100
71384375	84.5449	9.25209	86.0577	14.5089	69.2308	96.5517
71384466	93.1853	4.1625	94.0972	3.60875	83.3333	96.9697
71384470	95.6947	2.72805	96.3624	1.72211	89.2857	100
71384474	96.827	3.2901	96.9245	5.58036	90.9091	100
71384514	95.9599	3.73768	96.0769	5.61686	89.6552	100
71384544	98.1851	2.89153	100	3.12969	91.1765	100
71384603	93.6692	5.23717	95.1234	7.26396	85.1852	100
71384617	94.1949	4.51689	95.184	4.0501	84.6154	100
71384639	93.0763	5.12264	93.0705	7.59998	85.1852	100
71384785	97.7065	2.98074	98.8636	3.89286	90.9091	100
71384789	95.7787	4.80242	96.9669	3.48112	85.7143	100
71384797	97.9804	2.76732	100	3.77747	93.1034	100
71384799	94.975	5.04299	96.2912	6.10798	84.2105	100
71384853	93.1095	6.24358	93.9895	5.61115	80	100
71384860	92.1497	4.63242	93.5705	6.58352	82.1429	96.6667
71384877	95.5753	2.97579	95.4365	3.58957	91.1765	100
71384885	98.1007	2.38339	98.9362	3.23529	92.8571	100
71384907	91.4688	5.76783	92.5926	3.13424	77.7778	100
71385013	94.0572	5.69979	95.5357	10.1796	84.6154	100
71385037	96.0478	3.53354	96.7593	6.35146	90.625	100
71385043	94.0052	6.19154	95.5166	3.06314	78.5714	100
71385067	96.7335	3.28063	97.1825	3.10847	89.6552	100
71385553	38.1344	9.21396	40.0445	10.8045	21.4286	51.8519
71385618	87.416	7.05691	88.1944	7.43056	76.9231	100
71385830	80.7464	8.12301	80.1239	11.1412	66.6667	91.3043
71385864	43.8941	10.5112	44.0476	16.9957	28	56
71385894	60.504	13.0118	66.092	19.4239	39.4737	73.5294
71385953	76.7689	9.08108	80.3226	9.70124	58.3333	88.8889
71385996	97.4006	2.53284	96.9697	3.99794	93.1034	100
71385998	97.1399	3.331	98.8095	5.86124	92	100
71386004	95.4584	3.91096	95.4365	6.05002	88.8889	100
71386217	94.5593	2.94526	94.8043	3.7037	89.6552	100
71386233	97.4572	2.45775	96.9585	3.86207	93.1034	100
71386255	89.1947	5.547	90	4.47099	76.4706	96.4286
71386264	92.2485	6.33411	94.2963	7.81471	81.25	100
71386280	94.5998	5.72586	96.8182	7.9129	84.2105	100
71386287	94.7484	4.50051	94.5767	7.47126	86.9565	100
71386295	97.3974	3.21107	98.9362	4.7807	92.1053	100
71386319	93.5902	4.87331	93.8095	3.91302	84.2105	100
71386339	96.3538	4.08808	96.9048	5.67204	88.8889	100
71386343	98.3978	1.84931	99	2.98478	95	100
71386351	95.1332	4.72083	94.7619	8.42857	87.7551	100
71386388	91.1793	4.00805	90.9946	3.60324	82.7586	96.6667
71386399	95.8928	3.96021	96.9601	6.21408	88.5714	100
71386440	96.5088	3.26315	95.8547	6.02919	92	100
71386449	96.1949	2.55572	96.3624	2.96744	92.6829	100
71386462	95.1392	3.54871	95.291	3.42462	88.5714	100
71386478	96.9909	2.62351	97.0357	3.39982	92.5926	100
71386488	98.4443	2.23822	100	3.04435	93.617	100
71386490	98.4464	2.62597	100	2.41935	93.75	100
71386595	92.9299	6.40122	94.0705	5.63072	79.1667	100
71386821	89.5885	6.46589	89.0873	7.91507	77.7778	100
71386833	90.0343	6.94407	91.1111	7.34325	74.0741	96.4286
71386846	80.6432	7.88524	80.7407	13.9565	68.1818	89.6552
71386933	78.7455	7.46692	81.0714	9.04487	61.2903	85.7143
71386949	85.9189	10.8695	86.1176	10.671	60.8696	100
71386953	87.0044	6.34937	88.6305	9.76587	76.1905	94.4444
71386962	84.1702	8.74008	83.003	10.7815	68.1818	96.2963
71387235	84.892	8.42441	87.037	13.7373	73.0769	96.2963
71387264	83.4089	5.23251	84.6465	2.49321	73.6842	89.2857
71387356	96.7688	2.59631	96.5517	4.64802	92.8571	100
71387461	96.6756	3.48353	96.7593	5.64904	90	100
71387582	94.952	3.12547	93.8447	3.89527	91.4894	100
71387959	87.0276	7.20485	85.4111	9.50459	76.4706	97.2973
71388107	90.7736	6.82458	93.0081	6.26927	78.9474	100
71388149	83.2156	9.22609	85	6.89588	60	93.0233
71388157	93.2794	3.63051	92.9803	5.34183	89.1892	100
71388226	85.4372	9.42341	88.2308	11.3496	65.2174	95.8333
71388303	88.2638	4.82909	88.8254	4.98511	80	92.6829
71388417	72.8246	9.73189	74.0533	9.53819	55	90.4762
71388451	87.5621	6.5584	86.5865	6.86441	80	100
71388552	86.8134	7.28087	88.5946	6.69643	72	95.8333
71388572	79.6256	8.98159	80.3309	15.9506	67.6471	91.3043
71388646	62.2669	5.472	62.1324	5.03882	50	70.5882
71388722	65.3533	6.98	64.0086	8.50708	56.6667	78.125
71388845	78.3371	9.91638	79.021	10.0601	59.0909	95.4545
71389008	90.5282	4.10555	89.2308	5.21655	85.1852	97.4359
71389221	81.9748	6.89426	84.413	5.40179	68.4211	90.3226
71389239	86.2862	6.67437	87.75	9.58469	77.7778	97.1429
71389256	78.8821	10.9581	75.6806	16.3434	66.6667	100
71389676	97.1007	3.7588	98.3871	3.69107	90	100
71390184	92.0041	2.47307	91.9872	3.06334	88.2353	96.875
71390413	91.1114	4.4093	89.6057	5.64068	86.2069	100
71390440	96.8706	3.65638	97.2474	3.71795	89.2857	100
71390471	97.6795	1.65317	97.0143	2.54329	95.8333	100
71390473	96.4236	4.14272	97.1554	5.41176	87.5	100
71390535	91.3492	5.79389	92.4977	4.59621	79.1667	100
71390559	98.5266	2.69137	100	2.27273	92	100
71390567	97.5819	2.46104	97.2201	3.67063	92.5	100
71390571	97.103	3.45729	97.1405	3.64219	88.8889	100
71390598	95.9058	4.92593	97.1335	6.15809	84.6154	100
71390661	94.4279	3.99321	94.5906	2.83065	84.6154	100
71390689	96.5224	3.2767	96.2759	6.01604	92.3077	100
71390765	92.9211	5.92692	91.4005	7.85308	80.9524	100
71390804	94.5603	3.50531	95.1429	4.23373	88	100
71391104	92.4778	5.29286	93.6492	6.6506	82.1429	100
71391265	67.8858	11.4083	69.6311	11.2826	50	89.2857
71391281	72.0757	12.4161	74.8718	16.8211	52.9412	93.5484
71391538	91.8229	6.60548	93.6364	8.32123	80	100
71391606	96.7092	3.17823	96.6063	5.48246	92.1053	100
71391634	96.0568	3.17733	95.6502	5.04308	91.4286	100
71391743	93.1934	4.20603	92.7249	5.15152	85.2941	100
71391780	95.1343	2.84834	95.2851	2.29231	88.8889	100
71391870	92.2088	6.20678	95.2731	9.57825	80	97.4359
71392000	93.6142	5.4096	93.797	7.95508	84.375	100
71392047	93.9117	5.25503	93.6105	9.11531	85.1852	100
71392101	97.0739	2.70008	96.6484	5.22942	93.5484	100
71392231	90.8799	7.29697	89.9889	6.76364	75	100
71392264	93.0232	6.55437	93.6946	4.26354	76.9231	100
71392334	91.2961	6.57325	92.9276	5.24306	75	97.2973
71392409	91.9256	2.91516	92.77	3.28067	87.1795	96.1538
71392465	93.7875	5.52136	94.4947	4.80224	81.25	100
71392485	95.0585	4.37943	95	6.98634	87.5	100
71392523	91.3613	4.03514	92.1538	3.35648	82.3529	96.4286
71392836	88.0226	5.9801	87.6984	8.31044	79.1667	96.6667
71392849	44.774	11.0318	47.9167	13.3557	22.5806	59.2593
71392860	41.1908	12.9707	36.3757	17.9643	27.7778	66.6667
71393010	76.9159	12.8949	80.0662	8.92294	50	93.1034
71393027	62.6913	9.91367	65.1515	14.1081	45.4545	75.8621
71393063	48.1757	8.41778	47.2143	9.97184	34.2857	64
71393095	76.4546	7.7074	77.7722	4.63819	59.4595	87.5
71393099	78.0083	8.90742	78.3482	4.44243	60	96
71393154	93.8681	3.51314	93.3333	5.66283	89.6552	100
71393186	95.7788	3.37941	96.5517	3.85123	89.4737	100
71393214	96.6757	3.59655	97.105	6.16359	90.3226	100
71393226	99.4494	1.17393	100	0	96.875	100
71393355	94.6846	3.44323	94.6581	3.1859	88.8889	100
71393480	95.9704	2.63316	96.1538	1.85578	92.1053	100
71393483	96.5955	2.25575	96.5476	1.75996	93.3333	100
71393534	95.5149	3.54372	96.663	5.35897	90.2439	100
71393688	98.148	2.78966	100	2.55508	93.1034	100
71393692	96.2824	3.58784	96.6092	7.5985	92.3077	100
71393756	95.9138	4.62941	97.5	4.85899	86.6667	100
71393818	97.4029	2.29286	97.1875	2.81126	92.5	100
71393832	96.8383	2.62486	96.663	4.10178	92.5926	100
71393888	98.0144	2.18193	98.5294	3.61111	95	100
71393892	96.0887	3.28858	95.8949	4.88736	90	100
71394024	91.1448	6.69635	91.8831	4.70128	75.8621	100
71394098	94.5735	3.47161	93.2028	4.26638	90.3226	100
71394128	97.7793	2.1755	97.1875	3.30645	93.5484	100
71394130	94.4191	3.0914	93.9286	4.19288	90	100
71394228	93.0803	5.78497	93.8645	8.81762	84.6154	100
71394287	98.142	2.62066	100	3.30645	92.8571	100
71394301	94.1728	4.62779	95.5827	3.30141	85.7143	100
71394317	97.4608	3.57229	98.75	3.04435	89.2857	100
71394345	94.4381	5.46396	95.5827	4.42649	81.4815	100
71394370	96.4622	3.45871	96.7708	6.82773	92	100
71394839	95.3181	4.18583	95.4454	6.40377	87.5	100
71394843	92.7699	5.62946	92.3851	7.55952	82.7586	100
71394898	97.0727	3.15289	97.2598	2.85007	89.1892	100
71394906	95.1187	4.47543	95.0466	6.13671	85.7143	100
71394993	39.1793	30.3751	47.3558	56.3871	0	75
71395088	44.94	6.7095	42.6344	11.4161	37.5	54.5455
71395295	90.5909	6.4543	91.8642	7.08837	77.2727	100
71395633	93.9801	5.24553	94.8148	4.85865	84	100
71395723	89.9081	5.63671	88.1702	9.99589	82.3529	96.7742
71395739	94.087	4.19908	94.9875	4.64496	86.3636	100
71395771	92.7356	5.56734	94.7332	6.14052	83.3333	100
71395983	97.1641	3.98457	98.4375	3.54064	87.5	100
71396041	95.0814	4.09939	95.7937	4.18696	88.4615	100
71396083	91.7417	3.40923	92.3745	4.04101	85.7143	97.4359
71396184	92.9882	4.62129	93.3551	2.30606	83.3333	100
71396408	93.9921	6.95014	95.1234	6.20692	76.4706	100
71396853	98.241	2.55432	100	3.34378	92.5926	100
71397003	96.0051	3.47949	96.5144	6.31599	90.4762	100
71397039	93.4376	4.9428	92.9697	5.90733	84.6154	100
71397088	94.7277	4.38428	95.4451	2.42414	83.3333	100
71397137	94.916	4.47041	96.0769	3.85965	85	100
71397189	92.2609	4.02121	92.4286	5.06593	85	97.3684
71397264	87.8062	6.91331	88.8736	7.61699	75.8621	96.9697
71397489	97.9772	2.82485	100	3.88258	92.6829	100
71397493	98.9326	1.86065	100	1.78571	94.7368	100
71397495	97.4656	2.44073	97.2348	4.05093	93.9394	100
71397505	98.9907	1.63542	100	2.20588	96.2963	100
71397538	97.993	2.17025	98.4848	3.84615	95	100
71397549	96.4197	4.47821	97.1875	3.63985	87.5	100
71397594	96.4711	3.30233	96.4815	3.14468	89.4737	100
71397638	98.07	2.71974	100	3.43615	92.8571	100
71397658	96.6257	3.81547	96.7134	4.90891	88	100
71397680	96.5072	4.43445	97.3221	3.45982	88.2353	100
71397741	88.4572	4.40781	87.6894	5.988	82.1429	96.5517
71397793	89.1397	5.00834	88.6429	6.31967	80	96.2963
71397869	87.9666	8.53969	88.7368	7.58929	66.6667	96.1538
71398080	85.768	7.81551	86.7215	7.73455	71.4286	100
71398121	73.7003	7.16368	72.7513	9.46053	62.963	84.8485
71398176	73.8477	7.51295	75.8621	8.03571	56.5217	82.5
71398215	67.7957	11.8615	65.1515	15.8654	52.6316	91.3043
71398562	92.4438	2.75921	92.1748	3.87681	88.8889	97.1429
71398586	94.8711	3.49431	95	4.6534	90.3226	100
71398851	95.2196	3.90494	96.4103	4.82955	88.6364	100
71398869	91.9085	4.49165	91.7508	5.89373	82.7586	97.0588
71399084	70.2217	9.28263	69.4568	13.8348	56.6667	84
71399191	87.8057	9.47964	91.8831	15.7231	71.4286	96.9697
71399293	90.023	4.38413	89.9038	6.63029	84.2105	96
71399444	93.2403	5.52453	94.0972	2.84531	78.9474	100
71399703	94.4778	3.89968	94.8849	5.21674	88.8889	100
71399956	90.9045	5.73618	91.5179	10.0189	83.871	100
71399959	98.7979	1.6091	100	2.69841	96	100
71399963	98.8235	1.55835	100	2.7378	96.4286	100
71399965	97.0946	3.10255	97.0588	3.83333	91.3043	100
71399975	96.3944	3.64149	96.4881	6.26728	89.6552	100
71400012	92.592	3.27455	92.9697	4.43182	87.5	96.875
71400033	96.8228	3.18151	96.7204	5.20833	91.1765	100
71400053	94.2531	5.46867	95.184	9.16499	84.6154	100
71400094	95.6366	2.58159	95.9167	1.95334	90.625	100
71400098	96.252	3.7839	96.1019	6.06061	88.8889	100
71400106	82.1749	30.0594	93.6538	16.6731	0	100
71400130	96.5504	3.22339	96.7134	4.47883	90	100
71400163	80.9563	9.87745	81.3793	10.4321	62.5	96.1538
71400192	92.4199	5.47799	93.798	7.56689	83.3333	100
71400216	96.9018	3.61472	97.096	3.34378	90	100
71400384	95.409	4.49308	96.3528	5.30746	87.5	100
71400546	95.021	3.88467	95.7143	3.42345	87.5	100
71400597	95.4976	4.85614	95.4167	6.83908	84.8485	100
71400618	95.6447	4.90715	96.5476	7.95718	86.9565	100
71400728	97.371	2.49268	97.0143	4.37063	93.4783	100
71400740	94.3746	3.17627	94.279	3.75635	89.4737	100
71400858	94.5642	4.949	94.9312	8.05195	85.7143	100
71401477	93.7386	4.697	93.6835	6.04927	86.3636	100
71401483	96.8511	3.30995	96.7134	4.33502	90.4762	100
71402005	95.4667	2.36482	96.0769	2.55037	91.8919	100
71402033	90.9802	6.27863	91.7508	6.76793	80.6452	100
71402061	97.1298	2.20341	96.663	3.30556	93.75	100
71402077	95.3975	4.59932	96.4815	3.39209	84.2105	100
71402163	95.5992	4.36389	96.0565	8.30745	89.4737	100
71402181	96.5917	3.66027	96.9643	6	89.4737	100
71402196	97.9104	2.80317	100	4.22241	93.5484	100
71402206	95.3757	4.26384	95.8333	6.22088	87.0968	100
71402340	97.7472	3.20873	100	4.21554	91.3043	100
71402346	94.4879	3.37738	95.2851	4.29466	88.4615	100
71402512	95.7017	3.91127	95.7672	6.12988	88	100
71402518	93.312	6.02983	93.6508	9.97126	82.1429	100
71402626	94.1408	6.65325	95.6944	7.65913	78.9474	100
71402705	93.5022	5.09145	93.6594	7.5104	86.4865	100
71403328	93.6141	5.09613	93.6946	3.97441	80.9524	100
71403366	97.2327	2.25576	96.8719	3.14977	93.75	100
71403406	97.8706	2.65356	98.8636	3.03819	93.3333	100
71403462	98.168	1.98138	98.5294	3.33333	95.4545	100
71403541	96.3733	3.4607	96.4815	3.63889	88.8889	100
71403552	98.6652	1.82853	100	2.82828	95.2381	100
71403557	96.1194	3.9107	96.4901	6.94444	90	100
71403660	95.3331	2.90078	94.8413	2.23936	90.6977	100
71403673	94.1793	4.17426	94.6779	6.31632	88.4615	100
71403750	95.2446	3.15988	96.2132	3.88145	90	100
71403758	97.5431	2.38659	97.2598	4.16667	93.75	100
71403788	96.8821	2.90893	96.9245	3.73377	90.625	100
71403796	98.4762	3.24369	100	0	91.4286	100
71403813	96.9184	3.25299	96.9697	3.05845	88.8889	100
71403820	97.6399	2.09963	96.6667	3.74668	95.122	100
71403828	91.5041	5.15906	90.2381	3.72854	84.2105	100
71403853	84.6402	5.79752	84.5	4.55366	70.8333	92.5926
71403873	98.5091	1.96432	100	3.25758	95.4545	100
71403877	97.7573	2.00731	97.0563	3.86207	95.4545	100
71403885	96.3754	4.39562	98.6842	8.06818	90	100
71403889	95.6973	5.29454	96.1111	5.55556	82.7586	100
71403919	95.8465	3.7494	96.875	7.2854	90.625	100
71403930	97.0324	2.3443	96.8182	4.19643	94.1176	100
71403938	98.7172	1.66964	100	2.96717	96.4286	100
71403952	96.5688	3.23715	97.1335	5.00198	90.3226	100
71403963	98.1415	2.14375	98.913	3.45982	94.2857	100
71403968	98.0208	3.21138	100	3.28125	90	100
71403996	96.6678	2.25969	96.8719	2.36307	93.3333	100
71404006	97.9049	1.92096	97.2556	3.17693	95.2381	100
71404008	99.4701	1.13938	100	0	96.875	100
71404012	97.7406	2.08993	97.2507	3.83333	95	100
71404235	95.0483	3.63245	95.4187	4.43582	88.8889	100
71404358	78.9693	6.63262	76	8.13675	72.2222	93.75
71404497	95.6689	3.82401	96.7134	7.68908	90.9091	100
71404634	97.2979	2.8459	97.1781	4.15373	91.3043	100
71404714	59.42	31.3758	54.5714	36.7682	0	100
71404725	95.3484	3.84647	95.5534	7.36848	90.4762	100
71404762	91.4973	7.17729	93.0288	7.27036	78.9474	100
71404781	92.5431	3.4867	91.4663	4.51805	88.2353	100
71405073	95.887	3.03369	96.7708	3.54635	91.3043	100
71405117	91.8265	6.41392	94.6003	10.1825	80.9524	100
71405131	88.8379	7.36539	87.8341	10.1765	75	100
71405162	92.6203	5.12456	92.4977	5.56029	82.7586	100
71405194	93.9876	5.44004	95.5911	2.55	80	100
71405206	96.1891	4.09259	97.0861	7.6581	89.6552	100
71405230	90.7438	4.85592	91.3125	7.11698	83.3333	96.5517
71405254	91.3166	4.25184	90.5882	6.45906	83.3333	96.5517
71405286	83.0595	6.53449	83.8542	5.97466	72.2222	96.6667
71405316	73.1778	13.5767	75.098	11.5092	51.1111	95.4545
71405324	70.1896	9.50798	69.1651	13.4632	54.1667	85.1852
71405528	88.9982	6.24534	89.5722	7.48731	78.5714	100
71405538	92.3193	5.61024	92.4264	6.42152	80	100
71405747	83.7193	7.08313	83.112	5.95845	73.913	96.7742
71405879	91.4792	4.88472	90.9647	7.03874	84.8485	100
71405908	95.7108	4.06483	95.0231	6.83908	90	100
71405931	97.455	3.06972	98.5294	4.70494	91.6667	100
71405947	94.5252	4.77952	96.0404	3.26389	82.6087	100
71405987	96.9569	2.7582	96.8719	3.37992	90.9091	100
71406007	95.504	4.65784	96.9165	3.10696	84	100
71406021	95.9797	4.14906	95.6306	6.35386	87.5	100
71406065	96.9036	2.07811	96.9669	1.51665	93.9394	100
71406102	91.368	5.02615	92.6075	8.2931	83.3333	96.7742
71406151	91.9845	5.35478	92.1212	5.69759	83.3333	100
71406309	90.9597	4.95631	90.767	4.86782	80	96.7742
71406578	92.8806	7.16853	96.1019	6.26291	75	100
71406584	97.0385	3.42728	97.2136	3.17693	90.9091	100
71406622	95.7078	5.2523	96.9165	5.42208	84.6154	100
71406631	94.5755	3.47994	94.9359	3.46176	88	100
71406646	97.2527	3.70321	98.6111	3.2006	89.6552	100
71406682	96.5688	2.66259	96.3333	4.87537	93.1034	100
71406712	96.3143	3.34188	96.8719	5.68233	91.3043	100
71406716	98.1812	2.45878	100	3.93145	93.75	100
71406796	97.5927	1.71994	96.8246	2.79038	95.6522	100
71406804	93.9703	4.29752	94.9697	5.37674	85.2941	100
71406881	94.2282	5.20686	93.6492	6.41667	82.7586	100
71406931	98.0496	2.38875	98.5294	3.00802	92.8571	100
71406943	96.8249	3.36729	97.0563	4.84023	91.3043	100
71406946	97.1113	2.80872	96.7742	4.70779	92	100
71406976	13.5827	26.7315	2.27273	6.19048	0	82.3529
71406995	95.7642	4.25845	96.9669	5.76018	86.6667	100
71407061	80.8658	9.35718	84.123	8.80456	64.7059	90.9091
71407073	92.2876	7.65983	93.4874	11.018	77.5	100
71407128	51.8463	11.4633	50	14.2721	31.8182	67.8571
71407145	69.417	15.0247	71.6247	22.312	48.2759	92.3077
71407192	59.1822	12.6926	63.5081	18.7737	38.4615	75
71407200	47.1573	10.4582	46.645	14.6967	33.3333	62.5
71407280	9.63235	20.9195	0	0	0	58.8235
71407310	79.5865	8.87633	81.9805	7.88095	61.2903	92.8571
71407327	79.2629	8.45342	81.5611	5.84274	57.1429	86.3636
71407366	76.048	5.7886	75	7.44198	66.6667	85.1852
71407398	89.079	5.15223	90.1613	6.45036	79.4118	96.5517
71407484	95.5023	3.2545	96.131	3.43582	89.6552	100
71407487	96.2651	3.13927	96.0648	4.56622	90.4762	100
71407489	93.8152	3.31263	94.6198	2.67143	86.3636	96.9697
71407551	92.7719	4.17011	92.0123	6.24042	86.3636	100
71407575	97.0479	3.65281	98.6486	5.37879	90.9091	100
71407587	95.1395	3.64909	95.3922	4.30744	89.6552	100
71407648	97.6114	2.21361	96.7708	3.54064	93.9394	100
71407673	96.7895	2.59173	96.7204	4.31876	92.6829	100
71407706	97.9784	2.90373	100	3.86029	91.8919	100
71407722	95.712	3.6288	96.3624	6.16174	90.4762	100
71407750	92.8663	7.9007	94.1558	5.54011	72.7273	100
71407788	84.0072	5.61597	84.123	3.47708	76.1905	96.2963
71407803	96.801	2.62771	96.424	3.46711	92.8571	100
71407807	96.9046	1.9164	96.7204	1.16844	93.9394	100
71407857	97.7768	3.36951	100	3.21429	90.625	100
71408006	94.3263	3.22303	94.5887	4.15064	90	100
71408147	90.9511	2.79733	91.7421	2.49251	84.2105	93.75
71408282	95.2378	4.91226	96.663	6.76416	86.2069	100
71408314	95.4861	2.36274	95.7672	2.69108	91.4286	100
71408342	96.906	3.43415	98.2759	6.45161	92.3077	100
71408373	95.8843	3.14073	94.9697	5.92846	92.5926	100
71408376	93.5344	4.16922	93.6647	4.84317	85.1852	100
71408469	87.7508	5.19669	86.6071	7.41903	80	96.9697
71409194	30.5055	13.0119	31.8841	17.4658	16.6667	58.8235
71409272	32.2828	12.5703	32.0513	16.1106	16.129	54.5455
71409298	38.0581	13.2817	37.8247	10.8261	21.0526	66.6667
71409485	36.9936	16.4422	40.7834	22.7267	16.129	66.6667
71409684	50.2307	11.4398	50.8621	15.677	33.3333	67.6471
71409976	42.812	14.1145	41.7989	15.1278	20	67.6471
71409990	45.5819	13.96	42.951	14.0569	26.1905	73.5294
71410038	43.3618	12.3649	39.1304	22.382	30.4348	63.3333
71410048	24.0035	20.633	22.2332	18.6356	0	65.625
71410055	40.3942	13.4252	39.3398	14.5641	23.2558	68.75
71410068	44.9916	10.5282	42.1095	7.37554	32.6087	65.7143
71410188	90.6625	4.7625	91.5625	7.36329	82.7586	96.1538
71410225	93.2721	3.04078	93.3259	3.01437	87.0968	96.1538
71410235	96.1808	5.53847	100	7.16846	84	100
71410241	95.5148	4.2605	96.2143	5.85859	87.0968	100
71410391	92.8862	6.35626	92.5824	5.51857	78.2609	100
71410488	89.5693	5.66905	90	6.75	79.3103	96.4286
71410632	89.2711	4.11042	89.0873	2.58381	81.8182	96.875
71411017	94.7609	2.677	94.7475	3.19177	90.9091	100
71411081	64.8054	11.757	68.8735	18.0495	50	82.6087
71411148	92.6463	3.66035	92.5517	4.33639	87.5	100
71411156	93.2867	4.60526	94.2547	6.62032	86.3636	100
71411161	86.9553	8.00723	88.9452	7.34381	72	100
71411211	96.0352	3.9468	96.6014	3.61305	89.2857	100
71411251	98.0273	2.26291	98.9362	3.81054	94.1176	100
71411367	97.5874	2.91939	98.5294	3.66587	92.3077	100
71411369	94.0916	3.58884	93.833	4.30689	86.9565	100
71411407	96.5268	2.73977	96.2912	5.16809	93.1818	100
71411412	96.395	2.78132	96.7204	0.746528	90.9091	100
71411499	92.6375	6.67538	93.2028	5.85523	77.2727	100
71411512	95.6205	3.51591	95.1509	6.58369	91.1765	100
71411565	90.5616	6.3006	92.8571	4.55878	77.2727	96.4286
71411589	96.8689	3.20603	96.875	5.54957	91.3043	100
71411600	55.5636	40.655	70.7071	74.5	0	100
71411627	96.6067	3.3335	96.4461	5.92567	91.6667	100
71411635	96.3029	2.98741	96.0769	4.91239	91.3043	100
71411662	94.0969	3.67472	94.6779	3.69658	86.2069	100
71411691	96.9486	2.12982	96.7742	1.48928	92.5926	100
71411729	95.7335	3.45173	96.1481	3.35021	88.8889	100
71411738	96.7817	2.46825	96.1538	3.45442	93.3333	100
71411782	94.3009	3.99907	95.8042	3.69658	85.7143	100
71411915	89.5169	10.0627	94.1538	14.3619	73.3333	100
71412078	95.5892	3.75918	95.9167	5.96171	89.6552	100
71412110	91.9441	3.94025	92.1296	5.05976	83.7209	96.9697
71412321	91.9946	4.44586	91.6084	7.32212	86.3636	100
71412329	97.2665	4.50568	100	3.54064	86.2069	100
71412395	90.6625	5.64541	92.7249	4.71251	79.4872	96.2963
71412410	97.2052	2.9208	97.0563	3.67063	91.6667	100
71412469	96.0034	2.60382	95.9936	3.1866	92.8571	100
71412736	44.4248	11.6766	44.5806	12.2596	28	68.1818
71412902	99.4345	1.24266	100	0	96.4286	100
71412955	21.2302	22.8412	15.625	43.5268	0	50
71413393	97.6091	2.46437	97.5242	3.81054	92.5926	100
71413396	96.9139	2.71707	96.8053	3.41806	92	100
71413507	97.2154	2.91897	96.7196	3.96154	90.9091	100
71413551	98.242	1.88641	98.5714	3.64219	96	100
71413556	96.0717	3.36922	96.1481	4.71643	90	100
71414062	85.1593	8.86882	86.2222	9.10738	66.6667	96.5517
71414153	94.9943	5.08114	96.1481	2.2929	82.1429	100
71414245	96.5731	2.29652	96.5476	1.2426	93.1034	100
71414390	95.6216	2.73959	95.291	3.21708	92.5926	100
71414471	95.3935	2.26128	96.0648	2.82691	92.5926	100
71414685	95.914	2.93722	96.1538	2.39266	90.3226	100
71414820	96.6049	4.44906	98.4848	5.58036	87.234	100
71414862	98.3345	2.87482	100	2.34375	92.5926	100
71414913	99.0683	2.28682	100	0	92.8571	100
71414946	97.9068	2.27112	98.2143	3.81054	94.4444	100
71414992	96.2146	4.36055	97.1032	5.54545	88	100
71415284	98.472	1.66279	98.8636	2.94118	96	100
71415323	95.6049	2.95769	96.1481	3.64997	91.6667	100
71415466	96.7965	2.50831	96.464	3.64431	92.8571	100
71415716	92.0251	7.32155	94.302	6.19011	78.5714	100
71415729	97.3397	3.00384	98.2759	5.24725	92.8571	100
71415760	12.6579	20.87	0	23.6842	0	50
71415909	96.9131	2.46399	96.2143	3.40476	93.3333	100
71415932	97.5724	1.75	96.7742	3.00136	95.6522	100
71416072	14.8925	25.314	0	24.1935	0	66.6667
71416263	96.3578	3.28089	96.7204	5.65807	91.1765	100
71416422	96.2651	3.21287	96.663	5.54833	91.3043	100
71416460	97.4241	1.85845	96.6518	2.93534	95	100
71416476	95.5767	2.72062	95.3463	2.57478	91.6667	100
71416485	94.9754	4.77168	96.0648	6.10798	86.6667	100
71416548	97.769	3.07927	100	4.33502	92	100
71416560	95.5681	4.30669	96.3555	5.41303	88.2353	100
71416590	97.2163	2.30453	96.8719	3.30645	92.8571	100
71416646	96.277	3.79885	96.6092	3.18029	87.5	100
71416689	95.9089	4.05804	96.6518	5.00064	86.9565	100
71416695	96.0097	4.04581	96.0404	7.33696	90	100
71416941	14.4858	23.2139	0	24.5259	0	58.8235
71417227	20.0356	26.6172	0	46.371	0	61.5385
71417351	93.9833	4.2236	95.5534	5.94196	87.0968	100
71417523	97.7975	3.21188	100	3.61991	91.4286	100
71417547	92.6494	6.20189	92.7083	10.9623	82.6087	100
71417557	87.6438	6.11504	85.5401	6.99301	79.1667	100
71417603	98.0271	2.90596	100	2.98478	92.8571	100
71417809	95.9467	2.67284	95.8042	1.56642	90.9091	100
71417903	94.6667	5.13671	95.9742	6.91964	86.2069	100
71418177	92.1634	6.5128	92.1538	5.06418	77.2727	100
71418379	90.2244	7.3305	89.8829	7.65012	73.913	100
71418672	94.7904	3.5363	95.7273	3.46256	88.4615	100
71418709	94.468	3.36819	94.9755	3.03503	88	100
71418831	90.5136	5.33958	89.6552	7.90043	83.871	100
71418911	91.2779	7.06132	92.4264	9.10714	76	100
71419186	83.1986	5.75767	83.9744	9.96212	75	91.6667
71419454	96.6825	3.53897	97.0861	5.24725	90.9091	100
71419945	93.767	4.07348	92.4286	5.42681	88.8889	100
71420082	97.0529	2.35907	96.7593	3.50877	93.1034	100
71420271	93.9337	5.34326	95.0588	5.24348	81.8182	100
71420509	93.8099	7.68547	96.5856	11.4318	81.25	100
71420673	95.0624	3.35734	95.7428	3.22003	87.5	100
71420689	94.1676	4.15568	95.18	3.96124	84.6154	100
71420711	96.6086	4.37236	98.2759	5.43831	87.5	100
71420743	95.6638	3.94408	96.1019	6.59211	88.8889	100
71420871	94.9677	5.29371	95.7143	6.44238	82.6087	100
71420903	91.5426	3.75595	91.6522	5.82168	85.2941	96.4286
71420931	97.853	2.92577	100	4.30254	92.3077	100
71420947	91.1515	5.12706	90.6522	5.65718	82.7586	100
71421050	84.1544	6.05454	83.2398	8.48889	73.6842	92.8571
71421082	87.0564	5.59412	87.5959	6.75287	78.3784	95.2381
71421167	94.9903	3.30547	95.4451	4.12389	90.9091	100
71421840	55.8833	37.3777	73.7069	63.2265	0	95.8333
71421872	94.2546	4.86321	96.1538	4.66539	84	100
71422075	91.9625	7.651	92.6786	10.8243	79.1667	100
71422344	94.3304	5.32395	95.3571	9.68147	86.3636	100
71422465	87.3937	5.117	87.5484	5.77751	77.7778	95.4545
71422559	92.2114	5.20266	94.4056	7.35637	81.8182	97.2222
71422606	14.4769	25.1373	0	23.0769	0	70
71422698	44.5218	14.1431	44.9167	15.2614	23.0769	72.7273
71422741	44.9976	12.8973	47.4074	14.888	22.5	62.5
71423100	96.4692	2.94869	96.0769	4.00362	90.625	100
71423116	96.6262	1.39309	96.2251	1.15433	95.2381	100
71423229	92.5109	4.33459	91.8831	4.47552	84.375	100
71423231	97.0203	2.59933	97.3389	3.96479	92.8571	100
71423254	93.2583	5.48835	92.6075	8.84558	85.7143	100
71423293	95.7513	4.14351	96.5144	5.83561	87.5	100
71423327	96.7032	4.58488	98.8889	4.05093	88.2353	100
71423387	97.4394	2.52722	97.1875	3.86207	93.1818	100
71423414	98.1974	1.63366	97.6744	3.05804	95.8333	100
71423419	98.4106	2.23185	100	3.125	93.9394	100
71423447	95.7214	2.39824	96.0769	2.20651	91.3043	100
71423659	94.0825	4.43412	94.697	3.98864	85.1852	100
71423860	91.5875	7.34356	91.7508	10.9785	77.2727	100
71424000	85.0263	6.23899	85.4895	9.2434	75	93.1034
71424024	96.2323	1.78723	96.131	1.33964	93.1034	100
71424060	94.4765	3.98265	94.2742	3.92707	86.6667	100
71424202	89.1207	6.92498	90.8333	9.76921	75	96.5517
71424221	91.4044	5.61668	91.9872	7.25911	81.4815	100
71424287	92.9586	6.55568	95.9167	8.43832	81.4815	100
71424369	89.526	6.73985	90.582	9.13113	80.9524	100
71424437	95.3024	4.86414	95.8949	4.34696	84.6154	100
71424472	95.215	4.71945	95.8754	6.12536	84.6154	100
71424514	90.3494	4.11333	90.2381	7.593	85.7143	96
71424597	96.7863	3.36018	96.4103	4.29487	90	100
71424622	95.07	3.79892	95.0466	4.80629	88	100
71424801	96.8116	2.68758	96.9982	5.1499	93.1034	100
71424976	95.8113	4.45434	96.6518	7.86765	88.8889	100

## Sheet: ST9B
Position of the CpG site on T2T-CHM13 chromosome 5	Mean methylation percentage across samples	Standard deviation of the methylation percentage across samples	Median methylation percentage across samples	Interquartile range of the methylation percentage across samples	Minimum methylation percentage across samples	Maximum methylation percentage across samples
71375512	96.0012	5.37758	97.7273	4	80.7018	100
71375542	92.9441	6.21496	93.5484	3.52564	77.3585	100
71375574	95.4906	3.22164	95.6522	4.22764	90.1961	100
71375598	87.2073	9.67275	88.5714	6.87831	63.1579	100
71375634	91.82	7.45583	92.8571	6	64.5161	100
71375694	94.778	4.6262	95.2381	5.52061	83.871	100
71375719	93.904	4.74416	95.4545	4.33452	81.25	100
71375849	87.6904	8.94718	89.6552	4.33437	60	98.0769
71375938	82.332	21.1158	88.2353	13.9368	0	97.8723
71376002	90.7201	5.77777	89.4737	6.61765	76.3158	100
71376124	96.2482	3.33171	96.4912	5.10204	88.4615	100
71376137	92.0392	8.20549	94.4444	5.48567	65	100
71376303	77.8344	20.6669	83.3333	21.2963	0	100
71376346	93.3125	4.90084	93.1034	6.23377	81.8182	100
71376394	94.4751	6.56097	96.875	5.96817	77.5	100
71376399	95.0694	6.23042	96.4286	6.45161	78.3784	100
71376457	92.8512	5.16697	94.3396	6.10022	77.3585	100
71376496	96.6897	2.50252	96.6102	2.41228	92.1053	100
71376551	85.836	9.7213	87.0968	9.84848	64.1509	100
71376575	97.2944	3.85275	97.8723	3.44828	82.1429	100
71376581	97.7517	2.22029	97.7778	3.38983	92	100
71376583	97.99	2.74211	98.3607	3.22581	88.4615	100
71376650	78.1204	12.2368	80.2326	10.1852	48.3871	91.6667
71376745	92.4441	5.88098	95	7.49601	78.5714	100
71376890	81.578	11.5438	83.3333	13.9037	56.5217	97.3684
71377034	88.9825	7.03424	89.2857	5.68182	70.2703	100
71377080	90.9707	9.99221	93.617	8.92857	58.8235	100
71377097	93.5464	3.21415	93.5484	3.54691	86.2069	100
71377155	93.637	4.19375	94.5455	5.51948	85.7143	100
71377159	96.9159	2.39474	97.2222	2.16514	91.2281	100
71377167	96.4044	2.81849	96.4286	2.6936	91.0714	100
71377295	90.3366	7.07058	93.3333	10.3704	72.7273	98.3333
71377307	97.4274	2.48421	97.8261	3.84615	90	100
71377311	86.3078	8.88381	85.7143	14.9567	69.5652	97.2727
71377633	89.6694	10.1044	92.5926	8.27985	56	100
71377647	69.7058	13.9261	73.3333	16.4706	32.0755	90.4255
71377798	90.0284	8.68488	93.1034	8.03704	67.2727	100
71377921	90.702	3.99872	91.6667	2.61324	81.8182	96.1538
71377944	94.8041	3.52204	95.3488	4.4665	85.7143	100
71377961	96.3515	7.11584	100	2.27273	71.9298	100
71378003	97.3766	4.19875	98.2456	3.57143	81.25	100
71378006	92.9199	2.83299	93.1818	3.33333	87.0968	97.1429
71378099	93.9031	4.35841	95.122	5.75448	80.7692	100
71378146	90.5369	8.92982	94.1176	9.94695	68	100
71378377	82.7156	10.8558	83.7838	9.95584	47.0588	96.3636
71378668	79.2326	13.5652	79.6296	17.3993	44.8276	100
71378846	87.1	6.67602	89.1304	8.62903	76	96.6667
71378889	86.1574	6.64905	87.5	7.63027	66.6667	95.2381
71379140	92.6138	3.95811	92.5926	4.91551	84.375	100
71379170	86.9798	10.3481	90.9091	17.1375	61.7647	100
71379239	94.6724	4.68629	95.8333	5.08183	83.3333	100
71379341	91.1694	5.28355	92.3077	6.94444	80	100
71379375	73.8821	19.9507	78.5714	10.6131	0	96.6102
71379440	96.6114	3.22018	96.6667	4.91803	87.5	100
71379460	91.4302	6.15111	92.8571	8.68217	74.1935	100
71379483	95.8722	2.68977	96.4286	2.69906	88.4615	100
71379487	91.0134	5.3751	92.3077	5.09804	77.0833	98.0392
71379583	91.9879	7.71277	93.8053	8.76359	72.2222	100
71379603	91.0969	8.19757	93.4783	6.73624	70.2128	100
71379635	88.9878	6.14637	89.5833	7.8341	73.913	97.1429
71379686	96.8668	3.08246	96.875	4.54545	87.8788	100
71379694	89.9045	6.50032	90	8.39793	75.5102	100
71379921	88.7487	12.0288	91.1111	20.3704	66.0377	100
71380079	94.9456	3.52817	95.5556	4.62963	88	100
71380111	94.981	5.11494	96.4912	4.07432	82.5	100
71380136	96.2367	3.52335	96.6667	5.71429	88.4615	100
71380143	90.7633	7.40868	93.1818	5.89278	66.6667	100
71380211	87.4	8.39118	89.4737	10.4167	62.7119	97.8723
71380340	92.1532	6.58621	93.2203	7.77778	75.6098	100
71380556	89.8766	7.38357	91.6667	6.40693	69.697	100
71380638	93.4861	4.46138	94.5946	3.92157	78.5714	100
71380681	95.7691	3.92829	97.0588	2.82609	81.8182	100
71380686	95.5129	3.68899	96.0784	4.16667	86.2069	100
71380690	79.4314	5.80612	80	5.83333	66.6667	89.1304
71380697	95.1851	2.63609	95	3.36538	90.4762	100
71380770	97.49	2.74891	97.9592	3.7037	91.1111	100
71380786	98.4866	1.98303	100	2.77778	92.5	100
71380806	94.5377	3.41981	94.4444	4.32136	86.4865	100
71380867	95.3155	4.33312	97.0588	3.38765	85	100
71380908	95.1619	4.76444	96.1538	5.44794	79.3103	100
71380940	96.2368	3.93345	97.5	6.52174	87.2727	100
71380986	97.8302	2.40937	97.561	3.50877	90.9091	100
71380990	94.3487	3.56038	93.9394	3.84615	87.234	100
71381014	96.9324	2.14906	97.0588	2.21429	92.5	100
71381043	96.9048	3.51128	98.0769	4.44444	89.5833	100
71381046	97.6053	2.53385	97.9167	3.57143	91.6667	100
71381074	97.5593	2.47087	97.561	4.7619	93.0233	100
71381086	97.6202	2.46822	97.7273	3.22581	90	100
71381123	96.2656	3.17167	96.9697	4.4375	89.2857	100
71381132	97.7339	2.85079	98.2456	3.84615	90	100
71381142	85.6166	6.04945	86.2069	5.80021	70.3704	94.4444
71381150	94.0396	5.65421	94.8718	6.51564	76.9231	100
71381166	93.6849	10.275	97.1698	6.66667	60	100
71381190	81.0841	8.91408	84	13.9635	59.4595	91.6667
71381198	97.3135	4.4929	100	3.84615	81.0811	100
71381206	92.4647	6.68276	94.4444	6.55172	75.5102	100
71381446	89.888	15.7304	96.8421	14.2857	40.3846	100
71381451	75.5025	13.4774	76.4706	13.2692	37.7358	98.2143
71381470	84.7905	12.1063	85.2941	16.8168	61.1111	100
71381478	50.2922	16.5239	50	26.746	26.5306	84.9057
71381516	40.1872	21.9038	35.7143	21.9444	1.69492	88.8889
71381520	27.9461	11.7096	30.1887	11.1336	4.7619	50
71381562	68.7093	21.3281	73.5294	31.0185	29.7297	100
71381580	42.4545	20.7322	41.1765	22.3438	5.26316	80
71381596	36.1833	19.6817	34.4828	17.5214	1.81818	68.9655
71381602	39.5343	19.8425	40.9524	20.4248	3.125	75
71381604	38.3008	20.294	39.0244	24.7863	1.5873	70.9677
71381607	37.0729	18.2019	37.037	24.3297	3.7037	66.6667
71381626	19.9084	14.3439	14.2857	21.001	3.57143	52.6316
71381634	10.7824	10.3006	5.40541	13.1429	0	39.0244
71381727	5.30108	3.39515	4.7619	4.66893	0	11.7647
71381746	2.71236	2.39041	2.7027	5.12821	0	7.14286
71381757	1.64623	2.16685	0	2.63158	0	6.52174
71381766	4.51154	3.75096	4.08163	5.44662	0	12.1212
71381785	3.47484	2.76356	3.07692	3.39636	0	9.67742
71381794	5.33238	4.01053	5.55556	5.72727	0	15.625
71381801	1.43158	1.34488	1.81818	2.5641	0	3.7037
71381811	11.6828	5.19027	11.3208	6.92935	0	21.4286
71381826	2.98071	2.82431	2.5641	5.26316	0	9.67742
71381830	1.10204	1.67082	0	2.63158	0	5.66038
71381833	5.12233	4.6859	5.05051	3.62158	0	20
71381840	2.88838	3.01311	2.63158	5.26316	0	11.1111
71381859	4.28221	3.39176	3.37079	3.61905	0	11.5385
71381869	9.86145	4.0293	10.6383	5.83333	2.77778	16.129
71381874	2.18735	2.04551	2.17391	3.22581	0	6.81818
71381880	1.82307	2.25541	0	3.57143	0	6.52174
71381882	1.90528	1.7978	2.12766	2.85714	0	5.55556
71381896	1.73996	2.30774	0	2.63158	0	8
71381906	2.5516	3.84841	1.92308	3.22581	0	16
71381909	3.00777	3.4278	2.27273	4.08163	0	12.5
71381921	1.98121	2.25011	1.85185	2.7027	0	7.31707
71381924	1.4303	2.04221	0	2.5641	0	7.31707
71381929	8.55704	5.52157	9.67742	8.15217	0	20.5882
71381945	6.78126	4.49732	5.88235	5.80357	0	14.2857
71381955	6.55076	4.14659	6.38298	6.14919	0	16.129
71381958	3.95758	3.40406	3.7037	3.3584	0	12.5
71381960	1.68369	1.75414	2.04082	2.63158	0	6.25
71381980	2.80695	2.6376	2.5641	3.66972	0	10.5263
71382006	5.86642	5.11513	5.55556	5.9342	0	19.2308
71382026	2.32795	2.29864	2.12766	3.44828	0	7.69231
71382043	1.37004	1.80616	0	2.5641	0	5.71429
71382051	8.04976	5.6745	7.31707	6.77419	0	22.2222
71382067	2.46162	3.48743	0	4	0	13.0435
71382072	5.50658	3.16096	4.7619	4.07637	0	12.1212
71382092	3.09868	2.35245	3.0303	1.59599	0	8.33333
71382094	1.75001	2.74124	0	2.63158	0	11.7647
71382104	4.05703	3.3738	3.33333	3.33333	0	11.3208
71382119	5.08935	3.38026	5.26316	3.80952	0	12.5
71382128	1.11388	1.93997	0	2.22222	0	7.69231
71382139	2.51433	2.62444	1.85185	4	0	8.10811
71382154	1.70091	2.39546	0	3.125	0	8.33333
71382178	3.66588	3.61621	2.77778	5.26316	0	14.2857
71382197	1.8585	2.8493	0	2.5641	0	8.62069
71382199	1.68826	2.17242	0	3.7037	0	5.40541
71382375	13.7194	7.7925	12.5	5	4	40
71382403	8.58687	9.96726	5	8.07692	0	42.8571
71382409	10.8542	9.06717	7.89474	7.77778	0	41.3793
71382611	44.9004	12.6266	41.4141	16.5687	27.7778	70.5882
71382630	21.7448	13.2701	19.5652	16.6667	2.94118	53.125
71382644	39.5158	19.0696	42.5	15.5039	1.75439	83.3333
71382646	34.7756	17.2635	36.8421	11.9895	0	72.2222
71382724	78.8715	19.7501	83.3333	22.8604	40.5405	100
71382746	76.1924	15.0387	76	23.5646	50	100
71382781	58.8299	15.8192	57.1429	15.3846	18.75	86.6667
71382785	80.1021	13.273	78.7879	20.7641	53.125	100
71382789	88.3351	8.92843	89.1892	8.00654	68.2927	100
71382791	83.8743	10.2001	84.6154	8.01587	60.9756	100
71382829	84.6445	11.328	86.1111	10.2871	45.4545	100
71382834	92.1661	6.10914	92.3077	8.43318	80.5556	100
71382838	86.2629	6.88981	87.5	10.7744	71.4286	94.8718
71382859	93.7669	5.44854	94.5946	6.76123	78.3784	100
71382879	80.3805	14.4839	82.6087	21.8088	55.7377	100
71382890	87.7641	10.2327	89.4737	18.2909	68.75	97.9592
71382919	96.6188	4.44965	97.3684	4.54545	80	100
71382923	97.3946	3.07874	97.4359	3.7037	88.5714	100
71382931	90.9051	4.64093	92.5	5.70571	81.4815	97.7778
71382935	93.0332	9.81091	97.2222	8.10811	66.6667	100
71382955	77.6819	14.8502	79.6296	19.8565	45.7143	96.8254
71382987	96.5678	2.97986	96.875	2.4696	90	100
71382994	96.8992	2.88237	96.9231	4	90.9091	100
71383011	84.3831	12.5951	82.7586	19.7003	57.8947	100
71383017	96.1279	3.75111	96.1538	5.71429	85.7143	100
71383019	96.6051	4.30827	97.2973	4.47761	85.7143	100
71383041	90.4827	6.35708	92.8571	8.31919	77.1429	97.561
71383057	93.8125	6.00407	95.2381	4.7619	79.6117	100
71383102	90.1827	7.43912	92.3077	7.24316	67.6471	100
71383157	93.9943	6.62223	95.082	8	71.6981	100
71383210	94.7188	4.65413	95.6522	3.71482	86.4865	100
71383231	95.6961	4.96141	96.9697	2.11886	77.7778	100
71383248	94.9677	5.41746	96.7213	9.09091	81.8182	100
71383275	81.6167	10.6469	82.8571	15.9091	60	96.4912
71383418	96.8015	2.68167	96.7742	5.08475	90.625	100
71383587	87.8255	7.16653	90.3846	4.94071	71.1111	100
71383665	93.0576	4.57224	93.75	6.15385	83.3333	100
71383708	84.0555	11.4987	84.6154	13.6216	59.4595	100
71383923	75.891	16.2094	77.8947	17.2769	37.5	96.4912
71384022	63.6079	21.2476	69.5652	22.585	8.33333	95.7447
71384116	93.9463	5.15837	94.7368	7.2898	81.6667	100
71384120	98.5789	1.92907	100	2.38095	92.3077	100
71384122	97.5741	2.61791	97.9592	4.34783	90.9091	100
71384132	92.0532	9.16892	95.9184	12.1648	64.2857	100
71384207	96.6057	3.33121	96.5517	5.55556	87.5	100
71384215	97.0073	2.77778	97.2222	5	91.3043	100
71384253	86.9486	18.3214	92	8.12121	15.5556	100
71384345	96.6917	4.44551	97.3684	5	81.25	100
71384353	96.4272	4.18001	97.4359	4.87805	84	100
71384375	87.2682	9.50732	90.099	10	60.7143	97.7273
71384466	92.9974	5.14127	93.1034	6.31313	81.0811	100
71384470	96.3264	3.02609	97.2973	4.15822	89.2857	100
71384474	96.9365	3.56487	97.4359	3.7037	84.6154	100
71384514	92.4445	8.52075	95.5224	6.06407	61.5385	100
71384544	97.5617	2.68264	97.8723	3.84615	90	100
71384603	95.0993	5.56728	95	7.14286	75.6757	100
71384617	90.6311	8.50058	91.8919	12.657	68.9655	100
71384639	88.9925	12.3643	93.9394	7.7381	52.9412	100
71384785	95.0855	3.86852	95.7447	4.10256	84	100
71384789	97.1372	3.87636	97.8261	3.7037	82.8571	100
71384797	96.552	4.24699	97.5	2.21117	80.6452	100
71384799	97.9354	2.80707	100	3.22581	90	100
71384853	94.7862	5.50106	95.3488	4.77987	75	100
71384860	96.5982	2.83088	96.6667	3.57143	90	100
71384877	94.935	6.70397	96.5517	5.12821	76	100
71384885	97.1022	3.04556	97.5	3.38983	89.8305	100
71384907	92.076	8.51963	96.6102	15.2542	73.913	100
71385013	89.8944	8.70073	92.3077	4.97696	58.8235	100
71385037	90.2528	8.62287	92.8571	9.86954	68.6275	100
71385043	93.4216	9.43339	96.5517	4.2437	61.1111	100
71385067	91.4795	7.71624	94.1176	8.21839	76	100
71385553	72.7932	19.4733	78.5714	20.3968	27.6923	95.9184
71385618	90.2965	9.08726	93.1034	9.72727	71.1111	100
71385830	88.9678	8.47944	89.7727	11.8737	69.2308	100
71385864	74.548	15.7816	77.5	22.7941	44.186	94.186
71385894	82.6644	10.742	86.3636	17.0996	58.8235	97.561
71385953	86.9796	8.65512	88.8889	10.5401	68.1818	100
71385996	94.9921	4.61205	96.2963	4.34109	80	100
71385998	98.4967	1.95439	100	2.27273	93.3333	100
71386004	94.7869	5.31862	96.875	6.07143	82.9268	100
71386217	92.9401	4.44723	93.617	6.55172	83.3333	100
71386233	96.566	2.53871	97.2222	2.65116	90.625	100
71386255	88.246	5.86132	87.8049	9.16667	78.5714	100
71386264	93.2102	6.46168	93.9394	3.94144	68	100
71386280	93.5249	3.55976	93.75	5.52381	88.3721	100
71386287	93.2402	3.09497	93.75	4.92424	88.0952	98.2759
71386295	94.4757	5.3043	95.122	4.32395	82.0513	100
71386319	90.7432	8.20521	92.7083	13.4263	74.0741	100
71386339	96.9685	4.91843	98.9796	3.33333	82.1429	100
71386343	96.9716	3.36861	97.7273	3.44828	87.0968	100
71386351	95.0131	5.33663	96.6667	3.81098	79.3103	100
71386388	89.2098	7.96504	92.8571	11.3382	71.1538	100
71386399	96.8544	2.70641	96.7742	4.87805	90.1639	100
71386440	95.5657	3.90559	96.6667	5.18207	87.1795	100
71386449	93.8112	5.29217	95.122	4.46623	82.3529	100
71386462	95.8027	3.28384	96.5517	4.97674	88.3495	100
71386478	93.3349	6.9005	94.8718	7.59837	78.5714	100
71386488	95.6402	3.77014	95.122	4.6659	86.1111	100
71386490	96.5203	3.23304	97.1429	4.93896	86.9565	100
71386595	90.7258	7.97764	92.8571	6.25641	65.8537	97.561
71386821	90.0874	4.36227	91.5254	5.57823	79.0698	96.875
71386833	82.5396	12.9306	81.25	19.1398	57.8947	100
71386846	75.668	10.1187	76.9231	11.4478	52.381	88.8889
71386933	77.8475	15.3173	82.6087	23.3333	45.4545	100
71386949	92.5677	8.0347	94.2857	6.13155	61.5385	100
71386953	90.3403	7.33996	90.9091	8.5	74.5455	100
71386962	87.0138	7.86632	88.4211	7.42857	61.5385	97.4359
71387235	64.1293	18.6806	61.1111	25.1084	33.3333	97.5
71387264	76.0804	16.3632	76.1905	26.2066	47.7273	100
71387356	94.706	4.13734	95.122	3.96825	82.4561	100
71387461	94.8409	6.69035	97.619	6.77966	78.2609	100
71387582	95.295	3.27896	95.2381	4.64286	89.6552	100
71387959	56.4082	15.7535	52.5	18.1354	32.5581	90.566
71388107	89.4083	9.06073	88.3721	12.3543	72	100
71388149	69.4264	11.2345	72.093	14.9809	51.1628	95.8333
71388157	89.0956	9.59776	92.3077	14.3842	68.4211	100
71388226	59.0092	16.9476	62.2222	26.7317	21.4286	86.0465
71388303	35.5995	14.7527	33.3333	16.8299	7.5	74.4186
71388417	22.334	15.8893	22.8571	12.5975	4.54545	75.8621
71388451	63.0004	18.3619	65.1163	24.4498	30	100
71388552	58.1006	15.7156	61.2903	24.7685	33.3333	89.4737
71388572	26.9233	16.7587	22.4138	13.7209	3.84615	66.6667
71388646	55.0025	17.3376	55.2632	20.9009	20	85.1852
71388722	92.3132	5.46585	92	8.30546	82.4561	100
71388845	44.7491	17.3871	45.8333	24.0418	7.14286	66
71389008	92.6043	6.54194	93.9394	5.79365	75	100
71389221	84.2117	10.4313	85.1852	9.17679	56	97.9592
71389239	73.9301	15.9302	75	24.537	40	95.2381
71389256	35.388	19.9077	34.7826	30.4575	5.55556	75
71389676	86.5089	11.8015	92.5	19.5175	63.6364	100
71390184	84.5495	11.8372	84.2105	14.7368	51.5152	100
71390413	54.5511	19.7636	54.717	31.7073	28	94.1176
71390440	98.4146	1.96352	100	3.33333	94.1176	100
71390471	96.3199	2.94521	96.2963	2.48918	88.8889	100
71390473	96.9056	3.58428	97.7273	5	90.3226	100
71390535	89.3917	9.37141	91.6667	8.91505	63.1579	100
71390559	98.221	2.8319	100	2.5	88.8889	100
71390567	98.7655	1.97416	100	2.43902	94.1176	100
71390571	94.4945	5.50149	96.9697	8.45804	82.3529	100
71390598	96.3898	4.45825	97.9167	5.76923	85.3659	100
71390661	91.9534	7.61785	94.8276	10.119	76.9231	100
71390689	97.1648	4.37445	97.6744	3.27869	80	100
71390765	93.2357	3.9776	92.8571	5.51075	87.3786	100
71390804	91.2918	7.4468	93.3333	6.04396	67.6471	97.561
71391104	89.9148	8.1192	92.3077	11.4478	68	98.2143
71391265	95.9997	5.28117	97.5	3.50877	78.9474	100
71391281	86.9641	9.41537	89.6552	17.5711	69.697	100
71391538	85.924	9.41335	88.5714	10.7866	64.4444	100
71391606	94.6299	5.44644	95.8333	6.33333	78.9474	100
71391634	95.327	3.9414	96.7742	4.07066	84.2105	100
71391743	86.821	13.0346	91.3793	16.7048	51.4286	100
71391780	93.0086	6.56678	94.8718	4.76974	72.7273	100
71391870	90.3381	12.9739	94.3396	5.05882	42.5	100
71392000	95.5331	3.75942	95.4545	3.75	86.9565	100
71392047	94.5493	5.64264	96	3.31825	78.9474	100
71392101	96.0879	7.55221	98.2143	2.85714	68.8525	100
71392231	91.1768	8.84065	94.7368	8.77395	61.1111	100
71392264	96.0421	3.30289	95.8333	4.55508	88.3721	100
71392334	94.1748	7.9791	96.7742	4.91228	65.5172	100
71392409	92.2013	7.37172	94.7368	7.13141	71.4286	100
71392465	95.0663	6.1121	95.9184	5.71429	78.5714	100
71392485	94.255	3.94857	94.8718	5.46985	85	100
71392523	92.909	5.07803	93.75	4.74308	78.7234	100
71392836	93.5647	3.66706	94.8718	5.38721	83.3333	98
71392849	89.6111	5.7923	89.6552	7.91075	76.4706	100
71392860	90.2487	4.77186	91.3043	7.63116	80.6452	97.2222
71393010	95.3691	9.07593	98.2456	3.7037	59.4595	100
71393027	94.0848	4.0821	94.7368	2.80172	81.5789	100
71393063	91.2444	8.50179	92.1053	6.34409	62.5	100
71393095	98.345	1.73798	98.1651	2.43902	94.4444	100
71393099	97.3505	2.37283	97.2973	4.34783	91.6667	100
71393154	98.8593	1.68258	100	2.43902	94.1176	100
71393186	95.2369	5.04612	97.2973	3.18182	82.8571	100
71393214	95.1605	5.81267	96.9697	4.52586	74.4186	100
71393226	98.4003	2.15545	100	2.77778	94.2857	100
71393355	95.8889	2.8632	95.5556	3.79902	90.625	100
71393480	96.7253	2.90352	97.2973	5.88235	90.9091	100
71393483	97.6043	2.56693	98.2456	4.87805	92.3077	100
71393534	96.9789	2.16814	96.875	2.11321	92.3077	100
71393688	95.7866	4.51565	97.2222	6.66667	86.9565	100
71393692	95.589	4.30243	97.1429	3.7037	85.2941	100
71393756	95.7854	4.48531	96.6667	5.71429	85.2941	100
71393818	98.5627	2.53201	100	2.43902	90.9091	100
71393832	97.1015	2.42736	96.9697	4.31034	92.1053	100
71393888	96.6077	3.57092	97.4359	5.88235	86.8421	100
71393892	95.0661	4.05734	95.6522	4.36508	82.8571	100
71394024	89.6893	6.54031	92	9.76541	76.6667	100
71394098	96.2001	3.45318	96.2617	5.88235	88.4615	100
71394128	94.5371	4.50238	95.2381	4.03509	80.5556	100
71394130	94.7026	3.75271	95.3488	4.38596	85.7143	100
71394228	91.5905	9.79739	94.2857	8.42175	60.8696	100
71394287	98.0871	2.5959	100	2.63158	90.625	100
71394301	93.9408	8.42819	97.2222	5.74561	64.8148	100
71394317	97.964	2.72314	100	3.50877	90	100
71394345	96.9894	4.22954	97.561	3.7037	80	100
71394370	87.2638	9.23202	90.4762	12.5433	64.5833	100
71394839	95.4794	3.4602	95.5556	5.72727	90	100
71394843	92.1453	4.87855	91.4286	5.76441	83.3333	100
71394898	97.4029	3.58179	98.2456	3.50877	86.3636	100
71394906	92.4553	6.62935	94.1176	5.1773	73.913	100
71394993	47.4792	25.5464	53.125	29.5161	0	86.3636
71395088	83.9199	14.7081	86.8421	17.9739	45.4545	100
71395295	85.5697	11.3584	88.2353	10.8289	56.25	100
71395633	92.3439	8.5597	95.9184	5.95238	68.4211	100
71395723	87.171	9.23116	90	9.33333	66.6667	100
71395739	86.2806	9.98356	89.7436	14.5833	61.8182	100
71395771	90.4761	10.1264	93.1034	11.4183	61.8182	100
71395983	94.4082	5.54569	95.3488	2.82805	75	100
71396041	94.494	6.64595	96.9697	9.25926	79.4118	100
71396083	88.8401	9.12509	90.625	11.7886	68.1818	100
71396184	96.1254	3.71072	96.9697	6.66667	85.7143	100
71396408	91.8923	7.84477	93.9394	2.84536	64.7059	100
71396853	97.6522	1.96317	97.3684	3.77358	93.75	100
71397003	97.2454	3.05103	97.1429	5	89.6552	100
71397039	93.3912	4.71543	93.8776	7.2973	83.0189	100
71397088	89.9238	9.45257	92.4528	7.21925	60.4167	100
71397137	94.6331	8.08094	97.1429	3.14524	68.1818	100
71397189	93.9162	7.38012	95.6989	5.27975	66.6667	100
71397264	91.5889	8.1378	93.9394	7.83476	64.1509	100
71397489	97.2923	3.55187	97.8723	2.94118	85.7143	100
71397493	98.6619	1.72544	100	2.85714	94.4444	100
71397495	97.5747	2.42547	97.3684	4	91.4286	100
71397505	95.9032	6.51605	98.0392	4.34783	72.2222	100
71397538	96.3015	3.26333	97.1429	5.66038	90.3226	100
71397549	96.0296	5.59917	96.9697	5.40541	80	100
71397594	90.8913	10.0296	94.2857	9.5422	64.5161	100
71397638	97.4662	2.94159	98.1132	5.26316	90	100
71397658	95.3057	5.99445	96.875	6.25	74.2857	100
71397680	95.3747	3.80378	95.4545	3.92157	84.7826	100
71397741	89.9446	4.85568	89.1892	6.95035	80.6452	100
71397793	78.13	11.1352	78.9474	8.375	49.505	94.4444
71397869	77.305	18.9404	85.7143	5.04762	21.0526	97.8261
71398080	87.6572	8.23649	90	10.4948	68.75	100
71398121	90.539	9.70191	93.3333	8.98693	61.1111	100
71398176	94.3874	4.23944	94.4444	4.58571	83.3333	100
71398215	88.8237	10.1448	91.3043	6.75991	53.8462	100
71398562	80.616	16.2889	84.9057	18.3314	33.3333	97.619
71398586	92.7154	5.71957	93.3333	6.51786	76.6667	100
71398851	94.9014	4.85268	94.7368	4.2777	78.125	100
71398869	90.9049	5.19331	91.1111	6.73077	78.8462	100
71399084	57.3467	19.2938	52.9412	31.4693	32.5	97.8261
71399191	77.2038	16.6103	80	19.8214	38.2979	100
71399293	90.2683	5.96642	92.5926	6.95035	70.9677	97.7778
71399444	91.8656	7.36661	93.75	8.01242	72.5	100
71399703	86.7923	13.2516	92	19.1919	53.5714	100
71399956	90.7694	4.01305	90.3226	4.72813	82.6087	97.3684
71399959	97.9798	2.28809	98.2759	2.7027	93.3333	100
71399963	96.4996	3.11048	96.6102	4.7619	89.1892	100
71399965	97.5551	2.35961	97.7273	3.33333	92.3077	100
71399975	95.3951	5.98971	97.2222	3.73737	73.5294	100
71400012	93.5042	3.74731	94.1176	3.31867	84.8485	100
71400033	96.7351	2.57376	96	5.12821	92.1053	100
71400053	92.1644	6.88337	93.5484	6.27202	71.6981	100
71400094	95.381	4.56523	95.9596	6.77966	82.8571	100
71400098	96.497	3.05659	96.9697	5.55556	89.7959	100
71400106	86.6852	21.6737	94.7368	11.7216	0	100
71400130	94.2242	6.00917	94.4444	4.01786	71.1111	100
71400163	77.7526	8.45178	75	13.6213	61.7647	90.625
71400192	92.7934	7.23134	95.4545	8.51064	75.4098	100
71400216	96.0152	4.46184	96.5517	5.26316	80.2083	100
71400384	97.162	2.64461	96.875	4.87805	92.3077	100
71400546	95.0523	3.51511	94.4444	3.5473	87.5	100
71400597	94.72	7.59792	97.2973	7.27273	67.8571	100
71400618	95.3503	2.27732	95.6522	3.47222	90.9091	100
71400728	96.4256	4.73133	96.875	5.40541	80	100
71400740	90.2682	6.17202	91.4286	7.92208	74.4186	100
71400858	96.8245	3.50796	97.2222	4.7619	88.6364	100
71401477	94.4905	3.88593	95.122	4.24403	85.3659	100
71401483	95.3077	3.50577	95.3488	2.69841	86.3636	100
71402005	94.5882	2.79539	94.2857	4.62963	90	100
71402033	86.3921	14.3278	90	8.59729	39.3939	100
71402061	97.2381	2.89916	97.5	3	90.4762	100
71402077	90.6901	9.5867	93.75	9.4359	60	100
71402163	95.4387	3.33535	95.4545	4.57097	88.8889	100
71402181	93.7912	4.73262	94.1176	7.76506	84.8485	100
71402196	96.7339	4.26653	97.7778	4	86.7347	100
71402206	95.6009	4.26191	95.7447	3.88235	80.9524	100
71402340	95.0682	5.30968	96.9697	6.14732	80	100
71402346	95.055	3.61426	95.7447	3.31825	85	100
71402512	93.0913	4.50466	93.9394	5.07937	82.3529	100
71402518	92.8953	5.85415	93.617	6.82111	77.7778	100
71402626	92.8151	6.11279	94.5946	4.83516	77.7778	100
71402705	85.561	14.3651	90.9091	15.3251	45.4545	100
71403328	92.09	7.42049	94.8718	6.36646	69.0909	100
71403366	88.4128	8.49926	90.9091	8.33333	70	100
71403406	95.9874	4.41095	96.4286	2.91726	80	100
71403462	97.7212	2.70119	97.9167	3.84615	92.5	100
71403541	95.5921	3.48591	95.4545	4.09664	86.8421	100
71403552	98.0015	2.6092	98.8889	3.57143	90	100
71403557	96.3281	3.98067	97.3684	5.88235	88.4615	100
71403660	95.4384	3.19012	95.2381	2.8413	87.5	100
71403673	92.2073	3.83919	91.4286	5.31814	85.7143	100
71403750	92.8859	6.21588	93.75	5	71.4286	100
71403758	96.9798	4.13224	97.4359	3.84615	82.6087	100
71403788	96.5447	3.03198	96.2963	5.12821	89.4737	100
71403796	96.7931	3.42252	97.5	4.44444	88.2353	100
71403813	97.0967	3.36116	97.8261	4	87.1795	100
71403820	93.8053	3.17528	94.5055	3.13283	88.8889	100
71403828	92.0004	3.77362	92.5926	4.73684	82.6087	96.4286
71403853	84.1591	7.41484	85.7143	8.31169	66.6667	94.7368
71403873	97.4522	4.54379	100	3.57143	82.1429	100
71403877	97.7302	3.10674	100	3.38983	89.4737	100
71403885	97.9394	2.07898	97.8261	3.7037	94.4444	100
71403889	97.6501	1.96535	97.6744	3.7037	94.4444	100
71403919	92.3637	8.8719	95	10.8108	72	100
71403930	97.4211	2.87646	97.9167	4.87805	91.4286	100
71403938	95.7095	7.26921	97.7273	5	66.6667	100
71403952	94.3132	5.21669	95.8333	6.65584	80.9524	100
71403963	97.2286	2.52264	96.6102	4.7619	92	100
71403968	97.2264	2.72218	97.2973	4.54545	89.1304	100
71403996	97.0924	3.30971	97.8022	5.12821	89.6552	100
71404006	98.6636	1.86802	100	2.7027	94.7368	100
71404008	99.242	1.33243	100	1.66667	95.3488	100
71404012	97.3321	4.07778	97.6744	3.44828	81.6327	100
71404235	95.661	6.22292	96.5517	5.17241	71.7391	100
71404358	85.5636	8.54898	87.5	11.1765	61.9048	94.4444
71404497	95.5513	5.319	97.2973	2.75039	80	100
71404634	94.9586	4.6809	96	4.92063	83.3333	100
71404714	60.3861	26.8798	67.7419	31.202	0	100
71404725	94.8546	3.03201	95.4545	3.52688	86.3636	100
71404762	91.6857	7.0666	93.3333	8.30357	70	100
71404781	93.1594	4.02146	94.1176	4.49735	84.7826	100
71405073	96.6196	2.44247	97.1429	2.75974	90.9091	100
71405117	91.8014	7.86345	94.4444	9.04762	70.3704	100
71405131	93.7054	3.69945	94.3396	3.56265	85.1852	100
71405162	93.6056	8.31484	96.1538	2.63425	69.2308	100
71405194	93.1456	7.38716	96	5.56946	76	100
71405206	95.0557	6.13592	95.4545	2.48538	70.7317	100
71405230	89.3222	11.5089	94.2857	6.54762	56.8627	100
71405254	97.5809	2.69958	97.2973	3.57143	90.4762	100
71405286	93.1768	6.47489	95.4545	10	77.7778	100
71405316	96.2697	5.69232	98.2456	5	75	100
71405324	97.4858	1.97752	97.2973	4.54545	94.4444	100
71405528	80.79	13.9926	83.7838	19.7299	47.1698	100
71405538	93.9879	5.1019	95.8333	5.55556	83.3333	100
71405747	70.2695	14.7165	66.6667	17.8836	42.8571	94.7368
71405879	87.1838	11.8966	90.9091	12.8852	61.5385	100
71405908	93.6588	5.08192	94.1176	4.9697	80.2326	100
71405931	93.6147	5.16408	95	7.89474	83.7209	100
71405947	92.8292	5.00807	93.9394	7.77311	83.3333	100
71405987	96.1697	4.2363	97.2222	5.12821	82.1429	100
71406007	94.5083	10.9589	97.1429	2.7592	50	100
71406021	95.5403	7.87559	97.5	4.7619	64.5161	100
71406065	93.1627	8.07395	96.2963	7.93792	65	100
71406102	90.8967	8.08535	95	10.8374	71.875	100
71406151	88.6301	10.8988	92.1053	12.0858	58.6207	100
71406309	94.4631	3.45726	94.5946	2.5	86.1111	100
71406578	94.4355	4.89858	94.7368	9.09091	83.6735	100
71406584	95.1594	6.44565	97.4359	4.9617	76.4706	100
71406622	94.8497	3.29339	94.8718	3.82003	85	100
71406631	96.1405	4.35655	97.3684	5.26316	85	100
71406646	92.9393	6.49369	94.4444	5.76923	73.4694	100
71406682	95.3306	5.06191	96.4912	3.50877	78.5714	100
71406712	93.1925	6.94822	95	5.37525	68.2927	100
71406716	98.0816	2.61204	98.9362	2.7027	89.4737	100
71406796	97.6441	2.52976	97.9592	3.84615	92.6829	100
71406804	93.8367	4.06385	94.4444	4.9697	85	100
71406881	92.347	4.71736	92.5926	4.64576	81.25	100
71406931	98.6173	2.62396	100	2.04082	90.4762	100
71406943	97.49	1.88376	97.2973	3.77358	94.4444	100
71406946	97.6001	3.45236	100	3.0303	88.8889	100
71406976	16.7614	30.5469	0	5.26316	0	91.8919
71406995	96.1431	4.47466	97.1429	5	83.3333	100
71407061	91.039	5.59802	91.8919	6.2753	74.1935	100
71407073	96.7317	2.13379	96.2963	3.27635	93.75	100
71407128	81.8437	16.6964	87.5	6.37255	31.8182	97.8261
71407145	92.0861	4.46487	92.5926	6.52632	85.2941	100
71407192	97.3612	2.72646	98.2143	5	90.6977	100
71407200	96.2754	3.25101	96.4286	5.66038	88.2353	100
71407280	19.0327	30.781	0	50	0	83.871
71407310	86.4038	5.98656	87.5	7.98226	74.0741	96.875
71407327	92.1211	5.19645	91.8919	8.65385	83.3333	100
71407366	86.8033	8.01816	88.2353	13.0233	70.1754	100
71407398	95.5562	3.9398	96.9697	3.82749	88	100
71407484	95.5244	4.32918	96.2963	8.10811	88.2353	100
71407487	98.1157	2.06521	98.1481	2.5	91.8919	100
71407489	96.0205	2.18366	95.8333	2.95455	91.4286	100
71407551	94.3032	5.93279	95.4545	5.37234	76.4706	100
71407575	97.4866	2.04424	97.3684	3.57143	93.1034	100
71407587	92.5288	5.54773	94.1176	8.9372	79.3103	100
71407648	98.5117	2.3954	100	2.38095	92.3077	100
71407673	95.2021	4.59898	95.8333	4.84848	80.6452	100
71407706	97.2079	3.20287	97.5	4.25532	88.2353	100
71407722	91.3163	6.72269	93.3333	4.21286	76.9231	100
71407750	92.6937	5.82871	93.1034	5.51075	75	100
71407788	83.8885	10.2308	86.6667	11.0248	50	96.5517
71407803	97.9127	3.24841	100	4.16667	88.2353	100
71407807	98.2328	2.04526	98.1132	2.5641	94.1176	100
71407857	93.1612	4.35775	94	5.90383	81.0811	100
71408006	94.8535	5.85672	94.5946	6.12245	74.1935	100
71408147	94.7911	3.83404	95.7447	4.83516	86.2069	100
71408282	96.3151	3.54327	97.0588	5.88235	86.3636	100
71408314	96.5639	2.73434	96.875	3.51474	91.1111	100
71408342	97.8486	2.10353	97.6744	3.33333	93.5484	100
71408373	94.9248	4.82955	95.4545	4.29965	78.7234	100
71408376	92.4454	4.02611	92.6829	4.99419	85.7143	100
71408469	94.5065	5.47861	95.2381	5.56465	76	100
71409194	74.0503	12.8336	77.1429	19.3182	50	92.3077
71409272	44.1584	19.9388	41.4634	14.3429	5.55556	87.8049
71409298	90.8948	6.96103	93.75	7.7381	70	97.9167
71409485	88.0242	13.8637	93.3333	11.9433	48.9796	100
71409684	94.9234	4.69805	95.6522	8.33333	83.3333	100
71409976	98.3609	2.0362	100	2.7027	94.2308	100
71409990	95.8926	4.34015	97.3684	3.50877	84	100
71410038	92.2151	5.30988	92	5.32959	78.5714	100
71410048	72.1759	32.9405	83.3333	22.2984	0	100
71410055	96.6042	3.35116	97.0588	2.22017	85	100
71410068	93.7912	7.39484	95.6522	5.55556	73.3333	100
71410188	89.9618	10.2457	91.4894	12.7011	58.6207	100
71410225	91.7531	6.80188	92.3077	4.25926	65.2174	100
71410235	97.5729	2.44777	97.561	3.84615	92.4528	100
71410241	90.9727	6.65119	92.5	8.04348	77.5	100
71410391	93.6459	3.4451	93.9394	2.09459	85.7143	100
71410488	91.6421	5.0714	92.5926	4.87179	78.2609	97.4359
71410632	86.6566	12.0707	90.4762	5.60345	52.6316	100
71411017	97.0685	2.53915	97.2222	4.44444	91.3043	100
71411081	85.4866	12.8801	88.6792	8.33333	33.3333	96.2963
71411148	95.2444	5.46476	96.6667	5.55556	78.5714	100
71411156	91.7412	3.84497	92.8571	4.63054	83.3333	97.2222
71411161	89.806	8.50738	92.1053	8.33333	62.963	100
71411211	95.5757	4.96043	97.6744	6.89655	83.9286	100
71411251	97.9821	2.14701	98.1132	3.57143	92.6829	100
71411367	97.5663	2.81391	97.7778	3.57143	90.2439	100
71411369	95.0879	3.11803	95.4545	5.02646	88.2353	100
71411407	96.265	3.87627	97.2222	2.26449	82.8571	100
71411412	97.061	3.60473	97.7273	4.54545	89.4737	100
71411499	94.142	4.10568	94.7368	5.68783	85.2941	100
71411512	97.271	2.77545	97.8261	3.84615	90.4762	100
71411565	94.3442	4.77578	95.6522	6.20567	84.8485	100
71411589	97.143	3.39426	97.8261	3.84615	89.4737	100
71411600	69.9118	34.0903	79.4872	32.0802	0	100
71411627	96.1672	3.14873	96.2963	4.94253	89.1892	100
71411635	94.5019	4.46179	95.6522	3.58056	78.5714	100
71411662	95.5104	3.6206	96.4286	5.62201	87.3563	100
71411691	97.4355	2.4745	97.619	4.25532	92.7273	100
71411729	95.854	2.51995	95.4545	3.05556	90.1961	100
71411738	93.0721	3.93159	93.0233	4.34783	84	100
71411782	93.7002	4.5128	94.7368	5.64263	83.3333	100
71411915	85.805	10.8213	88.2353	10.4895	61.1111	100
71412078	95.1942	3.19586	95	4.57097	88.4615	100
71412110	91.3327	4.32812	91.8367	4.00458	78.2609	100
71412321	95.1448	4.73376	95.122	6.81818	80.9524	100
71412329	96.4545	3.14271	97.4359	3.73737	89.4737	100
71412395	90.3751	4.68607	91.1111	7.26496	81.8182	96
71412410	97.0248	2.91239	97.7273	5.17241	91.8919	100
71412469	95.6418	3.83187	95.4545	6.97674	86.9565	100
71412736	89.0756	6.6178	88.8889	11.4035	78.7234	100
71412902	98.0413	2.11506	98	3.33333	93.3333	100
71412955	26.3463	24.3627	27.7778	46.4286	0	67.6471
71413393	97.4461	3.48009	98.9691	4	88.2353	100
71413396	97.768	2.20223	97.7778	3.44828	92.3077	100
71413507	97.966	2.28787	97.9167	3.92157	93.75	100
71413551	97.231	2.06673	97.2973	1.68464	91.6667	100
71413556	97.7991	2.15333	97.7778	3.84615	93.8776	100
71414062	88.5026	8.7067	90.2439	10.1176	66.6667	100
71414153	95.6321	3.57613	96.1538	4.16076	86.9565	100
71414245	97.0908	3.29297	97.4359	3.7037	86	100
71414390	96.7814	3.00024	97.8261	4.54545	89.6552	100
71414471	94.1438	5.56683	94.2308	4.69052	74.2268	100
71414685	95.5587	6.04311	97.3684	7.14286	73.3333	100
71414820	96.9731	3.16981	97.6744	1.48749	88.2353	100
71414862	97.3976	3.19407	98	4.16667	89.2857	100
71414913	97.9547	3.73257	100	2.63158	83.3333	100
71414946	97.9135	2.39092	98.9691	3.7037	92.5926	100
71414992	96.3595	3.30619	96.7742	2.60532	85.7143	100
71415284	94.7925	7.0443	96	7.14286	68.5714	100
71415323	96.7508	3.77752	97.5	4.54545	89.4737	100
71415466	93.9588	7.38312	96.2963	6.66667	76.1905	100
71415716	94.4527	6.06765	96.1538	3.11653	73.1707	100
71415729	96.7573	4.17333	97.5	4.34783	84	100
71415760	21.3705	22.794	26.6667	38.4615	0	64.2857
71415909	96.2598	3.42957	97.2222	5.76923	89.2857	100
71415932	97.1249	3.62736	97.7273	4	87.234	100
71416072	28.6518	25.0948	31.25	48.5714	0	66.6667
71416263	93.683	6.03509	95.5556	4.19897	75	100
71416422	95.9147	4.3823	97.2973	2.1645	84.6154	100
71416460	97.4785	3.98652	98.9583	3.84615	82.6087	100
71416476	97.0908	2.37843	97.0588	4.25532	92.6829	100
71416485	96.5542	3.42965	96.1538	5	87.5	100
71416548	96.6938	3.68384	97.3684	4.34783	85.7143	100
71416560	92.9167	5.90729	94.5946	6.43382	75	100
71416590	95.0075	4.65912	96.2264	5.23349	83.3333	100
71416646	97.6958	3.14362	100	3.7037	90	100
71416689	94.5339	5.91531	95.4545	5.76923	81.0811	100
71416695	93.2254	5.24145	95.122	6.38821	83.3333	100
71416941	28.3796	22.4851	29.4118	47.619	0	65.3846
71417227	18.1672	19.4689	13.3333	35	0	54.1667
71417351	72.8194	17.6593	72.2222	28.3333	40.4762	97.2222
71417523	96.6463	2.63277	96.0784	4.87805	90.9091	100
71417547	91.8784	4.68096	91.6667	5.23289	80	100
71417557	88.0126	4.99092	87.5	6.89362	78.5714	97.1429
71417603	95.9798	6.26995	97.7273	4.87805	76.7442	100
71417809	91.4993	5.93774	92	5.87121	77.0833	100
71417903	93.7906	4.47273	94.7368	7.05882	86.3636	100
71418177	87.2462	8.07323	87.5	10.4167	69.697	100
71418379	87.1159	9.2317	89.2473	10	66.6667	100
71418672	95.7427	4.36109	97.0588	7.84314	86.9565	100
71418709	95.0302	3.24289	94.7368	5.17442	89.6552	100
71418831	90.7664	7.08661	91.3043	9.19952	71.1111	100
71418911	92.3562	6.28176	92.5926	4.9545	72.4138	100
71419186	41.4604	14.0819	37.5	21.4444	19.5122	71.4286
71419454	91.357	7.72721	92	8.5976	70.5882	100
71419945	92.9323	5.76219	93.9394	6.07553	75.8621	100
71420082	96.3557	3.18499	96.6667	5.26316	89.1304	100
71420271	92.9827	4.85286	93.75	5.24476	83.871	100
71420509	92.2109	4.87944	92.8571	5.69366	81.8182	100
71420673	95.2987	3.22305	95.6522	2.62763	85.7143	100
71420689	92.7148	5.85306	92.7928	7.62483	80.9524	100
71420711	96.0096	3.92994	96.875	6	86.8421	100
71420743	88.4986	10.269	89.4737	10.2857	51.9231	100
71420871	96.7066	3.70124	97.5	4.87805	88.6364	100
71420903	81.54	13.8548	82.6087	19.3277	50	100
71420931	92.1212	9.1301	93.9394	6.41026	57.8947	100
71420947	86.0913	11.7344	88.6364	12.9187	52.9412	100
71421050	55.0393	17.0385	55	24.4538	21.0526	84.2105
71421082	53.019	16.398	54.7619	19.0402	18.1818	83.3333
71421167	90.324	7.16565	91.4286	7.63807	71.4286	100
71421840	67.4398	32.6392	75.5556	31.6667	0	97.0588
71421872	88.3219	8.75788	88.2353	10.4078	60	100
71422075	87.2863	10.4055	89.5833	11.5385	59.6491	100
71422344	93.8725	3.88427	94.5946	3.68217	85.2941	100
71422465	77.8639	11.3276	82.0513	18.1024	55.3191	91.3043
71422559	89.6332	8.38277	93.75	9.16569	69.2308	97.619
71422606	23.1611	25.16	8.33333	43.75	0	68.1818
71422698	80.4238	11.1466	78.2609	16.3393	55.5556	97.2973
71422741	80.5616	11.5993	80.9524	11.4114	55.2632	100
71423100	93.0203	5.15125	91.6667	9.02778	85.7143	100
71423116	96.2488	2.85873	96.5217	2.69906	87.5	100
71423229	93.4848	3.11811	94	4.00155	87.5	100
71423231	95.6585	3.92404	95.7265	6.66667	88.2353	100
71423254	93.3316	5.06129	95	6.49867	82.8571	100
71423293	91.1242	5.9836	90.4762	7.11354	75	100
71423327	94.9559	4.53545	95.2381	3.3579	80.9091	100
71423387	96.3358	5.19743	98.2143	5.55556	80.531	100
71423414	97.0091	3.00633	97.561	4.7619	91.4286	100
71423419	95.2283	5.3384	97.0588	6.97674	78.5714	100
71423447	93.2766	6.11928	94.2857	7.05339	75.9259	100
71423659	91.1288	7.23232	92	6.54326	68.9655	100
71423860	91.106	9.27973	94.2308	8.63971	67.3913	100
71424000	81.6153	9.62594	82.3529	11.5294	59.0909	97.2222
71424024	95.2386	4.91093	96	7.31707	83.3333	100
71424060	95.0163	4.61621	94.7368	4.09982	82.6087	100
71424202	81.5469	10.2027	81.25	16.3043	62.5	97.1429
71424221	88.4955	7.98354	89.1892	10.3618	73.5294	100
71424287	89.1285	8.67527	90.3226	8.91608	66.6667	100
71424369	91.6087	5.30762	91.8919	5.84795	80.9524	100
71424437	92.6475	4.66398	93.1818	5.38721	82.5	100
71424472	89.3277	5.75804	89.2857	7.76398	78.3784	100
71424514	89.6874	7.3344	89.7959	7.61905	69.9029	100
71424597	94.3829	4.72471	95.6522	3.88889	84.2105	100
71424622	95.6464	3.19547	95.4545	2.77311	85.7143	100
71424801	94.2745	4.65618	94.5946	4.66667	82.3529	100
71424976	96.4636	4.82193	98.0392	4.34783	83.3333	100
