# Supplementary material for: Comprehensive analysis across SMN2 excludes DNA methylation as an epigenetic biomarker for spinal muscular atrophy
Source: iScience. 2025 Apr 17;28(5):112461. doi: 10.1016/j.isci.2025.112461 (PMC12084074; doi:10.1016/j.isci.2025.112461)
Supplement: Table S10. Summary statistics for methylation percentage per CpG site in the bisulfite sequencing dataset, related to Figure 2 [file mmc6.xlsx]

## Sheet: ST10
Position of the CpG site on T2T-CHM13 chromosome 5	Mean methylation percentage across samples	Standard deviation of the methylation percentage across samples	Median methylation percentage across samples	Interquartile range of the methylation percentage across samples	Minimum methylation percentage across samples	Maximum methylation percentage across samples
71380940	97.7817	3.10298	99.2441	3.47321	85.3367	100
71380986	97.8012	2.94882	99.3811	3.32751	80.3668	99.9682
71380990	97.7614	2.98196	99.2729	3.24283	82.654	99.979
71381014	97.641	2.91956	98.9602	4.01764	82.8867	100
71381043	97.9459	2.86741	99.3432	3.16085	84.9946	100
71381046	97.6885	3.37468	99.4402	3.51144	78.3685	100
71381074	98.1594	2.72421	99.6957	2.80387	76.1636	100
71381086	97.9539	3.14992	99.7382	2.9074	81.148	99.98
71381123	97.6848	3.02721	99.1342	3.48207	82.6222	99.9789
71381132	98.1647	2.581	99.6623	3.03977	88.5673	100
71381142	97.8381	2.77171	98.9793	3.50158	84.6881	100
71381150	95.9861	4.24965	97.0344	6.49951	78.7236	99.9927
71381166	96.9814	3.33066	98.1315	5.32515	84.0835	100
71381190	96.7676	3.44736	97.8434	4.83367	85.0157	99.9827
71381198	98.1004	2.48143	99.26	3.02042	86.8813	100
71381206	96.6156	3.69486	97.5957	5.40303	82.717	100
71381446	95.4398	5.5121	97.0328	4.87183	53.871	100
71381451	85.6435	11.0075	87.3554	11.1568	25.462	100
71381470	90.0653	9.76998	92.8257	9.34212	25.7143	100
71381478	45.3262	16.1213	44.6429	20.057	12.2026	98.4906
71381516	50.5006	16.3473	50.1239	19.2636	0.883002	100
71381520	30.8069	13.8588	29.7505	15.4364	0.609756	76.1236
71381562	77.5781	12.7995	78.8037	14.3418	2.5	100
71381580	65.4636	14.9249	67.1269	16.0058	5.22388	99.6494
71381596	53.6809	15.6173	53.421	19.4045	2.29277	97.4359
71381602	49.1704	14.4232	47.9515	17.8293	2.24359	94.0476
71381604	37.2745	14.5349	35.3435	18.2936	0.952381	91.7981
71381607	48.0959	15.4979	46.8407	18.8672	1.94175	91.7062
71381626	19.7955	12.3031	17.825	12.6454	0	76.247
71381634	10.5879	9.41183	9.00784	9.70825	0	77.3762
71382375	2.09456	2.41117	1.53153	3.36378	0	13.3064
71382403	4.37888	3.74281	3.81667	4.72163	0	21.2581
71382409	2.26425	2.42937	1.45429	3.61208	0	13.4495
71382611	39.5531	9.47951	39.6069	12.4515	1.76738	72.4685
71382630	12.4014	6.27473	11.9504	8.18536	0	37.6443
71382646	35.2425	9.97208	34.5458	13.3358	6.71091	67.8336
71382724	87.8415	4.68531	88.5827	6.16039	68.5616	97.9922
71382746	82.3474	6.31009	83.19	7.90878	63.982	96.2738
71382781	63.6922	7.15618	63.7278	9.57711	39.8285	84.7148
71382785	83.3498	5.83967	83.9019	7.74598	64.8991	96.0964
71382789	94.2888	3.22941	94.8843	3.9625	82.3946	99.9818
71382791	77.9196	6.71411	77.9729	9.25134	54.5774	96.1832
71382829	88.9104	7.06362	90.2558	8.86052	56.8663	99.982
71382834	91.7557	5.84426	92.4737	7.58427	71.1167	99.9577
71382838	91.1368	5.54016	91.6945	7.32079	72.1541	99.9786
71382859	95.5056	3.78347	95.9568	5.09872	80.7943	100
71382879	81.4713	9.08514	82.8966	11.8345	43.8336	99.9023
71382890	92.1764	5.09664	92.5037	6.94364	70.1368	99.9911
71382919	94.9569	4.38119	95.8742	5.95471	75.5157	100
71382923	96.8361	3.4823	97.5617	4.8215	74.0916	100
71382931	91.3378	5.84851	92.21	7.28641	52.5561	99.975
71382935	96.0054	3.74502	96.5077	5.87362	80.5142	100
71382955	83.1523	7.45955	83.891	9.06598	55.3154	99.8642
71382987	97.6524	3.01896	98.662	3.54374	74.0059	99.9933
71382994	98.0416	2.6816	99.5354	2.94483	79.8915	99.9702
71383011	92.7189	4.85217	93.3552	6.93163	72.1097	99.9628
71383017	96.9537	3.27723	97.7903	4.60736	79.5288	99.9779
71383019	97.8567	2.6797	98.8871	3.41595	84.2976	100
71383041	96.8901	3.58073	97.8761	4.3885	78.3564	99.9527
71383057	96.1229	3.75262	96.9716	5.00403	74.1112	100
71383102	96.1704	3.57979	96.8	5.11238	76.9463	99.995
71387959	89.9315	6.13565	90.3331	8.01188	68.4472	100
71388107	93.3384	5.44402	94.2162	7.24221	71.5651	99.9844
71388157	95.062	4.65284	95.95	5.64022	75.5341	99.9635
71388226	95.3698	4.50841	96.2723	6.28512	72.0983	100
71388303	93.3882	5.08354	94.0979	6.85829	70.5457	100
71388451	91.4353	4.06819	91.7274	5.39247	74.7032	99.9825
71388552	93.3813	2.95368	93.6959	3.69899	81.8385	99.4822
71388572	84.1044	4.26941	84.286	5.39736	69.852	95.0671
71388646	63.5888	9.17575	62.77	11.7055	42.4076	92.1562
71388722	76.8232	6.60977	76.6228	8.79529	60.273	99.5792
71388845	88.2605	5.47257	88.8176	6.73515	62.2226	99.9689
71389008	95.454	4.78702	97.0673	6.07844	74.8154	100
71389221	87.1138	8.79552	88.5689	10.3348	24.8855	100
71389239	91.657	7.05997	93.1261	8.93255	57.3561	100
71389256	61.7353	15.6738	61.1431	20.1071	6.92328	98.9362
71389676	96.6239	3.47108	97.6187	4.58478	80.0521	100
71390184	97.3897	5.07393	99.8276	2.66033	66.2495	100
71390413	94.3718	8.1505	98.103	7.38233	37.108	99.8075
71390440	97.7406	5.58758	99.9056	1.25735	52.2597	100
71390471	97.9383	5.02971	99.9037	1.46197	49.4599	100
71390473	97.8191	4.9814	99.9508	1.41502	68.3615	100
71390535	95.1614	8.07244	98.9446	6.54639	33.691	100
71390559	97.9205	4.88278	99.8018	0.793865	58.4033	100
71390567	98.1237	5.0469	99.9386	1.21779	49.696	100
71390571	97.409	5.25319	99.9303	2.67187	64.185	100
71390598	96.8936	5.61418	99.7345	3.64285	60.4771	100
71392836	96.1574	3.47056	96.9861	4.67045	83.3396	99.9882
71392849	55.0024	15.5602	54.164	22.0073	16.9846	97.234
71392860	51.893	16.1913	50.831	23.2249	12.116	92.1354
71393010	83.3989	8.82217	84.5017	11.0681	45.5346	100
71393027	67.3881	13.4078	67.9871	18.7596	24.8509	100
71393063	51.2719	16.061	50.1077	20.8444	10.775	96.9364
71393095	84.8424	8.6306	86.5008	11.9469	57.0389	99.9631
71393099	82.1326	9.30739	83.6983	12.8752	52.711	99.957
71394839	97.7523	3.89261	99.9004	3.52176	58.9197	100
71394843	97.438	4.01873	99.8583	4.0163	71.4795	99.9902
71394898	97.7971	3.18332	99.8136	3.59168	83.8102	99.9576
71394906	96.8503	4.1003	98.543	4.92134	73.4862	100
71395088	43.7638	18.5332	41.3025	25.3898	0.0590667	99.9916
71397489	97.6579	3.62355	99.5731	3.06696	80.1699	100
71397493	98.1504	3.49825	99.9119	2.11706	74.1436	100
71397495	98.3632	2.99508	99.9178	2.07772	78.5368	100
71397538	98.2257	3.0913	99.7715	2.06015	76.979	99.9892
71397549	98.1017	3.25754	99.8309	2.39881	74.7824	100
71397594	96.6949	5.16557	98.9145	4.95472	53.1506	100
71397638	98.0134	4.86408	99.8019	2.33668	27.1229	100
71397658	97.5461	3.65782	99.5295	3.78622	78.5085	100
71397680	98.25	3.23527	99.8931	2.03863	76.541	100
71397741	97.6805	3.86993	99.6173	3.05268	74.2567	100
71397793	97.1795	3.94847	99.0725	4.33498	78.7755	100
71397869	94.7864	5.3738	96.3928	7.70358	70.3096	100
71409194	37.2535	21.4938	32.515	27.9988	0	97.7185
71409272	36.6504	21.5551	31.629	29.1011	0	97.7158
71409485	38.2043	21.3972	33.9189	29.4884	0	97.6522
71409684	56.2877	14.7989	55.1403	21.1049	9.67742	97.21
71409976	44.8358	17.0664	43.8986	23.5629	0	89.6918
71409990	41.0543	17.7752	40.0698	25.6743	0	89.8528
71410038	40.0486	17.4389	39.2332	23.8881	0	88.3425
71410055	40.9582	17.5057	39.2851	24.7758	0	89.8433
71410068	40.5482	17.6272	38.7172	25.1816	0	89.8458
